# Supplementary material for: Nitrous oxide respiring bacteria in biogas digestates for reduced agricultural emissions
Source: ISME J. 2021 Sep 6;16(2):580–90. doi: 10.1038/s41396-021-01101-x (PMC8776835; doi:10.1038/s41396-021-01101-x)
Supplement: Supplementary file 3 — Supplementary Data S1 [file 41396_2021_1101_MOESM3_ESM.xlsx]

## Sheet: Data S1
Supplementary Data S1: Metagenome-assembled genome (MAG) information. Completeness, contamination, strain heterogeneity and genome size statistics for 278 bins recovered from the N2O enrichment-derivate metagenome assembly using MaxBin2. Only those with a completeness <= 50% and contamination >= 20% were considered as MAGs with sufficient quality for metaproteome database construction. These MAGs…
MAG identification		MAG quality (CheckM)				MAG taxonomy	MAG Relative Abundance (%)			MAG Mean Coverage
MAG ID	in MPdb (Y/N)	Completeness (%)	Contamination (%)	Heterogeneity (%)	Genome size (bp)	GTDB classification	0h	115h	325h	0h	115h	325h
MAG001	Y	96.7	0	0	2085097	d__Bacteria;p__Cloacimonadota;c__Cloacimonadia;o__Cloacimonadales;f__Cloacimonadaceae;g__;s__	10.5128	11.7748	12.0768	502.228	516.936	528.889
MAG002	Y	89.01	0.47	0	2173523	d__Bacteria;p__Firmicutes_A;c__Clostridia;o__Saccharofermentanales;f__DTU023;g__;s__	7.20394	6.38308	6.54027	344.152	280.23	286.423
MAG003	Y	95.43	0.54	0	2813047	d__Bacteria;p__Bacteroidota;c__Bacteroidia;o__Bacteroidales;f__4484-276;g__;s__	6.72161	5.74415	5.42946	321.11	252.18	237.777
MAG004	Y	95.51	5.13	0	3684113	d__Bacteria;p__Acidobacteriota;c__Thermoanaerobaculia;o__UBA5704;f__;g__;s__	3.74864	3.85723	4.18516	179.083	169.34	183.284
MAG005	Y	95.48	3.23	0	2910976	d__Bacteria;p__Desulfobacterota;c__Syntrophia;o__Syntrophales;f__Smithellaceae;g__UBA8904;s__	2.87316	3.13975	0.732339	137.259	137.841	32.0719
MAG007	Y	75.59	4.29	0	2392444	d__Bacteria;p__Bacteroidota;c__Bacteroidia;o__Bacteroidales;f__UBA932;g__DMER64;s__	2.26075	2.14552	2.0514	108.002	94.1927	89.8387
MAG008	Y	73.98	3.79	66.67	803688	d__Bacteria;p__Patescibacteria;c__Microgenomatia;o__Shapirobacterales;f__UBA12405;g__UBA1435;s__	2.01205	1.74615	2.06824	96.1213	76.6595	90.5761
MAG009	Y	96.55	8.05	0	3395063	d__Bacteria;p__Bacteroidota;c__Bacteroidia;o__Bacteroidales;f__Prolixibacteraceae;g__UBA1413;s__UBA1413 sp002304925	1.75568	1.96854	2.02847	83.8738	86.4228	88.8347
MAG013	Y	90.91	2.35	33.33	2947530	d__Bacteria;p__Spirochaetota;c__UBA4802;o__UBA4802;f__UBA5550;g__;s__	1.10484	0.247507	0.0517722	52.7813	10.8661	2.2673
MAG014	Y	92.48	7.7	0	2154959	d__Archaea;p__Halobacterota;c__Methanomicrobia;o__Methanomicrobiales;f__Methanoregulaceae;g__UBA9949;s__	1.06833	0.728391	1.1554	51.037	31.9778	50.5992
MAG015	Y	91.1	0.85	0	2190376	d__Bacteria;p__Firmicutes_D;c__Dethiobacteria;o__DTU022;f__DTU022;g__;s__	1.02617	0.634128	0.878084	49.0228	27.8395	38.4547
MAG016	Y	90.95	9.67	3.33	3365294	d__Bacteria;p__Bacteroidota;c__Bacteroidia;o__Bacteroidales;f__vadinHA17;g__LD21;s__	1.01607	0.942519	1.0023	48.5403	41.3785	43.8945
MAG018	Y	92.06	1.38	0	2464082	d__Bacteria;p__Verrucomicrobiota;c__Kiritimatiellae;o__LD1-PB3;f__Lenti-01;g__Lenti-01;s__	0.789908	0.650451	0.238958	37.7361	28.5561	10.4649
MAG020	Y	90.19	5.47	12.5	6721920	d__Bacteria;p__Myxococcota;c__Polyangia;o__Polyangiales;f__Polyangiaceae;g__;s__	0.763759	0.176142	0.000888336	36.4869	7.73298	0.0389036
MAG023	Y	94.54	4.62	0	3703344	d__Bacteria;p__Desulfobacterota;c__Syntrophorhabdia;o__Syntrophorhabdales;f__Syntrophorhabdaceae;g__Syntrophorhabdus;s__	0.624665	0.555555	0.443311	29.842	24.39	19.4143
MAG024	Y	100	4	0	5374092	d__Bacteria;p__Hydrogenedentota;c__Hydrogenedentia;o__Hydrogenedentiales;f__UBA2224;g__UBA2224;s__	0.58598	0.62421	0.626006	27.9939	27.4041	27.4152
MAG025	Y	96.73	0	0	2293377	d__Archaea;p__Halobacterota;c__Methanosarcinia;o__Methanotrichales;f__Methanotrichaceae;g__Methanothrix;s__	0.564792	0.340034	0.597857	26.9817	14.9282	26.1824
MAG027	Y	94.19	3.23	0	2840205	d__Bacteria;p__Desulfobacterota;c__Syntrophia;o__Syntrophales;f__UBA2192;g__;s__	0.54207	0.564751	0.376488	25.8962	24.7937	16.4879
MAG028	Y	85.71	1.1	100	2594758	d__Bacteria;p__Cloacimonadota;c__Cloacimonadia;o__Cloacimonadales;f__Cloacimonadaceae;g__UBA1060;s__	0.55188	0.502447	0.473879	26.3649	22.0585	20.753
MAG030	Y	99.3	0.37	50	2414042	d__Bacteria;p__Spirochaetota;c__Spirochaetia;o__Treponematales;f__Treponemataceae;g__;s__	0.510759	0.144259	0.0329207	24.4004	6.33326	1.44172
MAG031	Y	91.39	1.38	0	2327687	d__Bacteria;p__Verrucomicrobiota;c__Kiritimatiellae;o__LD1-PB3;f__Lenti-01;g__Lenti-01;s__Lenti-01 sp002304915	0.510997	0.524947	0.475398	24.4118	23.0462	20.8195
MAG033	Y	84.03	3.62	44.44	2244396	d__Bacteria;p__Desulfobacterota;c__Syntrophia;o__Syntrophales;f__Smithellaceae;g__Smithella;s__	0.531374	0.263608	0.0200658	25.3852	11.5729	0.878758
MAG034	Y	97.8	0	0	2464652	d__Bacteria;p__Cloacimonadota;c__Cloacimonadia;o__Cloacimonadales;f__Cloacimonadaceae;g__UBA4175;s__UBA4175 sp002379855	0.497312	0.44724	0.435024	23.758	19.6347	19.0513
MAG038	Y	98.88	0	0	1048930	d__Bacteria;p__Firmicutes;c__Bacilli;o__RFN20;f__CAG-826;g__UBA1361;s__UBA1361 sp002306335	0.467853	1.47542	0.320746	22.3506	64.7741	14.0467
MAG040	Y	97.64	1.1	0	2197046	d__Bacteria;p__Marinisomatota;c__UBA2242;o__UBA2242;f__UBA2242;g__;s__	0.428242	0.680412	0.108083	20.4583	29.8715	4.73338
MAG041	Y	94.25	2.42	0	2980650	d__Bacteria;p__Bacteroidota;c__Bacteroidia;o__Bacteroidales;f__WCHB1-69;g__UBA5429;s__	0.414409	0.59479	0.252424	19.7975	26.1125	11.0546
MAG042	Y	95.69	9.86	6.67	3787282	d__Bacteria;p__Bacteroidota;c__Bacteroidia;o__Bacteroidales;f__vadinHA17;g__LD21;s__	0.393757	0.400824	0.431362	18.8109	17.597	18.891
MAG043	Y	66.93	6.9	41.18	743744	d__Bacteria;p__Patescibacteria;c__Dojkabacteria;o__SC72;f__SC72;g__UBA5232;s__	0.354148	0.446462	0.583825	16.9186	19.6006	25.5679
MAG045	Y	92.99	0.7	0	1760336	d__Bacteria;p__Firmicutes_A;c__Clostridia;o__Christensenellales;f__;g__;s__	0.344539	0.228917	0.152632	16.4596	10.0499	6.68434
MAG046	Y	85.45	18.93	12.12	2565036	d__Bacteria;p__Chloroflexota;c__Anaerolineae;o__Anaerolineales;f__Anaerolineaceae;g__T78;s__	0.348405	0.315103	0.443219	16.6443	13.8337	19.4103
MAG051	Y	89.96	2.13	100	2647403	d__Bacteria;p__Desulfobacterota;c__Syntrophia;o__Syntrophales;f__Smithellaceae;g__UBA8904;s__	0.292707	0.312855	0.0916322	13.9834	13.735	4.01293
MAG053	Y	92.06	4.08	0	3156710	d__Bacteria;p__Verrucomicrobiota;c__Kiritimatiellae;o__LD1-PB3;f__Lenti-01;g__Lenti-01;s__	0.281726	0.241541	0.301859	13.4588	10.6041	13.2196
MAG054	Y	98	0	0	1493616	d__Bacteria;p__Firmicutes;c__Bacilli;o__Acholeplasmatales;f__;g__;s__	0.279009	1.24331	0.35558	13.329	54.5836	15.5722
MAG055	Y	89.98	3.3	28.57	5154106	d__Bacteria;p__Verrucomicrobiota;c__Kiritimatiellae;o__RFP12;f__UBA3636;g__;s__	0.273	0.239614	0.182082	13.042	10.5195	7.97406
MAG056	Y	98.92	2.15	0	3477351	d__Bacteria;p__Hydrogenedentota;c__Hydrogenedentia;o__Hydrogenedentiales;f__;g__;s__	0.274227	0.341843	0.179397	13.1006	15.0076	7.85649
MAG057	Y	93.12	1.05	0	2067781	d__Bacteria;p__Firmicutes_A;c__Clostridia;o__;f__;g__;s__	0.268087	0.552744	0.0958222	12.8073	24.2666	4.19642
MAG058	Y	100	0.43	100	2532701	d__Bacteria;p__Spirochaetota;c__Spirochaetia;o__Treponematales;f__Treponemataceae;g__Spiro-10;s__	0.269239	0.0153681	0.00490043	12.8623	0.674692	0.214608
MAG059	Y	98.19	0.6	50	3405727	d__Bacteria;p__Proteobacteria;c__Alphaproteobacteria;o__Rhizobiales;f__Hyphomicrobiaceae;g__Hyphomicrobium;s__	0.257322	0.145213	0.292079	12.293	6.37513	12.7913
MAG060	Y	87.1	3.87	0	2086272	d__Bacteria;p__UBA10199;c__UBA10199;o__2-02-FULL-44-16;f__;g__;s__	0.257943	0.238487	0.196256	12.3227	10.4701	8.59479
MAG061	Y	97.17	13.79	0	2845057	d__Bacteria;p__Firmicutes;c__Bacilli;o__Erysipelotrichales;f__Erysipelotrichaceae;g__;s__	0.253054	0.260481	0.217827	12.0891	11.4356	9.53946
MAG062	Y	80.06	3.21	60	3396075	d__Bacteria;p__Firmicutes_G;c__SHA-98;o__DTUO25;f__DTU025;g__UBA5389;s__	0.244693	0.24263	0.231394	11.6897	10.6519	10.1336
MAG063	Y	90.91	11.82	0	2175466	d__Bacteria;p__Chloroflexota;c__Anaerolineae;o__Anaerolineales;f__Anaerolineaceae;g__49-20;s__	0.241706	0.200976	0.320196	11.5469	8.82325	14.0226
MAG064	Y	100	1.69	0	2676212	d__Bacteria;p__Caldatribacteriota;c__Caldatribacteriia;o__Caldatribacteriales;f__UBA8910;g__UBA8910;s__	0.241225	0.162349	0.314486	11.524	7.12745	13.7725
MAG065	Y	84.82	1.94	0	3278892	d__Bacteria;p__Myxococcota;c__UBA9042;o__UBA9042;f__;g__;s__	0.20164	0.0911129	0.00270165	9.63292	4.00004	0.118316
MAG067	Y	95.08	4.37	8.33	3254136	d__Bacteria;p__Bacteroidota;c__Bacteroidia;o__Bacteroidales;f__Dysgonomonadaceae;g__Fermentimonas;s__	0.212019	0.198573	0.168769	10.1287	8.71777	7.39103
MAG069	Y	90.59	0	0	1688739	d__Bacteria;p__Bacteroidota;c__Bacteroidia;o__Bacteroidales;f__Paludibacteraceae;g__;s__	0.202058	0.781662	0.109472	9.65287	34.3165	4.79421
MAG070	Y	56.43	13.21	74.07	1345063	d__Bacteria;p__Chloroflexota;c__Anaerolineae;o__Anaerolineales;f__Anaerolineaceae;g__T78;s__	0.197318	0.198652	0.257039	9.42644	8.72124	11.2567
MAG072	Y	94.35	13.59	7.69	4066884	d__Bacteria;p__Bacteroidota;c__Bacteroidia;o__Bacteroidales;f__TTA-H9;g__TTA-H9;s__	0.200978	0.193393	0.149649	9.60127	8.49035	6.55369
MAG074	Y	91.89	5.43	10	3480293	d__Bacteria;p__Verrucomicrobiota;c__Kiritimatiellae;o__RFP12;f__UBA1067;g__;s__	0.187104	0.168063	0.0569608	8.93846	7.37828	2.49453
MAG075	Y	96.17	1.37	0	2609061	d__Bacteria;p__Bacteroidota;c__Bacteroidia;o__Bacteroidales;f__Dysgonomonadaceae;g__UBA4179;s__UBA4179 sp002849245	0.1873	0.0790879	0.0258495	8.94785	3.47212	1.13205
MAG077	Y	92.59	0.93	0	4309866	d__Bacteria;p__Armatimonadota;c__UBA5377;o__UBA1398;f__UBA1398;g__UBA1398;s__UBA1398 sp002305165	0.17846	0.166544	0.20755	8.52554	7.31162	9.08939
MAG078	Y	95.97	0.67	50	1877861	d__Bacteria;p__Firmicutes_A;c__Clostridia;o__Monoglobales;f__Firm-18;g__Firm-18;s__Firm-18 sp001604215	0.178471	0.106702	0.101818	8.52605	4.68445	4.45899
MAG079	Y	96.34	0.72	0	2916016	d__Bacteria;p__Actinobacteriota;c__Thermoleophilia;o__UBA2241;f__UBA2241;g__UBA2241;s__	0.173586	0.0886416	0.220585	8.29269	3.89155	9.66027
MAG080	Y	93.33	3.62	35.71	2653066	d__Bacteria;p__Bacteroidota;c__Bacteroidia;o__Bacteroidales;f__DTU049;g__DTU049;s__	0.175978	0.251941	0.0755565	8.40695	11.0607	3.30891
MAG081	Y	61.54	0	0	616101	d__Bacteria;p__Patescibacteria;c__UBA1384;o__UBA1384;f__UBA1384;g__UBA1384;s__UBA1384 sp002305395	0.174164	0.204655	0.217791	8.32031	8.98475	9.53792
MAG082	Y	88.04	6.88	45	4395415	d__Bacteria;p__Verrucomicrobiota;c__Kiritimatiellae;o__RFP12;f__UBA1067;g__;s__	0.172326	0.166142	0.0846661	8.23247	7.29395	3.70785
MAG084	Y	96.61	0.15	100	2602971	d__Bacteria;p__Synergistota;c__Synergistia;o__Synergistales;f__Aminobacteriaceae;g__Syner-01;s__	0.163034	0.140889	0.137477	7.78861	6.18532	6.02066
MAG085	Y	94.97	4.29	8.33	4237400	d__Bacteria;p__Bacteroidota;c__Bacteroidia;o__Bacteroidales;f__vadinHA17;g__LD21;s__	0.16945	0.140276	0.078614	8.0951	6.15841	3.44281
MAG087	Y	89.53	2.73	0	5083265	d__Bacteria;p__Verrucomicrobiota;c__Lentisphaeria;o__UBA1407;f__UBA1407;g__;s__	0.166385	0.112811	0.0415984	7.94869	4.95261	1.82175
MAG088	Y	98.14	6.31	8.33	4406984	d__Bacteria;p__Verrucomicrobiota;c__Verrucomicrobiae;o__Pedosphaerales;f__Pedosphaeraceae;g__;s__	0.164567	0.13966	0.0287866	7.86183	6.13137	1.26067
MAG090	Y	83.71	1.12	0	829825	d__Bacteria;p__Patescibacteria;c__ABY1;o__BM507;f__UBA12465;g__;s__	0.161033	0.167551	0.092629	7.69297	7.35581	4.05658
MAG091	Y	95.79	3.49	5.88	3057968	d__Bacteria;p__Bacteroidota;c__Bacteroidia;o__Bacteroidales;f__UBA932;g__RC9;s__	0.160639	0.149423	0.111597	7.67419	6.55997	4.88726
MAG094	Y	58.4	0.81	50	1939181	d__Bacteria;p__Firmicutes_A;c__Clostridia;o__Christensenellales;f__CAG-74;g__DTU024;s__	0.150952	0.174557	0.199748	7.21139	7.66342	8.74773
MAG096	Y	96.61	0	0	1982046	d__Bacteria;p__Caldatribacteriota;c__Caldatribacteriia;o__Caldatribacteriales;f__Caldatribacteriaceae;g__UBA3950;s__UBA3950 sp002385475	0.145533	0.0806581	0.18065	6.9525	3.54106	7.91136
MAG097	Y	98.67	1.33	0	2449990	d__Bacteria;p__Firmicutes;c__Bacilli;o__ML615J-28;f__CAG-698;g__;s__	0.144773	0.340028	0.0961811	6.91621	14.9279	4.21214
MAG100	Y	98.92	4.03	0	2867597	d__Bacteria;p__Bacteroidota;c__Bacteroidia;o__Bacteroidales;f__WCHB1-69;g__UBA5266;s__	0.140154	0.124924	0.0176962	6.69556	5.48442	0.774986
MAG101	Y	96.42	2.07	0	2290234	d__Bacteria;p__Firmicutes_A;c__Clostridia;o__Oscillospirales;f__Acutalibacteraceae;g__DTU089;s__	0.134736	0.141857	0.0997668	6.43671	6.22782	4.36917
MAG102	Y	63.18	0.68	0	1919398	d__Bacteria;p__Verrucomicrobiota;c__Verrucomicrobiae;o__Pedosphaerales;f__UBA1412;g__UBA1412;s__	0.12718	0.370264	0.105735	6.07575	16.2553	4.63054
MAG103	Y	94.35	1.91	40	2880311	d__Bacteria;p__Bacteroidota;c__Bacteroidia;o__Bacteroidales;f__Dysgonomonadaceae;g__Petrimonas;s__	0.128931	0.114108	0.103963	6.1594	5.00956	4.55292
MAG104	Y	93.49	8.63	4.65	5034444	d__Bacteria;p__Actinobacteriota;c__Actinobacteria;o__Actinomycetales;f__Micrococcaceae;g__Glutamicibacter;s__Glutamicibacter sp002332285	0.124184	0.0875591	0.112601	5.93264	3.84402	4.93122
MAG105	Y	90.04	1.15	0	2014460	d__Bacteria;p__Spirochaetota;c__Spirochaetia;o__Sphaerochaetales;f__Sphaerochaetaceae;g__Sphaerochaeta;s__	0.119751	0.318113	0.0589038	5.72083	13.9658	2.57963
MAG107	Y	95.96	6.04	28.57	2364811	d__Bacteria;p__Spirochaetota;c__Spirochaetia;o__Treponematales;f__UBA8932;g__UBA8932;s__	0.1137	0.250531	0.0604718	5.43178	10.9988	2.64829
MAG109	Y	63.4	16.3	76.47	892886	d__Bacteria;p__Patescibacteria;c__Microgenomatia;o__Shapirobacterales;f__0-14-0-10-38-17;g__;s__	0.104928	0.0795986	0.121859	5.01269	3.49454	5.33669
MAG110	Y	97.74	7.8	0	3150099	d__Bacteria;p__Fibrobacterota;c__Fibrobacteria;o__Fibrobacterales;f__Fibrobacteraceae;g__Fibro-01;s__	0.112157	0.143075	0.0578185	5.35807	6.2813	2.53209
MAG112	Y	97.88	2.8	0	3925541	d__Bacteria;p__Firmicutes_A;c__Clostridia;o__Acetivibrionales;f__Ruminiclostridiaceae_A;g__Ruminiclostridium_B;s__	0.110714	0.107873	0.0642021	5.28911	4.73582	2.81166
MAG113	Y	69.25	3.45	50	1039484	d__Bacteria;p__Patescibacteria;c__Paceibacteria;o__Paceibacterales;f__UBA5633;g__UBA2558;s__UBA2558 sp002340425	0.108361	0.163658	0.0737245	5.17673	7.18491	3.22868
MAG114	Y	97.73	1.14	0	3326679	d__Bacteria;p__Planctomycetota;c__Phycisphaerae;o__SG8-4;f__SG8-4;g__4572-13;s__	0.107084	0.138229	0.0524467	5.11568	6.06854	2.29684
MAG115	Y	93.8	6.67	3.45	2407004	d__Bacteria;p__Firmicutes_B;c__Peptococcia;o__DRI-13;f__DRI-13;g__;s__	0.107765	0.0972787	0.0245927	5.14826	4.27073	1.07701
MAG116	Y	98.58	1.42	0	2373047	d__Bacteria;p__Firmicutes_A;c__Clostridia;o__Peptostreptococcales;f__Anaerovoracaceae;g__UBA10908;s__	0.105494	0.115514	0.105984	5.03972	5.07128	4.64146
MAG117	Y	60.19	11.81	80	1819128	d__Bacteria;p__Firmicutes_B;c__Syntrophomonadia;o__Syntrophomonadales;f__Syntrophomonadaceae;g__UBA4844;s__	0.1045	0.134837	0.105208	4.99226	5.9196	4.60747
MAG118	Y	96.3	17.41	5.88	2867114	d__Bacteria;p__Thermotogota;c__Thermotogae;o__;f__;g__;s__	0.105118	0.0547763	0.015949	5.02179	2.40479	0.698466
MAG119	Y	80	14.45	4	2981445	d__Bacteria;p__Chloroflexota;c__Anaerolineae;o__Anaerolineales;f__Anaerolineaceae;g__T78;s__	0.105813	0.116067	0.124561	5.05496	5.09559	5.45501
MAG120	Y	92.31	2.97	0	3278584	d__Bacteria;p__Firmicutes_A;c__Clostridia;o__;f__;g__;s__	0.103766	0.121431	0.0940303	4.9572	5.33107	4.11795
MAG121	Y	89.92	4.35	12.5	2202319	d__Bacteria;p__Firmicutes_A;c__Clostridia;o__Christensenellales;f__CAG-74;g__UBA1224;s__	0.100865	0.073692	0.160282	4.81861	3.23523	7.01936
MAG123	Y	100	4.46	0	3902556	d__Bacteria;p__Coprothermobacterota;c__Coprothermobacteria;o__Coprothermobacterales;f__Coprothermobacteraceae;g__Coprothermobacter;s__Coprothermobacter proteolyticus	0.100968	0.104833	0.0782139	4.82354	4.60236	3.42529
MAG124	Y	98.4	2.4	0	3032499	d__Archaea;p__Euryarchaeota;c__Methanobacteria;o__Methanobacteriales;f__Methanobacteriaceae;g__Methanobacterium;s__	0.0982839	0.0579928	0.120211	4.69529	2.546	5.2645
MAG125	Y	90.75	14.98	0	3992544	d__Bacteria;p__Firmicutes_A;c__Clostridia;o__Acetivibrionales;f__Acetivibrionaceae;g__Ruminiclostridium;s__Ruminiclostridium sp001717745	0.103828	0.0306935	0.0049143	4.96016	1.34751	0.215216
MAG126	Y	100	1.69	0	1848723	d__Bacteria;p__Synergistota;c__Synergistia;o__Synergistales;f__Thermovirgaceae;g__58-81;s__	0.0895908	0.0742867	0.0854915	4.28	3.26134	3.744
MAG128	Y	99.05	7.38	8.57	3736821	d__Bacteria;p__Bacteroidota;c__Bacteroidia;o__Bacteroidales;f__Salinivirgaceae;g__;s__	0.0878489	0.0968436	0.0186089	4.19679	4.25163	0.814954
MAG129	Y	91.23	7.67	4.55	3652171	d__Bacteria;p__Firmicutes_A;c__Clostridia;o__Lachnospirales;f__Lachnospiraceae;g__Herbinix;s__	0.0889242	0.058654	0.0231059	4.24816	2.57503	1.0119
MAG131	Y	66.83	9.95	60.71	1660378	d__Bacteria;p__Bacteroidota;c__Bacteroidia;o__Bacteroidales;f__UBA932;g__DMER64;s__DMER64 sp002305545	0.0831315	0.084077	0.0717562	3.97142	3.69115	3.14248
MAG132	Y	71.49	1.69	100	1598591	d__Bacteria;p__Spirochaetota;c__UBA6919;o__GWB1-36-13;f__GWB1-36-13;g__;s__	0.0822789	0.00403457	0.00127175	3.93069	0.177126	0.0556947
MAG133	Y	98.39	1.48	33.33	2306574	d__Bacteria;p__Firmicutes_A;c__Clostridia;o__Christensenellales;f__CAG-74;g__DTU024;s__	0.0792059	0.0734789	0.127907	3.78389	3.22587	5.60153
MAG135	Y	95.25	6.01	7.14	3478914	d__Bacteria;p__Bacteroidota;c__Kapabacteria;o__Kapabacteriales;f__UBA2268;g__;s__	0.0760988	0.0650451	0.0490695	3.63545	2.85561	2.14894
MAG136	Y	91.49	2.13	0	2108205	d__Bacteria;p__Firmicutes_A;c__Clostridia;o__Saccharofermentanales;f__DTU023;g__;s__	0.0743041	0.0517722	0.0887488	3.54971	2.27291	3.88665
MAG140	Y	91.13	5.89	23.53	1335188	d__Bacteria;p__Firmicutes_A;c__Clostridia;o__Peptostreptococcales;f__Anaerovoracaceae;g__;s__	0.0735969	0.072354	0.10645	3.51593	3.17649	4.66184
MAG142	Y	69.33	16.34	7.14	2805255	d__Bacteria;p__Desulfobacterota;c__Syntrophia;o__Syntrophales;f__Smithellaceae;g__UBA8904;s__	0.0738453	0.0748983	0.0243539	3.52779	3.28819	1.06655
MAG143	Y	80.91	11.64	13.64	2853711	d__Bacteria;p__Chloroflexota;c__Anaerolineae;o__Anaerolineales;f__Anaerolineaceae;g__T78;s__	0.0714165	0.0747983	0.0982773	3.41177	3.28379	4.30394
MAG144	Y	54	1.72	0	503823	d__Bacteria;p__Patescibacteria;c__Dojkabacteria;o__SC72;f__SC72;g__UBA5232;s__	0.0685071	0.0873761	0.101666	3.27277	3.83599	4.45233
MAG145	Y	85.75	6.45	0	1817880	d__Bacteria;p__Firmicutes_A;c__Clostridia;o__4C28d-15;f__DTU072;g__;s__	0.0678243	0.3412	0.0441454	3.24016	14.9794	1.93329
MAG147	Y	94.33	8.58	0	3402605	d__Bacteria;p__Firmicutes_A;c__Clostridia;o__Peptostreptococcales;f__DTU036;g__DTU036;s__	0.0641914	0.0686894	0.104693	3.0666	3.0156	4.58489
MAG148	Y	93.59	18.8	0	7062197	d__Bacteria;p__Hydrogenedentota;c__Hydrogenedentia;o__Hydrogenedentiales;f__;g__;s__	0.0632501	0.0627659	0.0619478	3.02163	2.75555	2.71293
MAG149	Y	84.78	5.6	25	2094178	d__Bacteria;p__Firmicutes_E;c__DTU015;o__D8A-2;f__D2;g__UBA3907;s__	0.0640522	0.0435361	0.0268708	3.05995	1.91132	1.17677
MAG150	Y	91.63	6.24	38.46	2034744	d__Bacteria;p__Chloroflexota;c__Anaerolineae;o__Anaerolineales;f__Anaerolineaceae;g__T78;s__	0.0622572	0.0579368	0.0735367	2.9742	2.54354	3.22045
MAG151	Y	87.84	13.24	2.78	2832475	d__Bacteria;p__Firmicutes_A;c__Clostridia;o__Oscillospirales;f__CAG-272;g__;s__	0.0637383	0.054911	0.0431739	3.04496	2.4107	1.89075
MAG152	Y	97.33	13.47	0	1904771	d__Bacteria;p__Firmicutes;c__Bacilli;o__Acholeplasmatales;f__Acholeplasmataceae_A;g__;s__	0.0624436	0.186801	0.0428946	2.9831	8.20095	1.87852
MAG155	Y	80.77	0.96	0	1896217	d__Bacteria;p__Firmicutes_A;c__Clostridia;o__4C28d-15;f__DTU072;g__;s__	0.0563536	0.311193	0.0552187	2.69217	13.662	2.41824
MAG156	Y	59.55	9.51	4.55	1393136	d__Bacteria;p__Firmicutes_B;c__Desulfotomaculia;o__Desulfotomaculales;f__Pelotomaculaceae;g__;s__	0.0588163	0.0291493	0.024367	2.80982	1.27971	1.06712
MAG158	Y	94.06	17.77	6.12	3411288	d__Bacteria;p__Desulfobacterota;c__Syntrophia;o__Syntrophales;f__UBA6109;g__;s__	0.0580025	0.0641922	0.0316249	2.77094	2.81817	1.38497
MAG160	Y	91.22	6.5	0	1652832	d__Bacteria;p__Firmicutes_A;c__Clostridia;o__Oscillospirales;f__Acutalibacteraceae;g__;s__	0.0580113	0.0308995	0.0182326	2.77136	1.35655	0.798476
MAG161	Y	92.9	2.58	0	3051847	d__Bacteria;p__Desulfobacterota;c__Syntrophorhabdia;o__Syntrophorhabdales;f__Syntrophorhabdaceae;g__Delta-02;s__Delta-02 sp002408185	0.0548961	0.0577903	0.0517461	2.62254	2.53711	2.26616
MAG165	Y	86.49	1.15	100	1712957	d__Bacteria;p__Spirochaetota;c__Spirochaetia;o__Sphaerochaetales;f__Sphaerochaetaceae;g__Sphaerochaeta;s__	0.0530358	0.138758	0.0320878	2.53367	6.09177	1.40525
MAG167	Y	62.92	4.15	0	1193069	d__Bacteria;p__Firmicutes_A;c__Clostridia;o__Oscillospirales;f__CAG-382;g__UBA1206;s__UBA1206 sp002305335	0.0554696	0.0403266	0.00409613	2.64994	1.77042	0.179385
MAG169	Y	87.84	4.76	10	1130012	d__Bacteria;p__Ratteibacteria;c__UBA8468;o__UBA8468;f__;g__;s__	0.0521244	0.062654	0.0377333	2.49013	2.75064	1.65249
MAG170	Y	89.62	0	0	1713924	d__Bacteria;p__Firmicutes_D;c__Dethiobacteria;o__DTU022;f__DTU022;g__;s__	0.0507117	0.0416648	0.05412	2.42264	1.82917	2.37012
MAG172	Y	88.07	7.42	6.25	4615778	d__Bacteria;p__Verrucomicrobiota;c__Lentisphaeria;o__UBA1407;f__UBA1407;g__;s__	0.0471749	0.133921	0.0277383	2.25368	5.8794	1.21477
MAG178	Y	52.51	18.68	0	2339612	d__Bacteria;p__Bacteroidota;c__Bacteroidia;o__;f__;g__;s__	0.0483446	0.0424588	0.0120501	2.30956	1.86403	0.52772
MAG179	Y	89.83	12.43	7.14	2211965	d__Bacteria;p__Synergistota;c__Synergistia;o__Synergistales;f__Synergistaceae;g__Syner-03;s__Syner-03 sp002306075	0.0440294	0.0351985	0.0419534	2.10341	1.54529	1.8373
MAG180	Y	90.14	5.39	40	2884640	d__Bacteria;p__Synergistota;c__Synergistia;o__Synergistales;f__Aminobacteriaceae;g__Syner-01;s__	0.0438748	0.0331928	0.0405933	2.09602	1.45723	1.77774
MAG185	Y	53.68	12	0	3788742	d__Bacteria;p__OLB16;c__OLB16;o__;f__;g__;s__	0.0427158	0.03743	0.0280385	2.04065	1.64325	1.22791
MAG190	Y	89.78	1.61	0	1753026	d__Bacteria;p__Bacteroidota;c__Bacteroidia;o__Bacteroidales;f__Paludibacteraceae;g__;s__	0.0396677	0.15489	0.0216666	1.89504	6.79999	0.948864
MAG192	Y	94.83	14.82	5.77	3542681	d__Bacteria;p__Actinobacteriota;c__Thermoleophilia;o__RBG-16-64-13;f__RBG-16-64-13;g__;s__	0.0401466	0.0259177	0.0517143	1.91791	1.13784	2.26477
MAG195	Y	85.28	5.22	12.5	2241285	d__Bacteria;p__Firmicutes_A;c__Clostridia;o__Oscillospirales;f__QAMX01;g__;s__	0.0393645	0.0329125	0.0448329	1.88055	1.44492	1.9634
MAG196	Y	98.31	5.24	40	2202678	d__Bacteria;p__Synergistota;c__Synergistia;o__Synergistales;f__Aminobacteriaceae;g__Syner-01;s__	0.0381269	0.0298908	0.0370079	1.82143	1.31227	1.62072
MAG203	Y	74.91	13.61	4.62	2706794	d__Bacteria;p__Firmicutes_A;c__Clostridia;o__Christensenellales;f__CAG-74;g__DTU024;s__	0.0351535	0.0495212	0.0452027	1.67938	2.17408	1.9796
MAG204	Y	89.52	8.78	5.26	4641468	d__Bacteria;p__Actinobacteriota;c__Actinobacteria;o__Actinomycetales;f__Micrococcaceae;g__Arthrobacter_A;s__	0.0355741	0.0223413	0.044776	1.69947	0.98083	1.96091
MAG205	Y	54.4	14.6	0	5073351	d__Bacteria;p__Bacteroidota;c__Bacteroidia;o__Bacteroidales;f__Marinilabiliaceae;g__UBA7646;s__	0.0337657	0.0346189	0.0338828	1.61308	1.51984	1.48386
MAG209	Y	60.21	13.77	9.09	2128389	d__Bacteria;p__Actinobacteriota;c__Actinobacteria;o__Actinomycetales;f__Bifidobacteriaceae;g__Bifidobacterium;s__Bifidobacterium adolescentis	0.0355027	0.0229041	0.0289765	1.69606	1.00554	1.26899
MAG212	Y	74.83	2.24	0	1637736	d__Bacteria;p__Firmicutes_A;c__Clostridia;o__Oscillospirales;f__Oscillospiraceae;g__UBA5446;s__	0.0335613	0.0364741	0.0538481	1.60332	1.60129	2.35821
MAG214	Y	59.08	3.66	0	1888331	d__Bacteria;p__Spirochaetota;c__Spirochaetia;o__Treponematales;f__UBA8932;g__UBA8932;s__	0.0332039	0.0595949	0.0159623	1.58624	2.61634	0.699051
MAG215	Y	93.14	12.49	45.95	2258201	d__Bacteria;p__Firmicutes_A;c__Clostridia;o__Christensenellales;f__CAG-74;g__UBA1038;s__	0.0326514	0.0509264	0.0538061	1.55985	2.23577	2.35637
MAG216	Y	73.71	7.71	13.04	1487357	d__Bacteria;p__Bacteroidota;c__Bacteroidia;o__Bacteroidales;f__UBA932;g__RC9;s__	0.0319205	0.0507349	0.0108317	1.52493	2.22736	0.474361
MAG219	Y	80.38	4.26	0	1327616	d__Bacteria;p__Firmicutes;c__Bacilli;o__ML615J-28;f__CAG-698;g__UBA2253;s__	0.0330104	0.113293	0.00306734	1.577	4.97377	0.134331
MAG229	Y	88.76	8.29	16.67	1028837	d__Bacteria;p__Firmicutes;c__Bacilli;o__RFN20;f__CAG-826;g__UBA1424;s__UBA1424 sp002329705	0.0286555	0.0855065	0.009309	1.36895	3.75391	0.407677
MAG235	Y	55.34	10.61	0	4444738	d__Bacteria;p__Hydrogenedentota;c__Hydrogenedentia;o__Hydrogenedentiales;f__UBA2224;g__UBA2224;s__	0.0249003	0.0226201	0.0265697	1.18956	0.993067	1.16359
MAG239	Y	52.63	12.19	18.18	1744746	d__Bacteria;p__Verrucomicrobiota;c__Kiritimatiellae;o__RFP12;f__UBA3636;g__;s__	0.0240269	0.0309836	0.0268682	1.14783	1.36024	1.17666
MAG243	Y	51.26	2.5	0	799468	d__Bacteria;p__Omnitrophota;c__koll11;o__GIF10;f__UBA6249;g__GCA-002774445;s__	0.0231964	0.0415139	0.00877771	1.10816	1.82254	0.384409
MAG245	Y	67.93	10.5	25	2160050	d__Bacteria;p__Ratteibacteria;c__UBA8468;o__;f__;g__;s__	0.0231951	0.0229826	0.0215742	1.10809	1.00898	0.944816
MAG248	Y	70.14	17.24	0	4101228	d__Bacteria;p__Proteobacteria;c__Alphaproteobacteria;o__Rhodobacterales;f__Rhodobacteraceae;g__Pseudorhodobacter_A;s__	0.0209343	0.0143899	0.0215105	1.00009	0.631746	0.942026
MAG250	Y	84.1	14.91	2.86	2818195	d__Bacteria;p__Firmicutes_A;c__Mahellia;o__Caldicoprobacterales;f__UBA3941;g__UBA3941;s__UBA3941 sp002385665	0.0198462	0.0155666	0.0250449	0.948108	0.683405	1.09681
MAG258	Y	52.72	9.08	0	2307163	d__Bacteria;p__Firmicutes_A;c__Clostridia;o__Monoglobales;f__Firm-18;g__;s__	0.000437488	0.000497063	0.000533215	0.0209	0.0218221	0.0233515
MAG260	Y	95.18	0.5	50	2400886	d__Bacteria;p__Proteobacteria;c__Gammaproteobacteria;o__Burkholderiales;f__Rhodocyclaceae;g__Dechloromonas;s__	0.000292094	0.514594	9.99739	0.0139542	22.5917	437.824
MAG264	Y	50.09	6.01	15.38	1911276	d__Bacteria;p__Firmicutes_A;c__Clostridia;o__Lachnospirales;f__Lachnospiraceae;g__Herbinix;s__	8.58324e-05	0.000128056	9.95986e-05	0.00410045	0.00562193	0.0043618
MAG266	Y	93.96	3.24	50	2224253	d__Bacteria;p__Firmicutes_A;c__Clostridia;o__Oscillospirales;f__Oscillospiraceae;g__UBA2658;s__	4.42444e-05	4.78619e-05	0.000491391	0.00211368	0.00210123	0.0215199
MAG267	Y	95.27	13.4	10.81	2597164	d__Bacteria;p__Firmicutes_A;c__Clostridia;o__Oscillospirales;f__UBA644;g__;s__	4.85133e-05	5.70963e-05	5.06805e-05	0.00231761	0.00250664	0.0022195
MAG268	Y	96.59	1.32	22.22	2980143	d__Bacteria;p__Proteobacteria;c__Gammaproteobacteria;o__Pseudomonadales;f__Pseudomonadaceae;g__Thiopseudomonas;s__	4.97626e-05	0.0865433	0.604348	0.0023773	3.79943	26.4667
MAG275	Y	50	19.83	25	871856	d__Bacteria;p__Firmicutes_A;c__Clostridia;o__Tissierellales;f__Tissierellaceae;g__;s__	3.86386e-06	1.70439e-05	3.7906e-06	0.000184587	0.00074826	0.000166005
MAG276	Y	74.84	6.9	18.52	1634648	d__Bacteria;p__Firmicutes_A;c__Clostridia;o__4C28d-15;f__DTU072;g__CAG-1782;s__	6.80687e-06	2.02036e-05	6.99193e-06	0.000325183	0.000886978	0.000306204
MAG278	Y	79.46	15.44	5.13	1503525	d__Bacteria;p__Firmicutes_A;c__Clostridia;o__4C28d-15;f__DTU072;g__CAG-1782;s__	5.25143e-07	4.30805e-05	2.46805e-05	2.50875e-05	0.00189132	0.00108085
MAG006	N	96.55	29.78	2.86	3504053	NA	NA	NA	NA	NA	NA	NA
MAG010	N	0	0	0	443504	NA	NA	NA	NA	NA	NA	NA
MAG011	N	98.28	68.12	0	3285764	NA	NA	NA	NA	NA	NA	NA
MAG012	N	100	48.23	0	3850498	NA	NA	NA	NA	NA	NA	NA
MAG017	N	4.17	0	0	1338721	NA	NA	NA	NA	NA	NA	NA
MAG019	N	2.81	0	0	893174	NA	NA	NA	NA	NA	NA	NA
MAG021	N	21	2.59	100	1439494	NA	NA	NA	NA	NA	NA	NA
MAG022	N	0	0	0	619651	NA	NA	NA	NA	NA	NA	NA
MAG026	N	98.25	48.98	2.74	2183289	NA	NA	NA	NA	NA	NA	NA
MAG029	N	99.69	38.73	0	3500568	NA	NA	NA	NA	NA	NA	NA
MAG032	N	29.3	1.2	0	330965	NA	NA	NA	NA	NA	NA	NA
MAG035	N	100	31.03	4.44	2579079	NA	NA	NA	NA	NA	NA	NA
MAG036	N	4.6	0	0	1171543	NA	NA	NA	NA	NA	NA	NA
MAG037	N	42.7	0.8	0	325545	NA	NA	NA	NA	NA	NA	NA
MAG039	N	20.69	3.45	50	1074634	NA	NA	NA	NA	NA	NA	NA
MAG044	N	49.61	10.48	68	2109604	NA	NA	NA	NA	NA	NA	NA
MAG047	N	31.5	6.9	0	372094	NA	NA	NA	NA	NA	NA	NA
MAG048	N	86.81	20.72	78.46	2201061	NA	NA	NA	NA	NA	NA	NA
MAG049	N	4.17	0	0	1355117	NA	NA	NA	NA	NA	NA	NA
MAG050	N	0	0	0	1611572	NA	NA	NA	NA	NA	NA	NA
MAG052	N	43.1	5.17	66.67	2286245	NA	NA	NA	NA	NA	NA	NA
MAG066	N	6.45	0	0	2594146	NA	NA	NA	NA	NA	NA	NA
MAG068	N	95.97	36.26	4.26	3207109	NA	NA	NA	NA	NA	NA	NA
MAG071	N	45.66	15.9	69.57	1922676	NA	NA	NA	NA	NA	NA	NA
MAG073	N	81.36	20.37	15.15	2415022	NA	NA	NA	NA	NA	NA	NA
MAG076	N	42.55	7.45	21.43	1675220	NA	NA	NA	NA	NA	NA	NA
MAG083	N	79.51	27.04	28.57	2238881	NA	NA	NA	NA	NA	NA	NA
MAG086	N	0	0	0	1387882	NA	NA	NA	NA	NA	NA	NA
MAG089	N	73.52	45.22	76.36	1246839	NA	NA	NA	NA	NA	NA	NA
MAG092	N	6.2	0.4	100	2582984	NA	NA	NA	NA	NA	NA	NA
MAG093	N	96.77	31.06	2.44	3333885	NA	NA	NA	NA	NA	NA	NA
MAG095	N	53.92	30.72	88.24	2061841	NA	NA	NA	NA	NA	NA	NA
MAG098	N	90.34	21.2	89.74	2936934	NA	NA	NA	NA	NA	NA	NA
MAG099	N	28.68	18.18	85	1523542	NA	NA	NA	NA	NA	NA	NA
MAG106	N	84.37	20.18	0	2996128	NA	NA	NA	NA	NA	NA	NA
MAG108	N	22.41	3.45	0	2307852	NA	NA	NA	NA	NA	NA	NA
MAG111	N	97.26	27.19	60	3156422	NA	NA	NA	NA	NA	NA	NA
MAG122	N	96.3	21.71	5.88	4662235	NA	NA	NA	NA	NA	NA	NA
MAG127	N	98.25	37.32	1.43	2956266	NA	NA	NA	NA	NA	NA	NA
MAG130	N	11.21	2.34	25	2642794	NA	NA	NA	NA	NA	NA	NA
MAG134	N	100	92.36	36.05	4972148	NA	NA	NA	NA	NA	NA	NA
MAG137	N	93.52	52.73	0	4191418	NA	NA	NA	NA	NA	NA	NA
MAG138	N	74.8	21.93	0	2994292	NA	NA	NA	NA	NA	NA	NA
MAG139	N	59.91	40.03	50	2859600	NA	NA	NA	NA	NA	NA	NA
MAG141	N	92.37	58.43	2.98	4996301	NA	NA	NA	NA	NA	NA	NA
MAG146	N	74.66	28.14	10.42	1883201	NA	NA	NA	NA	NA	NA	NA
MAG153	N	47.46	0.86	0	466007	NA	NA	NA	NA	NA	NA	NA
MAG154	N	35.44	19.16	2.86	4612249	NA	NA	NA	NA	NA	NA	NA
MAG157	N	77.57	60.51	0.91	1597838	NA	NA	NA	NA	NA	NA	NA
MAG159	N	98.28	98.71	16.26	6551610	NA	NA	NA	NA	NA	NA	NA
MAG162	N	47.3	9.84	0	5005841	NA	NA	NA	NA	NA	NA	NA
MAG163	N	91.82	65.99	6.3	4621175	NA	NA	NA	NA	NA	NA	NA
MAG164	N	89.11	41.68	7.06	3015504	NA	NA	NA	NA	NA	NA	NA
MAG166	N	85.5	23.24	0	5356799	NA	NA	NA	NA	NA	NA	NA
MAG168	N	81.13	64.82	9.29	4825942	NA	NA	NA	NA	NA	NA	NA
MAG171	N	95.18	29.51	2.3	5268130	NA	NA	NA	NA	NA	NA	NA
MAG173	N	86.46	65.58	3.85	4340256	NA	NA	NA	NA	NA	NA	NA
MAG174	N	79.38	36.95	1.15	3249373	NA	NA	NA	NA	NA	NA	NA
MAG175	N	87.58	27.28	29.75	3634115	NA	NA	NA	NA	NA	NA	NA
MAG176	N	73.25	29.41	47.37	3661168	NA	NA	NA	NA	NA	NA	NA
MAG177	N	70.56	25.89	35.11	2852617	NA	NA	NA	NA	NA	NA	NA
MAG181	N	57.03	35.8	7.81	4560440	NA	NA	NA	NA	NA	NA	NA
MAG182	N	83	46.13	1.59	3303789	NA	NA	NA	NA	NA	NA	NA
MAG183	N	68.1	23.73	1.82	2152788	NA	NA	NA	NA	NA	NA	NA
MAG184	N	86.76	112.45	2.92	4651439	NA	NA	NA	NA	NA	NA	NA
MAG186	N	45.48	18.03	0	4533904	NA	NA	NA	NA	NA	NA	NA
MAG187	N	5.96	0.16	0	3108215	NA	NA	NA	NA	NA	NA	NA
MAG188	N	57.5	20.28	69.77	1155368	NA	NA	NA	NA	NA	NA	NA
MAG189	N	52.95	27.43	0	6120180	NA	NA	NA	NA	NA	NA	NA
MAG191	N	36.14	10.58	0	5994429	NA	NA	NA	NA	NA	NA	NA
MAG193	N	58.85	35.96	3.03	4809156	NA	NA	NA	NA	NA	NA	NA
MAG194	N	83.32	21.24	20.34	4711057	NA	NA	NA	NA	NA	NA	NA
MAG197	N	92.16	68.63	3.3	4183555	NA	NA	NA	NA	NA	NA	NA
MAG198	N	84.4	58.55	5.13	4177741	NA	NA	NA	NA	NA	NA	NA
MAG199	N	76.57	27.66	0	1279432	NA	NA	NA	NA	NA	NA	NA
MAG200	N	90.1	51.44	0	4762003	NA	NA	NA	NA	NA	NA	NA
MAG201	N	71.93	49.59	4.38	1190503	NA	NA	NA	NA	NA	NA	NA
MAG202	N	67.85	34.21	0	3003782	NA	NA	NA	NA	NA	NA	NA
MAG206	N	63.34	35.04	1.27	2469087	NA	NA	NA	NA	NA	NA	NA
MAG207	N	29.5	4.23	0	1012612	NA	NA	NA	NA	NA	NA	NA
MAG208	N	95.16	22.93	2.99	3866833	NA	NA	NA	NA	NA	NA	NA
MAG210	N	85.5	50.82	1.19	7699844	NA	NA	NA	NA	NA	NA	NA
MAG211	N	58.82	28.42	2.04	3395640	NA	NA	NA	NA	NA	NA	NA
MAG213	N	81.96	54.58	0	3504763	NA	NA	NA	NA	NA	NA	NA
MAG217	N	45.85	24.4	6.14	2277880	NA	NA	NA	NA	NA	NA	NA
MAG218	N	77.99	83.46	13.64	3355658	NA	NA	NA	NA	NA	NA	NA
MAG220	N	64.36	41.71	42.62	3626309	NA	NA	NA	NA	NA	NA	NA
MAG221	N	64.75	36.86	0	6189590	NA	NA	NA	NA	NA	NA	NA
MAG222	N	57.13	24.43	4	1612439	NA	NA	NA	NA	NA	NA	NA
MAG223	N	80.41	23.76	13.33	3182425	NA	NA	NA	NA	NA	NA	NA
MAG224	N	78.86	43.21	7.25	4022395	NA	NA	NA	NA	NA	NA	NA
MAG225	N	36.99	0.99	0	478052	NA	NA	NA	NA	NA	NA	NA
MAG226	N	95.4	25.11	8.33	2146948	NA	NA	NA	NA	NA	NA	NA
MAG227	N	75.88	69.85	4.8	6555532	NA	NA	NA	NA	NA	NA	NA
MAG228	N	28.42	10.04	0	1975472	NA	NA	NA	NA	NA	NA	NA
MAG230	N	83.07	22.07	3.57	3858932	NA	NA	NA	NA	NA	NA	NA
MAG231	N	76.36	41.29	0	6800440	NA	NA	NA	NA	NA	NA	NA
MAG232	N	38.29	7.09	0	2237567	NA	NA	NA	NA	NA	NA	NA
MAG233	N	39.65	8.03	6.25	5985004	NA	NA	NA	NA	NA	NA	NA
MAG234	N	64.77	46.59	6.35	4365733	NA	NA	NA	NA	NA	NA	NA
MAG236	N	55.72	29.85	0	5030936	NA	NA	NA	NA	NA	NA	NA
MAG237	N	33.91	2.84	0	2495380	NA	NA	NA	NA	NA	NA	NA
MAG238	N	87.07	46.24	0.85	5478792	NA	NA	NA	NA	NA	NA	NA
MAG240	N	61.6	31.74	0	6872939	NA	NA	NA	NA	NA	NA	NA
MAG241	N	83.54	71.39	0	4787230	NA	NA	NA	NA	NA	NA	NA
MAG242	N	62.25	42.66	2.34	4842739	NA	NA	NA	NA	NA	NA	NA
MAG244	N	42.01	19.12	0	2714976	NA	NA	NA	NA	NA	NA	NA
MAG246	N	76.04	84.02	1.6	7760700	NA	NA	NA	NA	NA	NA	NA
MAG247	N	67.08	41.34	3.3	4020585	NA	NA	NA	NA	NA	NA	NA
MAG249	N	81.87	74.71	4.44	3508511	NA	NA	NA	NA	NA	NA	NA
MAG251	N	79.48	57.49	1.05	3429719	NA	NA	NA	NA	NA	NA	NA
MAG252	N	78.45	41.36	8.82	2025528	NA	NA	NA	NA	NA	NA	NA
MAG253	N	8.65	0	0	1388617	NA	NA	NA	NA	NA	NA	NA
MAG254	N	0	0	0	847238	NA	NA	NA	NA	NA	NA	NA
MAG255	N	0	0	0	1407542	NA	NA	NA	NA	NA	NA	NA
MAG256	N	0	0	0	913535	NA	NA	NA	NA	NA	NA	NA
MAG257	N	0	0	0	1730217	NA	NA	NA	NA	NA	NA	NA
MAG259	N	89.34	60.63	55	4208959	NA	NA	NA	NA	NA	NA	NA
MAG261	N	34.95	11.2	4.35	3200810	NA	NA	NA	NA	NA	NA	NA
MAG262	N	73.1	34.48	39.39	3825672	NA	NA	NA	NA	NA	NA	NA
MAG263	N	94.74	25.33	6.59	3584595	NA	NA	NA	NA	NA	NA	NA
MAG265	N	31.03	12.07	12.5	772750	NA	NA	NA	NA	NA	NA	NA
MAG269	N	52.43	24.78	29.79	2410519	NA	NA	NA	NA	NA	NA	NA
MAG270	N	24.45	15.67	7.69	4818435	NA	NA	NA	NA	NA	NA	NA
MAG271	N	43.97	10.34	37.5	1646559	NA	NA	NA	NA	NA	NA	NA
MAG272	N	10.34	1.72	0	1043856	NA	NA	NA	NA	NA	NA	NA
MAG273	N	41.38	31.9	7.14	3364747	NA	NA	NA	NA	NA	NA	NA
MAG274	N	39.66	10.28	42.42	1428248	NA	NA	NA	NA	NA	NA	NA
MAG277	N	73.62	33.62	14.29	3008688	NA	NA	NA	NA	NA	NA	NA
unmapped							36.9536	36.2555	35.7531	NA	NA	NA
