# Supplementary material for: Nitrous oxide respiring bacteria in biogas digestates for reduced agricultural emissions
Source: ISME J. 2021 Sep 6;16(2):580–90. doi: 10.1038/s41396-021-01101-x (PMC8776835; doi:10.1038/s41396-021-01101-x)
Supplement: Supplementary file 4 — Supplementary Data S2 [file 41396_2021_1101_MOESM4_ESM.xlsx]

## Sheet: MP-Interproscan5
Supplementary Data S2: Quantification of identified proteins. The MS/MS spectra were searched against the protein sequences of 149 MAGs recovered from the metagenome (see Supplementary Data S1 for MAG information, including MAG quality and taxonomy). The quantification of each protein group is reported as an average of log2(LFQ) scores from replicates taken at each sample point (M1; n=3, M2; n=2,…
Identification				Average Log2(LFQ) of replicates at each timepoint (stddev can be found in the last colums)						Functional annotation (Interproscan)										Additional MaxQuant stats
MAG ID	Majority protein Ids (ONLY FIRST HIT IN GROUP)	Majority protein Ids (ALL HITS IN GROUP)	proteins in group	M1 (0h)	M1 secretome (0h)	M2 (115h)	M2 secretome (115h)	M3 (325h)	M3 secretome (325h)	Pfam_id	Pfam_description	CDD_id	CDD_description	InterPro_id	InterPro_description	GO_id	GO_names	KEGG PATHWAY	EC	Peptides	Sequence coverage [%]	stddev LFQ intensity M1	stddev LFQ intensity M1_sec	stddev LFQ intensity M2	stddev LFQ intensity M2_sec	stddev LFQ intensity M3	stddev LFQ intensity M3_sec
MAG001	coM.001-NODE_1009_length_55203_cov_1728.36_25	coM.001-NODE_1009_length_55203_cov_1728.36_25	1	27.0124	26.0724	26.7468	26.5199	27.4939	26.8153	PF00162	Phosphoglycerate kinase			IPR001576	Phosphoglycerate kinase	GO:0006096	glycolytic process	ko00010;ko00710	2.7.2.3	7	26.7	0.738875	0.539736	0.743054	0.0579738	0.356742	0.0278156
MAG001	coM.001-NODE_1009_length_55203_cov_1728.36_26	coM.001-NODE_1009_length_55203_cov_1728.36_26	1	26.6546	24.8893	27.1412	25.9874	27.4583	26.7001	PF01642	Methylmalonyl-CoA mutase	cd03677	MM_CoA_mutase_beta	IPR006099	Methylmalonyl-CoA mutase, alpha/beta chain, catalytic	GO:0008152	metabolic process			12	30.2	0.528456	0.0497474	0.0815774	0.346916	0.485823	0.160216
MAG001	coM.001-NODE_1009_length_55203_cov_1728.36_27	coM.001-NODE_1009_length_55203_cov_1728.36_27	6	27.6724	25.3035	27.9019	27.1566	28.0342	27.4666	PF01642;PF02310	B12 binding domain;Methylmalonyl-CoA mutase	cd02071;cd03679	MM_CoA_mut_B12_BD;MM_CoA_mutase_alpha_like	IPR006099;IPR006158	Cobalamin (vitamin B12)-binding domain;Methylmalonyl-CoA mutase, alpha/beta chain, catalytic	GO:0008152	metabolic process			14	30.9	0.0924659	0.28174	0.184062	0.0622465	0.422018	0.109459
MAG001	coM.001-NODE_1009_length_55203_cov_1728.36_33	coM.001-NODE_1009_length_55203_cov_1728.36_33	1	22.9149	22.35	22.2499	22.7344	22.3731	23.1252											2	3.1	NaN	NaN	NaN	NaN	0.0653341	0.127727
MAG001	coM.001-NODE_1009_length_55203_cov_1728.36_34	coM.001-NODE_1009_length_55203_cov_1728.36_34	2	27.8372	NaN	27.324	NaN	28.537	NaN											8	44.2	1.30066	NaN	0.119969	NaN	0.306134	NaN
MAG001	coM.001-NODE_10493_length_11583_cov_1941.14_3	coM.001-NODE_10493_length_11583_cov_1941.14_3	1	NaN	24.4171	NaN	24.0141	23.669	25.2644	PF13860	FlgD Ig-like domain			IPR025965	FlgD Ig-like domain					3	51.3	NaN	0.24859	NaN	NaN	NaN	NaN
MAG001	coM.001-NODE_10493_length_11583_cov_1941.14_4	coM.001-NODE_10493_length_11583_cov_1941.14_4	1	23.9755	NaN	23.8769	NaN	23.5681	NaN	PF01979	Amidohydrolase family			IPR006680	Amidohydrolase-related					4	21.1	0.0520058	NaN	0.00456939	NaN	0.152188	NaN
MAG001	coM.001-NODE_10493_length_11583_cov_1941.14_5	coM.001-NODE_10493_length_11583_cov_1941.14_5	1	24.7378	NaN	25.0051	24.0779	24.7745	24.754	PF01523	Putative modulator of DNA gyrase			IPR002510	Metalloprotease TldD/PmbA	GO:0006508	proteolysis			3	48.5	NaN	NaN	0.414782	NaN	NaN	NaN
MAG001	coM.001-NODE_10493_length_11583_cov_1941.14_6	coM.001-NODE_10493_length_11583_cov_1941.14_6	1	NaN	NaN	25.729	25.006	26.0277	24.8408	PF01523	Putative modulator of DNA gyrase			IPR002510	Metalloprotease TldD/PmbA	GO:0006508	proteolysis			4	33.3	NaN	NaN	0.541918	NaN	0.223552	0.639617
MAG001	coM.001-NODE_10493_length_11583_cov_1941.14_7	coM.001-NODE_10493_length_11583_cov_1941.14_7	2	26.189	NaN	26.3639	25.4889	25.9519	25.8305	PF01523	Putative modulator of DNA gyrase			IPR002510	Metalloprotease TldD/PmbA	GO:0006508	proteolysis			3	11.1	0.340242	NaN	NaN	NaN	0.0105778	0.0178649
MAG001	coM.001-NODE_10703_length_11404_cov_1937.44_1	coM.001-NODE_10703_length_11404_cov_1937.44_1	1	24.6764	23.8838	25.2903	24.2414	26.0242	23.8829	PF00498	FHA domain	cd00060	FHA	IPR000253	Forkhead-associated (FHA) domain					3	12.6	1.22619	0.70211	1.04393	0.548324	0.463794	0.130879
MAG001	coM.001-NODE_11562_length_10729_cov_1749.28_2	coM.001-NODE_11562_length_10729_cov_1749.28_2	2	28.2137	26.3203	28.2381	27.1665	28.604	28.4259	PF00701	Dihydrodipicolinate synthetase family	cd00950	DHDPS	IPR002220;IPR005263	4-hydroxy-tetrahydrodipicolinate synthase, DapA;DapA-like	GO:0008152;GO:0009089	lysine biosynthetic process via diaminopimelate;metabolic process	ko00261;ko00300	4.3.3.7	10	51.9	0.335518	0.163097	0.111141	0.0821911	0.257152	0.422051
MAG001	coM.001-NODE_11562_length_10729_cov_1749.28_3	coM.001-NODE_11562_length_10729_cov_1749.28_3	1	26.8092	25.7209	27.2518	26.6162	27.3657	27.3001	PF05193;PF08367	Peptidase M16 inactive domain;Peptidase M16C associated			IPR007863;IPR013578	Peptidase M16, C-terminal;Peptidase M16C associated	GO:0006508	proteolysis			14	22.4	0.284704	0.311616	0.0220216	0.0158661	0.283052	0.148767
MAG001	coM.001-NODE_1188_length_50615_cov_1839.73_1	coM.001-NODE_1188_length_50615_cov_1839.73_1	1	28.2658	26.852	28.1944	28.5815	27.1181	30.6851	PF13860	FlgD Ig-like domain	cd15482	Sialidase_non-viral	IPR025965	FlgD Ig-like domain					3	13.3	0.539796	0.380612	0.207944	0.293079	0.0656759	0.479189
MAG001	coM.001-NODE_1188_length_50615_cov_1839.73_11	coM.001-NODE_1188_length_50615_cov_1839.73_11;coM.028-NODE_7597_length_14999_cov_146.432_6	2	27.6918	30.5777	28.9397	30.545	28.6584	30.6559			cd02980	TRX_Fd_family							10	72.7	0.10644	0.621644	0.276294	0.444229	0.438251	0.535141
MAG001	coM.001-NODE_1188_length_50615_cov_1839.73_12	coM.001-NODE_1188_length_50615_cov_1839.73_12	1	27.1611	24.9155	28.4452	26.8639	28.4935	25.4779	PF01257;PF01512;PF10531;PF10589;PF14697	4Fe-4S dicluster domain;NADH-ubiquinone oxidoreductase-F iron-sulfur binding region;Respiratory-chain NADH dehydrogenase 51 Kd subunit;SLBB domain;Thioredoxin-like [2Fe-2S] ferredoxin	cd02980	TRX_Fd_family	IPR011538;IPR019554;IPR019575	NADH-ubiquinone oxidoreductase 51kDa subunit, FMN-binding domain;NADH-ubiquinone oxidoreductase 51kDa subunit, iron-sulphur binding domain;Soluble ligand binding domain					10	26.8	0.289742	0.0698821	0.336227	0.63386	0.076415	0.280136
MAG001	coM.001-NODE_1188_length_50615_cov_1839.73_14	coM.001-NODE_1188_length_50615_cov_1839.73_14	5	27.8961	26.1626	28.8544	27.6804	28.3839	26.9418	PF01512;PF10531;PF10589	NADH-ubiquinone oxidoreductase-F iron-sulfur binding region;Respiratory-chain NADH dehydrogenase 51 Kd subunit;SLBB domain	cd02980	TRX_Fd_family	IPR011538;IPR019554;IPR019575	NADH-ubiquinone oxidoreductase 51kDa subunit, FMN-binding domain;NADH-ubiquinone oxidoreductase 51kDa subunit, iron-sulphur binding domain;Soluble ligand binding domain					14	43.3	0.241483	0.190632	0.0580251	0.358842	0.342868	0.0708903
MAG001	coM.001-NODE_1188_length_50615_cov_1839.73_15	coM.001-NODE_1188_length_50615_cov_1839.73_15	1	29.1973	26.3789	30.0904	28.217	29.9744	27.8833	PF02256;PF02906;PF10588;PF13510	2Fe-2S iron-sulfur cluster binding domain;Iron hydrogenase small subunit;Iron only hydrogenase large subunit, C-terminal domain;NADH-ubiquinone oxidoreductase-G iron-sulfur binding region	cd00207	fer2	IPR001041;IPR003149;IPR004108;IPR019574	2Fe-2S ferredoxin-type iron-sulfur binding domain;Iron hydrogenase, large subunit, C-terminal;Iron hydrogenase, small subunit;NADH:ubiquinone oxidoreductase, subunit G, iron-sulphur binding	GO:0055114	oxidation-reduction process			24	63.8	0.36863	0.98006	0.354504	0.758428	0.581831	0.0989783
MAG001	coM.001-NODE_1188_length_50615_cov_1839.73_2	coM.001-NODE_1188_length_50615_cov_1839.73_2	1	28.7561	27.6214	28.8416	28.5585	27.7691	30.1785	PF13860	FlgD Ig-like domain			IPR025965	FlgD Ig-like domain					8	15.5	0.199041	0.164522	0.339215	0.0503901	0.142636	0.207833
MAG001	coM.001-NODE_1188_length_50615_cov_1839.73_21	coM.001-NODE_1188_length_50615_cov_1839.73_21	1	30.7588	29.0636	31.1979	29.6002	30.1102	30.234	PF13860	FlgD Ig-like domain			IPR025965	FlgD Ig-like domain					10	18.8	0.0591858	0.12629	0.546648	0.0115826	0.0615551	0.0420862
MAG001	coM.001-NODE_1188_length_50615_cov_1839.73_3	coM.001-NODE_1188_length_50615_cov_1839.73_3	1	27.1764	26.1345	27.4081	27.2619	26.495	29.1912	PF13860	FlgD Ig-like domain			IPR025965	FlgD Ig-like domain					7	21.5	0.335471	0.475997	0.411386	0.610775	0.26702	0.899832
MAG001	coM.001-NODE_1188_length_50615_cov_1839.73_31	coM.001-NODE_1188_length_50615_cov_1839.73_31	1	24.1948	NaN	NaN	NaN	24.4917	25.0563	PF02542	YgbB family	cd00554	MECDP_synthase	IPR003526	2-C-methyl-D-erythritol 2,4-cyclodiphosphate synthase	GO:0016114	terpenoid biosynthetic process	ko00900	4.6.1.12	2	28.5	0.207419	NaN	NaN	NaN	NaN	NaN
MAG001	coM.001-NODE_1188_length_50615_cov_1839.73_4	coM.001-NODE_1188_length_50615_cov_1839.73_4;coM.034-NODE_152_length_122886_cov_58.4812_46	2	24.834	24.32	25.0698	24.5502	26.3521	26.1203											4	47	0.31759	1.17741	1.18693	0.0699961	0.336784	0.831611
MAG001	coM.001-NODE_1188_length_50615_cov_1839.73_5	coM.001-NODE_1188_length_50615_cov_1839.73_5	1	NaN	24.1571	NaN	24.4806	NaN	25.2585			cd00075	HATPase_c	IPR003594	Histidine kinase/HSP90-like ATPase					3	28.4	NaN	0.0716955	NaN	0.231681	NaN	NaN
MAG001	coM.001-NODE_1188_length_50615_cov_1839.73_7	coM.001-NODE_1188_length_50615_cov_1839.73_7	1	22.6792	25.1018	NaN	23.9228	23.0677	25.8246											3	49.2	0.886161	0.165967	NaN	0.147734	0.987101	1.13827
MAG001	coM.001-NODE_1188_length_50615_cov_1839.73_9	coM.001-NODE_1188_length_50615_cov_1839.73_9	2	28.0572	24.2908	28.0719	26.7586	28.4944	25.9645	PF01257	Thioredoxin-like [2Fe-2S] ferredoxin	cd03064	TRX_Fd_NuoE	IPR002023	NADH-quinone oxidoreductase subunit E-like	GO:0055114	oxidation-reduction process			7	55.6	0.437911	0.857591	0.539457	0.304178	0.785426	0.28315
MAG001	coM.001-NODE_11904_length_10474_cov_1818.23_1	coM.001-NODE_11904_length_10474_cov_1818.23_1	1	31.0179	27.647	30.6643	28.2272	31.9798	29.2081											7	39.8	1.07115	0.159365	0.177347	0.159896	0.240741	0.193093
MAG001	coM.001-NODE_12039_length_10380_cov_1915.52_3	coM.001-NODE_12039_length_10380_cov_1915.52_3	1	27.4638	25.3916	27.4358	26.8063	27.7562	28.0825	PF01144	Coenzyme A transferase			IPR004165	Coenzyme A transferase family I	GO:0008152	metabolic process			2	19.2	0.46946	0.57206	0.0387131	0.486717	0.11846	0.342963
MAG001	coM.001-NODE_12039_length_10380_cov_1915.52_4	coM.001-NODE_12039_length_10380_cov_1915.52_4	1	29.236	26.9441	29.442	28.5456	29.1512	29.1575	PF01144	Coenzyme A transferase			IPR004165	Coenzyme A transferase family I	GO:0008152	metabolic process			8	77.4	0.570468	0.205912	0.0737819	0.424506	0.279677	0.304915
MAG001	coM.001-NODE_12101_length_10337_cov_1666.65_11	coM.001-NODE_12101_length_10337_cov_1666.65_11	2	25.4627	28.5724	25.0756	28.4131	24.6331	28.5528	PF08309	LVIVD repeat			IPR013211	LVIVD					8	40.2	0.569544	0.964585	0.905761	0.075047	0.00341086	0.218201
MAG001	coM.001-NODE_1232_length_49706_cov_1798.38_13	coM.001-NODE_1232_length_49706_cov_1798.38_13	1	NaN	28.2499	NaN	28.3971	NaN	28.7652	PF00085	Thioredoxin	cd02947	TRX_family	IPR013766	Thioredoxin domain	GO:0045454	cell redox homeostasis			7	71.2	NaN	0.776825	NaN	0.0991226	NaN	0.369607
MAG001	coM.001-NODE_1232_length_49706_cov_1798.38_14	coM.001-NODE_1232_length_49706_cov_1798.38_14	2	28.5652	24.3464	29.602	23.5503	28.1062	NaN	PF00166	Chaperonin 10 Kd subunit	cd00320	cpn10	IPR020818	GroES chaperonin family	GO:0006457	protein folding			6	84.4	0.429392	NaN	0.336463	0.532735	1.16572	NaN
MAG001	coM.001-NODE_1232_length_49706_cov_1798.38_16	coM.001-NODE_1232_length_49706_cov_1798.38_16	1	NaN	NaN	NaN	NaN	NaN	22.5275											2	21.2	NaN	NaN	NaN	NaN	NaN	NaN
MAG001	coM.001-NODE_1232_length_49706_cov_1798.38_19	coM.001-NODE_1232_length_49706_cov_1798.38_19	1	25.7728	25.7437	26.7784	26.4308	27.0323	26.2261	PF01894	Uncharacterised protein family UPF0047			IPR001602	Uncharacterised protein family UPF0047					5	44.9	0.921931	0.709773	0.277512	0.0323512	0.474709	0.783989
MAG001	coM.001-NODE_1232_length_49706_cov_1798.38_26	coM.001-NODE_1232_length_49706_cov_1798.38_26	1	25.0689	NaN	24.2253	NaN	25.7946	23.8672											4	29.8	0.0894201	NaN	0.0395277	NaN	0.547953	0.405004
MAG001	coM.001-NODE_1232_length_49706_cov_1798.38_37	coM.001-NODE_1232_length_49706_cov_1798.38_37	1	24.9008	24.0981	23.7491	25.0223	25.0697	25.3287	PF00389;PF02826	D-isomer specific 2-hydroxyacid dehydrogenase, catalytic domain;D-isomer specific 2-hydroxyacid dehydrogenase, NAD binding domain	cd05301	GDH	IPR006139;IPR006140	D-isomer specific 2-hydroxyacid dehydrogenase, catalytic domain;D-isomer specific 2-hydroxyacid dehydrogenase, NAD-binding domain	GO:0008152;GO:0055114	metabolic process;oxidation-reduction process			6	42.8	0.0874105	0.24725	NaN	0.0815558	0.332889	0.151551
MAG001	coM.001-NODE_1232_length_49706_cov_1798.38_38	coM.001-NODE_1232_length_49706_cov_1798.38_38;coM.034-NODE_152_length_122886_cov_58.4812_83	2	25.3658	24.8955	NaN	NaN	25.5001	NaN											2	8.2	1.59143	NaN	NaN	NaN	0.339862	NaN
MAG001	coM.001-NODE_1232_length_49706_cov_1798.38_4	coM.001-NODE_1232_length_49706_cov_1798.38_4	3	29.5296	27.6274	29.6248	29.1007	30.347	28.6864	PF01293	Phosphoenolpyruvate carboxykinase			IPR001272	Phosphoenolpyruvate carboxykinase, ATP-utilising	GO:0006094	gluconeogenesis	ko00010;ko00020;ko00620;ko00710	4.1.1.49	25	63	0.134781	0.282517	0.726571	0.452664	0.297449	0.185554
MAG001	coM.001-NODE_1232_length_49706_cov_1798.38_43	coM.001-NODE_1232_length_49706_cov_1798.38_43	1	NaN	25.1409	NaN	25.9852	NaN	25.4557	PF02700	Phosphoribosylformylglycinamidine (FGAM) synthase			IPR003850	Phosphoribosylformylglycinamidine synthase subunit PurS			ko00230	6.3.5.3	3	55.1	NaN	0.298307	NaN	0.443199	NaN	NaN
MAG001	coM.001-NODE_1232_length_49706_cov_1798.38_45	coM.001-NODE_1232_length_49706_cov_1798.38_45	1	27.6561	25.7931	27.04	27.4847	28.9121	24.9344	PF00210	Ferritin-like domain	cd01055	Nonheme_Ferritin	IPR008331	Ferritin/DPS protein domain	GO:0006879	cellular iron ion homeostasis			7	57.1	0.641925	0.448293	0.384958	0.0975204	0.262661	NaN
MAG001	coM.001-NODE_1232_length_49706_cov_1798.38_46	coM.001-NODE_1232_length_49706_cov_1798.38_46	1	26.6237	24.1794	26.906	25.6756	27.0407	25.0877	PF00258;PF12706	Beta-lactamase superfamily domain;Flavodoxin	cd07709	flavodiiron_proteins_MBL-fold	IPR001279;IPR008254	Flavodoxin/nitric oxide synthase;Metallo-beta-lactamase					7	34.3	0.365546	0.0451018	0.223539	0.0920784	0.199804	0.117462
MAG001	coM.001-NODE_1232_length_49706_cov_1798.38_9	coM.001-NODE_1232_length_49706_cov_1798.38_9	1	26.2443	24.6319	25.1319	25.1141	26.2153	25.8472	PF01975	Survival protein SurE			IPR002828	Survival protein SurE-like phosphatase/nucleotidase			ko00230;ko00240;ko00760	3.1.3.5	6	41.2	1.0375	0.2503	0.545743	0.225364	0.504574	1.02561
MAG001	coM.001-NODE_1243_length_49450_cov_1780.85_1	coM.001-NODE_1243_length_49450_cov_1780.85_1;coM.034-NODE_60570_length_2784_cov_82.9003_3	2	NaN	NaN	NaN	NaN	NaN	25.937	PF01364;PF08126	Peptidase family C25;Propeptide_C25			IPR001769;IPR012600	Gingipain;Gingipain propeptide	GO:0006508	proteolysis			2	10.8	NaN	NaN	NaN	NaN	NaN	0.214293
MAG001	coM.001-NODE_1243_length_49450_cov_1780.85_10	coM.001-NODE_1243_length_49450_cov_1780.85_10	1	25.5872	NaN	27.4666	23.6929	25.7674	23.6331	PF01250	Ribosomal protein S6	cd00473	bS6	IPR000529;IPR020814	Ribosomal protein S6;Ribosomal protein S6, plastid/chloroplast	GO:0006412	translation			4	58.3	0.510919	NaN	0.548351	0.487938	0.988752	0.0946881
MAG001	coM.001-NODE_1243_length_49450_cov_1780.85_12	coM.001-NODE_1243_length_49450_cov_1780.85_12	1	26.8538	24.6067	27.6777	25.8757	26.3641	25.5235	PF01386;PF14693	Ribosomal L25p family;Ribosomal protein TL5, C-terminal domain	cd00495	Ribosomal_L25_TL5_CTC	IPR020057;IPR029751	Ribosomal protein L25;Ribosomal protein L25, beta domain	GO:0006412	translation			3	24.3	0.337062	0.134347	0.343522	NaN	0.702943	NaN
MAG001	coM.001-NODE_1243_length_49450_cov_1780.85_16	coM.001-NODE_1243_length_49450_cov_1780.85_16	1	NaN	NaN	23.5875	NaN	24.3509	NaN	PF10531	SLBB domain			IPR019554	Soluble ligand binding domain					2	20.5	NaN	NaN	NaN	NaN	0.406471	NaN
MAG001	coM.001-NODE_1243_length_49450_cov_1780.85_17	coM.001-NODE_1243_length_49450_cov_1780.85_17	1	23.941	23.1747	25.6177	NaN	23.8338	23.8268											2	12.7	0.39552	0.889673	1.60216	NaN	0.328393	0.12409
MAG001	coM.001-NODE_1243_length_49450_cov_1780.85_19	coM.001-NODE_1243_length_49450_cov_1780.85_19	3	NaN	25.3229	NaN	25.0713	24.6404	25.9704	PF01364;PF08126;PF13860	FlgD Ig-like domain;Peptidase family C25;Propeptide_C25			IPR001769;IPR012600;IPR025965	FlgD Ig-like domain;Gingipain;Gingipain propeptide	GO:0006508	proteolysis			7	8.3	NaN	0.209902	NaN	0.235201	0.132412	0.0821196
MAG001	coM.001-NODE_1243_length_49450_cov_1780.85_23	coM.001-NODE_1243_length_49450_cov_1780.85_23	1	29.9093	27.6874	30.5657	29.3658	30.6715	28.5685	PF00171	Aldehyde dehydrogenase family	cd07123	ALDH_F4-17_P5CDH	IPR005931;IPR015590	Aldehyde dehydrogenase domain;Delta-1-pyrroline-5-carboxylate dehydrogenase	GO:0008152;GO:0010133;GO:0055114	metabolic process;oxidation-reduction process;proline catabolic process to glutamate	ko00250;ko00330	1.2.1.88	25	60.3	0.263157	0.361699	0.117531	0.400074	0.121931	0.178619
MAG001	coM.001-NODE_1243_length_49450_cov_1780.85_24	coM.001-NODE_1243_length_49450_cov_1780.85_24	1	27.6904	26.5241	27.6834	25.6798	27.3986	25.788											9	49.6	0.753259	0.572137	0.203265	0.302844	0.535925	0.0798322
MAG001	coM.001-NODE_1243_length_49450_cov_1780.85_25	coM.001-NODE_1243_length_49450_cov_1780.85_25;coM.034-NODE_1080_length_53581_cov_55.8741_12	8	26.7569	26.5798	26.4803	27.1126	26.6811	26.6713	PF02492	CobW/HypB/UreG, nucleotide-binding domain			IPR003495	CobW/HypB/UreG, nucleotide-binding domain					3	9.2	0.15634	0.557063	0.130129	0.20997	0.172431	0.619008
MAG001	coM.001-NODE_1243_length_49450_cov_1780.85_26	coM.001-NODE_1243_length_49450_cov_1780.85_26	2	27.0152	25.974	27.3206	26.999	28.0413	27.5643	PF00696	Amino acid kinase family	cd04235	AAK_CK	IPR001048;IPR003964	Aspartate/glutamate/uridylate kinase;Carbamate kinase	GO:0006525	arginine metabolic process	ko00220;ko00230;ko00910	2.7.2.2	11	51.1	0.844386	0.743316	0.123411	0.568988	0.2191	0.501086
MAG001	coM.001-NODE_1243_length_49450_cov_1780.85_27	coM.001-NODE_1243_length_49450_cov_1780.85_27	1	30.0734	28.3853	29.6427	28.646	30.3536	28.4828											30	65.8	1.23242	0.321196	0.054153	0.191425	0.239452	0.407636
MAG001	coM.001-NODE_1243_length_49450_cov_1780.85_3	coM.001-NODE_1243_length_49450_cov_1780.85_3	1	23.5527	NaN	NaN	NaN	24.1215	23.0274	PF00834	Ribulose-phosphate 3 epimerase family	cd00429	RPE	IPR000056	Ribulose-phosphate 3-epimerase-like	GO:0005975	carbohydrate metabolic process	ko00030;ko00040;ko00710	5.1.3.1	3	39.1	0.357732	NaN	NaN	NaN	0.702642	NaN
MAG001	coM.001-NODE_1243_length_49450_cov_1780.85_5	coM.001-NODE_1243_length_49450_cov_1780.85_5	1	24.6605	NaN	NaN	NaN	23.3537	NaN											4	22.4	0.415312	NaN	NaN	NaN	NaN	NaN
MAG001	coM.001-NODE_1243_length_49450_cov_1780.85_6	coM.001-NODE_1243_length_49450_cov_1780.85_6	2	26.1298	24.9246	26.0979	27.1732	26.7393	25.6126	PF01281;PF03948	Ribosomal protein L9, C-terminal domain;Ribosomal protein L9, N-terminal domain			IPR020069;IPR020070	Ribosomal protein L9, C-terminal;Ribosomal protein L9, N-terminal					3	25.5	0.378859	0.526588	0.793881	0.213499	0.49785	0.481
MAG001	coM.001-NODE_1243_length_49450_cov_1780.85_9	coM.001-NODE_1243_length_49450_cov_1780.85_9	1	27.5384	24.9879	27.8216	28.0311	28.5065	26.005	PF00436	Single-strand binding protein family	cd04496	SSB_OBF	IPR000424	Primosome PriB/single-strand DNA-binding					5	42.7	0.143582	0.581607	0.242148	0.423029	0.841042	1.31763
MAG001	coM.001-NODE_12738_length_9946_cov_1961.88_2	coM.001-NODE_12738_length_9946_cov_1961.88_2	1	NaN	24.3043	25.1514	25.1654	24.1692	27.2211	PF01364;PF08126	Peptidase family C25;Propeptide_C25			IPR001769;IPR012600	Gingipain;Gingipain propeptide	GO:0006508	proteolysis			6	15.3	NaN	0.210462	0.168381	0.562141	0.0966006	0.0737347
MAG001	coM.001-NODE_1413_length_46128_cov_1795.55_1	coM.001-NODE_1413_length_46128_cov_1795.55_1	1	29.0192	23.6408	26.4616	24.1541	30.1872	23.6586	PF00691	OmpA family	cd07185	OmpA_C-like	IPR006665	OmpA-like domain					22	55.7	3.35887	0.101203	1.56328	0.0590622	0.395256	0.735073
MAG001	coM.001-NODE_1413_length_46128_cov_1795.55_21	coM.001-NODE_1413_length_46128_cov_1795.55_21	1	23.3379	NaN	23.6091	NaN	23.8274	NaN	PF00575	S1 RNA binding domain	cd00164;cd04465;cd05688	S1_like;S1_RPS1_repeat_ec2_hs2;S1_RPS1_repeat_ec3	IPR003029	S1 domain					2	9.1	0.104807	NaN	NaN	NaN	0.690777	NaN
MAG001	coM.001-NODE_1413_length_46128_cov_1795.55_26	coM.001-NODE_1413_length_46128_cov_1795.55_26	3	26.6436	25.5235	27.3598	25.6806	26.4899	24.644	PF13180;PF13365	PDZ domain;Trypsin-like peptidase domain	cd00987	PDZ_serine_protease	IPR001478	PDZ domain					8	25.2	0.0456244	0.464444	0.230327	0.796538	0.163842	1.15569
MAG001	coM.001-NODE_1413_length_46128_cov_1795.55_28	coM.001-NODE_1413_length_46128_cov_1795.55_28	1	25.32	NaN	25.6645	24.7809	25.0614	24.8662	PF00082;PF13860	FlgD Ig-like domain;Subtilase family			IPR000209;IPR025965	FlgD Ig-like domain;Peptidase S8/S53 domain	GO:0006508	proteolysis			4	6.7	0.611934	NaN	0.366166	NaN	0.183025	0.1979
MAG001	coM.001-NODE_1413_length_46128_cov_1795.55_4	coM.001-NODE_1413_length_46128_cov_1795.55_4	1	23.4828	23.2559	23.7403	24.3342	23.582	25.0908	PF00383	Cytidine and deoxycytidylate deaminase zinc-binding region	cd01283	cytidine_deaminase	IPR002125	Cytidine and deoxycytidylate deaminase domain					5	44.6	0.171488	0.947739	NaN	0.451062	0.560432	0.637962
MAG001	coM.001-NODE_1469_length_45254_cov_2109.57_14	coM.001-NODE_1469_length_45254_cov_2109.57_14	1	27.9765	26.7385	27.9546	27.559	28.5608	28.1404	PF02852;PF07992	Pyridine nucleotide-disulphide oxidoreductase;Pyridine nucleotide-disulphide oxidoreductase, dimerisation domain			IPR004099;IPR023753	FAD/NAD(P)-binding domain;Pyridine nucleotide-disulphide oxidoreductase, dimerisation domain	GO:0045454;GO:0055114	cell redox homeostasis;oxidation-reduction process			11	36.1	0.439577	0.0372174	0.174315	0.0646324	0.0452797	0.0720812
MAG001	coM.001-NODE_1469_length_45254_cov_2109.57_19	coM.001-NODE_1469_length_45254_cov_2109.57_19	1	23.9094	NaN	NaN	24.0877	23.855	25.3087	PF08282	haloacid dehalogenase-like hydrolase	cd01630	HAD_KDO-like							5	49.7	0.503526	NaN	NaN	0.168945	NaN	NaN
MAG001	coM.001-NODE_1469_length_45254_cov_2109.57_20	coM.001-NODE_1469_length_45254_cov_2109.57_20	1	27.7984	27.401	27.4173	27.9412	28.765	27.9978	PF00438;PF02772;PF02773	S-adenosylmethionine synthetase, central domain;S-adenosylmethionine synthetase, C-terminal domain;S-adenosylmethionine synthetase, N-terminal domain			IPR022628;IPR022629;IPR022630	S-adenosylmethionine synthetase, central domain;S-adenosylmethionine synthetase, C-terminal;S-adenosylmethionine synthetase, N-terminal	GO:0006556	S-adenosylmethionine biosynthetic process	ko00270	2.5.1.6	8	32.5	0.53137	0.273869	0.23488	0.398344	0.155281	0.138474
MAG001	coM.001-NODE_1469_length_45254_cov_2109.57_22	coM.001-NODE_1469_length_45254_cov_2109.57_22	1	NaN	24.815	24.2215	25.2316	NaN	26.191	PF00583	Acetyltransferase (GNAT) family	cd04301	NAT_SF	IPR000182	GNAT domain					4	44.3	NaN	0.282395	NaN	0.0842344	NaN	0.601652
MAG001	coM.001-NODE_1469_length_45254_cov_2109.57_9	coM.001-NODE_1469_length_45254_cov_2109.57_9	1	24.6551	22.1472	25.3587	24.2065	24.796	24.0089											4	17.3	0.35461	0.0966006	0.0357756	0.482419	0.568216	0.226638
MAG001	coM.001-NODE_14882_length_8762_cov_1936.14_6	coM.001-NODE_14882_length_8762_cov_1936.14_6	2	23.5442	26.2571	24.6079	26.9911	26.3122	29.9222	PF01364;PF03785;PF08126	Peptidase family C25;Peptidase family C25, C terminal ig-like domain;Propeptide_C25	cd00063	FN3	IPR001769;IPR003961;IPR005536;IPR012600	Fibronectin type III;Gingipain;Gingipain propeptide;Peptidase C25, Ig-like domain	GO:0006508	proteolysis			15	20.6	0.0506153	0.385796	1.37528	0.236854	0.423169	0.210765
MAG001	coM.001-NODE_15630_length_8419_cov_1918.07_1	coM.001-NODE_15630_length_8419_cov_1918.07_1	3	28.4268	28.0681	28.3746	28.2293	29.5348	28.2103	PF00044;PF02800	Glyceraldehyde 3-phosphate dehydrogenase, C-terminal domain;Glyceraldehyde 3-phosphate dehydrogenase, NAD binding domain			IPR020828;IPR020829	Glyceraldehyde 3-phosphate dehydrogenase, catalytic domain;Glyceraldehyde 3-phosphate dehydrogenase, NAD(P) binding domain	GO:0055114	oxidation-reduction process			11	42.9	0.423599	0.223613	0.469403	0.202803	0.287843	0.278257
MAG001	coM.001-NODE_1610_length_43196_cov_1690.79_17	coM.001-NODE_1610_length_43196_cov_1690.79_17	1	23.2024	24.0656	24.5484	24.4866	23.8868	25.4163	PF01613	Flavin reductase like domain			IPR002563	Flavin reductase like domain					5	51.9	NaN	0.111966	NaN	0.663228	0.0917169	1.08563
MAG001	coM.001-NODE_1610_length_43196_cov_1690.79_19	coM.001-NODE_1610_length_43196_cov_1690.79_19	1	25.9489	25.0978	26.001	25.5302	26.4863	26.5385	PF00155	Aminotransferase class I and II	cd00609	AAT_like	IPR004839	Aminotransferase, class I/classII	GO:0009058	biosynthetic process			9	35	0.230617	0.0287378	0.139839	0.496076	0.332615	0.631032
MAG001	coM.001-NODE_1610_length_43196_cov_1690.79_22	coM.001-NODE_1610_length_43196_cov_1690.79_22	3	27.2855	27.3466	28.0163	28.534	26.9982	28.3885	PF01370	NAD dependent epimerase/dehydratase family			IPR001509	NAD-dependent epimerase/dehydratase					14	68	0.656721	0.0695507	0.0979965	0.0209696	0.641759	0.0849505
MAG001	coM.001-NODE_1610_length_43196_cov_1690.79_27	coM.001-NODE_1610_length_43196_cov_1690.79_27	1	23.3909	NaN	22.8011	NaN	23.2597	NaN											3	4.9	NaN	NaN	NaN	NaN	0.0465882	NaN
MAG001	coM.001-NODE_1610_length_43196_cov_1690.79_32	coM.001-NODE_1610_length_43196_cov_1690.79_32	1	24.016	NaN	24.5987	23.4394	24.2779	22.5587	PF01467	Cytidylyltransferase-like	cd02163	PPAT	IPR001980;IPR004821	Cytidyltransferase-like domain;Phosphopantetheine adenylyltransferase	GO:0009058;GO:0015937	biosynthetic process;coenzyme A biosynthetic process	ko00770	2.7.7.3	3	32.3	1.11053	NaN	1.41833	0.297608	0.312348	NaN
MAG001	coM.001-NODE_1610_length_43196_cov_1690.79_36	coM.001-NODE_1610_length_43196_cov_1690.79_36	1	25.0331	NaN	NaN	23.6716	25.214	NaN											3	33.5	0.165979	NaN	NaN	NaN	NaN	NaN
MAG001	coM.001-NODE_1610_length_43196_cov_1690.79_38	coM.001-NODE_1610_length_43196_cov_1690.79_38	2	24.2332	24.0142	NaN	23.8911	23.9781	24.8225	PF02569	Pantoate-beta-alanine ligase	cd00560	PanC	IPR003721	Pantoate-beta-alanine ligase	GO:0015940	pantothenate biosynthetic process	ko00410;ko00770	6.3.2.1	4	15.1	NaN	NaN	NaN	NaN	NaN	1.17867
MAG001	coM.001-NODE_1610_length_43196_cov_1690.79_39	coM.001-NODE_1610_length_43196_cov_1690.79_39	1	27.3319	26.0748	27.8616	27.0587	28.2429	26.8074	PF02261	Aspartate decarboxylase	cd06919	Asp_decarbox	IPR003190	Aspartate decarboxylase	GO:0006523	alanine biosynthetic process	ko00410;ko00770	4.1.1.11	4	48.3	0.36807	NaN	0.426387	0.431774	0.393557	0.789043
MAG001	coM.001-NODE_1610_length_43196_cov_1690.79_7	coM.001-NODE_1610_length_43196_cov_1690.79_7	1	25.8081	NaN	25.8823	25.9133	26.1451	25.5087	PF01175;PF17391;PF17392	Urocanase C-terminal domain;Urocanase N-terminal domain;Urocanase Rossmann-like domain			IPR035085;IPR035400;IPR035401	Urocanase, C-terminal domain;Urocanase, N-terminal domain;Urocanase, Rossmann-like domain			ko00340	4.2.1.49	8	30.4	0.649403	NaN	0.36288	NaN	0.26524	NaN
MAG001	coM.001-NODE_1610_length_43196_cov_1690.79_9	coM.001-NODE_1610_length_43196_cov_1690.79_9	2	29.5217	27.7668	29.416	29.1713	30.2598	30.2026	PF00009;PF00679;PF03764;PF14492	Elongation factor G C-terminus;Elongation Factor G, domain II;Elongation factor G, domain IV;Elongation factor Tu GTP binding domain	cd01434;cd03713;cd04170	EF-G_bact;EFG_mtEFG_C;EFG_mtEFG1_IV	IPR000640;IPR000795;IPR005517;IPR035649	EFG, domain V;Elongation factor EFG, domain V-like;Transcription factor, GTP-binding domain;Translation elongation factor EFG/EF2, domain IV					24	60.5	0.320415	0.290266	0.238579	0.209986	0.0681877	0.0761017
MAG001	coM.001-NODE_1674_length_42143_cov_1751.61_10	coM.001-NODE_1674_length_42143_cov_1751.61_10	1	NaN	25.6714	25.1966	NaN	NaN	25.3815											2	14	NaN	0.0478163	NaN	NaN	NaN	NaN
MAG001	coM.001-NODE_1674_length_42143_cov_1751.61_14	coM.001-NODE_1674_length_42143_cov_1751.61_14;coM.034-NODE_785_length_62029_cov_59.5907_2	2	25.6638	NaN	24.4647	NaN	25.0894	NaN	PF00829	Ribosomal prokaryotic L21 protein			IPR028909	Ribosomal protein L21-like					2	41.3	1.10933	NaN	NaN	NaN	0.0613077	NaN
MAG001	coM.001-NODE_1674_length_42143_cov_1751.61_16	coM.001-NODE_1674_length_42143_cov_1751.61_16	1	31.8287	30.2996	31.8819	31.0198	32.4766	31.6672	PF00389;PF02826	D-isomer specific 2-hydroxyacid dehydrogenase, catalytic domain;D-isomer specific 2-hydroxyacid dehydrogenase, NAD binding domain			IPR006139;IPR006140	D-isomer specific 2-hydroxyacid dehydrogenase, catalytic domain;D-isomer specific 2-hydroxyacid dehydrogenase, NAD-binding domain	GO:0008152;GO:0055114	metabolic process;oxidation-reduction process			23	82.4	0.771836	0.538834	0.132383	0.114975	0.177617	0.361882
MAG001	coM.001-NODE_1674_length_42143_cov_1751.61_2	coM.001-NODE_1674_length_42143_cov_1751.61_2	1	NaN	25.3373	NaN	26.1966	NaN	24.7397	PF13229	Right handed beta helix region									5	22	NaN	0.152241	NaN	0.174449	NaN	0.576158
MAG001	coM.001-NODE_1674_length_42143_cov_1751.61_20	coM.001-NODE_1674_length_42143_cov_1751.61_20	1	NaN	26.6487	NaN	27.0744	25.0239	27.4215	PF01789;PF08894	Protein of unknown function (DUF1838);PsbP			IPR002683;IPR014990	Protein of unknown function DUF1838;PsbP family	GO:0015979	photosynthesis			9	40	NaN	0.247177	NaN	0.0321934	NaN	0.365051
MAG001	coM.001-NODE_18898_length_7189_cov_1957.38_4	coM.001-NODE_18898_length_7189_cov_1957.38_4	10	25.1793	24.9237	26.1415	26.4085	26.2923	25.4117	PF00871	Acetokinase family			IPR000890	Aliphatic acid kinase, short-chain	GO:0008152;GO:0016310	metabolic process;phosphorylation	ko00430;ko00620;ko00640;ko00680;ko00720	2.7.2.1	7	33.2	0.762332	0.239232	0.351131	0.0885016	0.453612	NaN
MAG001	coM.001-NODE_1966_length_38177_cov_2002.08_10	coM.001-NODE_1966_length_38177_cov_2002.08_10	1	25.8183	27.9831	25.8178	28.4689	26.0317	28.6761											5	46.8	0.432404	0.464458	0.0851636	0.0371755	0.370771	0.203024
MAG001	coM.001-NODE_1966_length_38177_cov_2002.08_11	coM.001-NODE_1966_length_38177_cov_2002.08_11	1	24.6927	23.9907	25.9267	24.9795	24.378	24.4043			cd00063	FN3	IPR003961	Fibronectin type III					3	5.5	0.48973	0.0761138	1.13443	0.448124	NaN	1.08991
MAG001	coM.001-NODE_1966_length_38177_cov_2002.08_2	coM.001-NODE_1966_length_38177_cov_2002.08_2	1	25.7217	NaN	24.8193	NaN	25.4449	NaN											3	26.7	0.34432	NaN	0.157149	NaN	0.527142	NaN
MAG001	coM.001-NODE_1966_length_38177_cov_2002.08_28	coM.001-NODE_1966_length_38177_cov_2002.08_28	1	27.8456	26.5736	28.3502	27.7405	28.5141	27.0384	PF04008	Adenosine specific kinase			IPR007153	Adenosine specific kinase					9	88.8	0.375584	0.426992	0.52544	0.040349	0.371137	0.398462
MAG001	coM.001-NODE_1966_length_38177_cov_2002.08_9	coM.001-NODE_1966_length_38177_cov_2002.08_9	2	26.3755	25.642	26.5717	26.7956	27.2002	27.8785	PF16363	GDP-mannose 4,6 dehydratase	cd05246	dTDP_GD_SDR_e	IPR016040	NAD(P)-binding domain					5	36.2	0.614566	0.310052	0.159485	0.098482	0.533532	0.210056
MAG001	coM.001-NODE_214_length_109761_cov_1714.45_10	coM.001-NODE_214_length_109761_cov_1714.45_10	1	32.9102	32.4173	32.9168	33.3617	33.3517	33.7442	PF00266	Aminotransferase class-V			IPR000192	Aminotransferase class V domain					29	87	0.627407	0.037157	0.0267231	0.0623773	0.0423495	0.307107
MAG001	coM.001-NODE_214_length_109761_cov_1714.45_14	coM.001-NODE_214_length_109761_cov_1714.45_14;coM.034-NODE_88_length_141355_cov_57.1122_35	2	NaN	NaN	NaN	23.5338	NaN	23.8264	PF00749	tRNA synthetases class I (E and Q), catalytic domain	cd00808	GluRS_core	IPR020058;IPR033910	Glutamyl/glutaminyl-tRNA synthetase, class Ib, catalytic domain;Glutamyl-tRNA synthetase	GO:0006424;GO:0043039	glutamyl-tRNA aminoacylation;tRNA aminoacylation	ko00860;ko00970	6.1.1.17	2	6.3	NaN	NaN	NaN	0.306377	NaN	0.383366
MAG001	coM.001-NODE_214_length_109761_cov_1714.45_16	coM.001-NODE_214_length_109761_cov_1714.45_16	1	24.5136	NaN	NaN	NaN	23.9366	NaN	PF02321	Outer membrane efflux protein			IPR003423	Outer membrane efflux protein	GO:0006810	transport			3	11.6	0.405284	NaN	NaN	NaN	0.368745	NaN
MAG001	coM.001-NODE_214_length_109761_cov_1714.45_17	coM.001-NODE_214_length_109761_cov_1714.45_17	1	26.6713	NaN	26.0543	NaN	26.8821	24.6926	PF16576	Barrel-sandwich domain of CusB or HlyD membrane-fusion			IPR032317	RND efflux pump, membrane fusion protein, barrel-sandwich domain					7	50.4	1.42255	NaN	0.356801	NaN	0.463484	NaN
MAG001	coM.001-NODE_214_length_109761_cov_1714.45_29	coM.001-NODE_214_length_109761_cov_1714.45_29	1	22.9332	NaN	NaN	NaN	NaN	NaN	PF03065	Glycosyl hydrolase family 57	cd10795	GH57N_MJA1_like	IPR004300	Glycoside hydrolase family 57, N-terminal domain	GO:0005975	carbohydrate metabolic process			2	14.3	0.172687	NaN	NaN	NaN	NaN	NaN
MAG001	coM.001-NODE_214_length_109761_cov_1714.45_40	coM.001-NODE_214_length_109761_cov_1714.45_40	1	25.6503	24.2484	26.183	25.7633	25.4022	25.54	PF00278;PF02784	Pyridoxal-dependent decarboxylase, C-terminal sheet domain;Pyridoxal-dependent decarboxylase, pyridoxal binding domain	cd00622	PLPDE_III_ODC	IPR022643;IPR022644	Orn/DAP/Arg decarboxylase 2, C-terminal;Orn/DAP/Arg decarboxylase 2, N-terminal					6	29.2	0.497295	0.776805	0.40677	0.416249	0.258707	0.0202197
MAG001	coM.001-NODE_214_length_109761_cov_1714.45_41	coM.001-NODE_214_length_109761_cov_1714.45_41	2	25.3572	25.0398	25.5539	26.6697	25.7479	25.8128	PF02615	Malate/L-lactate dehydrogenase			IPR003767	Malate/L-lactate dehydrogenase-like	GO:0008152;GO:0055114	metabolic process;oxidation-reduction process			7	35.9	0.3045	0.243423	0.242461	0.156987	0.426819	0.174839
MAG001	coM.001-NODE_214_length_109761_cov_1714.45_43	coM.001-NODE_214_length_109761_cov_1714.45_43	1	27.152	26.5895	27.3195	27.4271	28.4081	27.8184	PF00155	Aminotransferase class I and II	cd00609	AAT_like	IPR004839	Aminotransferase, class I/classII	GO:0009058	biosynthetic process			12	45	0.468013	0.101336	0.108426	0.0971387	0.165047	0.0191799
MAG001	coM.001-NODE_214_length_109761_cov_1714.45_51	coM.001-NODE_214_length_109761_cov_1714.45_51	1	28.5433	27.4083	28.7868	28.4544	28.4153	27.8787	PF13432	Tetratricopeptide repeat									15	49.2	0.733635	0.588565	0.633229	0.208891	0.374813	0.36328
MAG001	coM.001-NODE_214_length_109761_cov_1714.45_55	coM.001-NODE_214_length_109761_cov_1714.45_55	1	25.8922	NaN	26.5276	NaN	26.9618	NaN											2	8.6	0.855553	NaN	NaN	NaN	0.428934	NaN
MAG001	coM.001-NODE_214_length_109761_cov_1714.45_56	coM.001-NODE_214_length_109761_cov_1714.45_56	1	24.4059	24.6198	26.1796	26.9393	24.5142	27.9889	PF13287;PF13290	Chitobiase/beta-hexosaminidase C-terminal domain;Fn3 associated	cd11304	Cadherin_repeat	IPR026876	Fn3 associated repeat					18	15.6	1.06666	0.357617	0.881526	0.713868	0.553296	0.646051
MAG001	coM.001-NODE_214_length_109761_cov_1714.45_59	coM.001-NODE_214_length_109761_cov_1714.45_59	1	NaN	NaN	22.3991	NaN	22.1944	NaN	PF01336;PF01966	HD domain;OB-fold nucleic acid binding domain	cd00077;cd04492	HDc;YhaM_OBF_like	IPR003607;IPR004365;IPR006674	HD domain;HD/PDEase domain;OB-fold nucleic acid binding domain, AA-tRNA synthetase-type					2	11.7	NaN	NaN	NaN	NaN	0.40602	NaN
MAG001	coM.001-NODE_214_length_109761_cov_1714.45_75	coM.001-NODE_214_length_109761_cov_1714.45_75	1	27.1725	26.8049	27.0141	28.0479	28.1612	29.2071	PF13483	Beta-lactamase superfamily domain									10	77.3	0.778963	0.288596	0.313161	0.423192	0.350476	0.244906
MAG001	coM.001-NODE_214_length_109761_cov_1714.45_76	coM.001-NODE_214_length_109761_cov_1714.45_76	1	25.4203	NaN	NaN	NaN	25.5885	NaN											4	34.4	0.198363	NaN	NaN	NaN	0.2026	NaN
MAG001	coM.001-NODE_214_length_109761_cov_1714.45_77	coM.001-NODE_214_length_109761_cov_1714.45_77	1	27.1649	NaN	26.8347	NaN	26.3373	25.2815											8	61.1	1.83039	NaN	0.115686	NaN	0.726425	NaN
MAG001	coM.001-NODE_214_length_109761_cov_1714.45_78	coM.001-NODE_214_length_109761_cov_1714.45_78	1	25.8634	NaN	24.7738	NaN	25.18	NaN	PF13860	FlgD Ig-like domain	cd04486	YhcR_OBF_like	IPR025965	FlgD Ig-like domain					4	19.9	0.27538	NaN	0.448432	NaN	0.358672	NaN
MAG001	coM.001-NODE_214_length_109761_cov_1714.45_81	coM.001-NODE_214_length_109761_cov_1714.45_81	1	25.6541	25.1541	26.1953	26.8762	26.0262	27.142	PF01048	Phosphorylase superfamily			IPR000845	Nucleoside phosphorylase domain	GO:0009116	nucleoside metabolic process			8	54.2	1.31009	0.835531	0.39995	0.470494	0.0929708	0.341234
MAG001	coM.001-NODE_214_length_109761_cov_1714.45_87	coM.001-NODE_214_length_109761_cov_1714.45_87	3	26.5768	26.2245	26.8049	27.8829	27.7482	28.0018	PF00871	Acetokinase family	cd00012	NBD_sugar-kinase_HSP70_actin	IPR000890	Aliphatic acid kinase, short-chain	GO:0008152;GO:0016310	metabolic process;phosphorylation	ko00430;ko00620;ko00640;ko00680;ko00720	2.7.2.1	8	40.7	0.873194	0.530234	0.132337	0.670066	0.457944	0.0870423
MAG001	coM.001-NODE_2370_length_33909_cov_1828.09_12	coM.001-NODE_2370_length_33909_cov_1828.09_12	2	24.6402	NaN	25.9156	24.6618	24.7915	23.9915	PF01855;PF02775	Pyruvate flavodoxin/ferredoxin oxidoreductase, thiamine diP-bdg;Thiamine pyrophosphate enzyme, C-terminal TPP binding domain	cd02008;cd07034	TPP_IOR_alpha;TPP_PYR_PFOR_IOR-alpha_like	IPR002880;IPR011766	Pyruvate flavodoxin/ferredoxin oxidoreductase, N-terminal;Thiamine pyrophosphate enzyme, C-terminal TPP-binding	GO:0055114	oxidation-reduction process			7	25.2	0.174114	NaN	0.460225	NaN	0.491134	NaN
MAG001	coM.001-NODE_2370_length_33909_cov_1828.09_13	coM.001-NODE_2370_length_33909_cov_1828.09_13	1	27.6549	24.2684	26.2613	27.332	28.9585	25.6753	PF01558	Pyruvate ferredoxin/flavodoxin oxidoreductase			IPR019752	Pyruvate/ketoisovalerate oxidoreductase, catalytic domain	GO:0055114	oxidation-reduction process			10	74.1	0.932752	0.782562	0.613759	0.21396	0.781671	0.804549
MAG001	coM.001-NODE_2370_length_33909_cov_1828.09_2	coM.001-NODE_2370_length_33909_cov_1828.09_2	5	26.5624	NaN	25.631	24.6547	25.7066	25.3562	PF01558	Pyruvate ferredoxin/flavodoxin oxidoreductase			IPR019752	Pyruvate/ketoisovalerate oxidoreductase, catalytic domain	GO:0055114	oxidation-reduction process			5	44.2	0.434826	NaN	0.846913	NaN	0.695836	NaN
MAG001	coM.001-NODE_2370_length_33909_cov_1828.09_21	coM.001-NODE_2370_length_33909_cov_1828.09_21	3	28.4674	25.8411	28.6774	27.9507	28.1889	26.7713	PF00712;PF02767;PF02768	DNA polymerase III beta subunit, central domain;DNA polymerase III beta subunit, C-terminal domain;DNA polymerase III beta subunit, N-terminal domain	cd00140	beta_clamp	IPR001001;IPR022634;IPR022635;IPR022637	DNA polymerase III, beta sliding clamp;DNA polymerase III, beta sliding clamp, central;DNA polymerase III, beta sliding clamp, C-terminal;DNA polymerase III, beta sliding clamp, N-terminal	GO:0006260	DNA replication			15	56.4	0.315191	0.370232	0.244467	0.411944	0.128229	0.00881779
MAG001	coM.001-NODE_2370_length_33909_cov_1828.09_24	coM.001-NODE_2370_length_33909_cov_1828.09_24	4	25.1629	23.7747	26.3188	25.0466	26.0897	25.1465	PF00152;PF01336;PF02938	GAD domain;OB-fold nucleic acid binding domain;tRNA synthetases class II (D, K and N)	cd00777;cd04317	AspRS_core;EcAspRS_like_N	IPR004364;IPR004365;IPR029351	Aminoacyl-tRNA synthetase, class II (D/K/N);GAD domain;OB-fold nucleic acid binding domain, AA-tRNA synthetase-type	GO:0006418	tRNA aminoacylation for protein translation			5	10.1	0.262244	0.0404434	0.392365	0.35807	0.923568	0.00112616
MAG001	coM.001-NODE_2370_length_33909_cov_1828.09_3	coM.001-NODE_2370_length_33909_cov_1828.09_3	2	29.5168	26.9405	29.2872	28.1131	29.4777	29.0095	PF02775	Thiamine pyrophosphate enzyme, C-terminal TPP binding domain			IPR011766	Thiamine pyrophosphate enzyme, C-terminal TPP-binding					10	75.9	0.286664	0.382323	0.169998	0.453019	0.0591003	0.117461
MAG001	coM.001-NODE_2370_length_33909_cov_1828.09_4	coM.001-NODE_2370_length_33909_cov_1828.09_4	13	28.5943	27.8373	28.7538	28.1654	28.627	28.4341	PF01855;PF17147	Pyruvate flavodoxin/ferredoxin oxidoreductase, thiamine diP-bdg;Pyruvate:ferredoxin oxidoreductase core domain II	cd07034	TPP_PYR_PFOR_IOR-alpha_like	IPR002880;IPR033412	Pyruvate flavodoxin/ferredoxin oxidoreductase, N-terminal;Pyruvate:ferredoxin oxidoreductase, core domain II	GO:0055114	oxidation-reduction process			13	63.6	0.192476	0.128035	0.0165418	0.0306667	0.299889	0.169478
MAG001	coM.001-NODE_2401_length_33661_cov_1610.33_23	coM.001-NODE_2401_length_33661_cov_1610.33_23	1	30.1583	28.6736	30.2674	29.6356	30.2993	29.7111	PF00155	Aminotransferase class I and II	cd06454	KBL_like	IPR004839	Aminotransferase, class I/classII	GO:0009058	biosynthetic process			13	54.2	0.471816	0.0470048	0.16125	0.193087	0.089059	0.228938
MAG001	coM.001-NODE_2625_length_32011_cov_1941.64_10	coM.001-NODE_2625_length_32011_cov_1941.64_10	1	NaN	22.0379	NaN	NaN	NaN	23.5362	PF01113;PF05173	Dihydrodipicolinate reductase, C-terminus;Dihydrodipicolinate reductase, N-terminus			IPR000846;IPR022663	Dihydrodipicolinate reductase, C-terminal;Dihydrodipicolinate reductase, N-terminal	GO:0009089;GO:0055114	lysine biosynthetic process via diaminopimelate;oxidation-reduction process	ko00261;ko00300	1.17.1.8	4	24.4	NaN	NaN	NaN	NaN	NaN	0.458212
MAG001	coM.001-NODE_2625_length_32011_cov_1941.64_13	coM.001-NODE_2625_length_32011_cov_1941.64_13	1	25.1407	26.2201	23.9024	27.5658	24.8394	26.257	PF13668	Ferritin-like domain	cd01045	Ferritin_like_AB							10	54	0.00485397	0.55922	NaN	0.256938	0.606924	0.659546
MAG001	coM.001-NODE_2625_length_32011_cov_1941.64_15	coM.001-NODE_2625_length_32011_cov_1941.64_15	1	27.3292	25.528	25.6531	25.3349	27.6983	25.6095											5	27.8	0.84702	0.170876	0.221602	NaN	0.448838	0.622983
MAG001	coM.001-NODE_2625_length_32011_cov_1941.64_21	coM.001-NODE_2625_length_32011_cov_1941.64_21	1	28.8161	26.9114	28.9959	27.8441	28.5676	28.8707	PF07675;PF13860	Cleaved Adhesin Domain;FlgD Ig-like domain			IPR011628;IPR025965	Cleaved adhesin;FlgD Ig-like domain					13	19.6	0.191135	0.180429	0.510738	0.265108	0.271091	0.123479
MAG001	coM.001-NODE_2625_length_32011_cov_1941.64_3	coM.001-NODE_2625_length_32011_cov_1941.64_3	1	25.2168	24.1057	25.7067	25.5633	24.1154	25.3025	PF00266	Aminotransferase class-V			IPR000192	Aminotransferase class V domain					3	17.6	0.493005	0.300601	0.364309	0.246066	0.0624528	0.0571363
MAG001	coM.001-NODE_2625_length_32011_cov_1941.64_9	coM.001-NODE_2625_length_32011_cov_1941.64_9	1	26.0336	25.8785	26.606	27.0511	26.5615	27.4369	PF01546;PF07687	Peptidase dimerisation domain;Peptidase family M20/M25/M40			IPR002933;IPR011650	Peptidase M20;Peptidase M20, dimerisation domain	GO:0008152	metabolic process			10	39.3	0.54456	0.209027	0.0219717	0.19967	0.453164	0.187603
MAG001	coM.001-NODE_2708_length_31302_cov_1820.75_1	coM.001-NODE_2708_length_31302_cov_1820.75_1	1	29.4226	28.3426	29.7786	29.9907	28.8684	31.9238											6	27.4	0.143379	0.190522	0.125068	0.252023	0.386709	0.302361
MAG001	coM.001-NODE_2708_length_31302_cov_1820.75_12	coM.001-NODE_2708_length_31302_cov_1820.75_12	2	27.0953	NaN	27.4315	25.8541	28.3849	26.8954	PF00155	Aminotransferase class I and II	cd00609	AAT_like	IPR004839	Aminotransferase, class I/classII	GO:0009058	biosynthetic process			9	31	0.346945	NaN	0.404359	0.624163	0.423339	0.429044
MAG001	coM.001-NODE_2708_length_31302_cov_1820.75_13	coM.001-NODE_2708_length_31302_cov_1820.75_13	1	27.0934	26.3444	27.6814	27.3843	27.0079	27.4597	PF01515	Phosphate acetyl/butaryl transferase			IPR002505	Phosphate acetyl/butaryl transferase	GO:0008152	metabolic process	ko00430;ko00620;ko00640;ko00680;ko00720	2.3.1.8	10	50.1	0.625385	0.185748	0.0337903	0.0267285	0.230203	0.420152
MAG001	coM.001-NODE_2708_length_31302_cov_1820.75_17	coM.001-NODE_2708_length_31302_cov_1820.75_17	1	28.266	24.9677	28.9847	26.6955	28.6721	26.4038	PF00885	6,7-dimethyl-8-ribityllumazine synthase	cd09209	Lumazine_synthase-I	IPR002180;IPR034964	Lumazine synthase;Lumazine/riboflavin synthase	GO:0009231	riboflavin biosynthetic process	ko00740	2.5.1.78	5	66.7	0.397447	0.25505	0.169585	0.0892367	0.536097	0.0986938
MAG001	coM.001-NODE_2708_length_31302_cov_1820.75_2	coM.001-NODE_2708_length_31302_cov_1820.75_2	1	28.1093	24.9215	28.0786	NaN	28.9346	NaN											9	46.6	2.38097	NaN	0.238526	NaN	0.197368	NaN
MAG001	coM.001-NODE_2708_length_31302_cov_1820.75_24	coM.001-NODE_2708_length_31302_cov_1820.75_24	3	24.9419	29.0644	25.2895	28.944	25.3724	29.6786	PF00160	Cyclophilin type peptidyl-prolyl cis-trans isomerase/CLD	cd00317	cyclophilin	IPR002130	Cyclophilin-type peptidyl-prolyl cis-trans isomerase domain	GO:0000413	protein peptidyl-prolyl isomerization			8	39.9	0.439129	0.223021	0.0842775	0.0741784	0.302618	0.127681
MAG001	coM.001-NODE_2708_length_31302_cov_1820.75_3	coM.001-NODE_2708_length_31302_cov_1820.75_3	2	29.2312	28.7538	29.2203	29.1296	29.8346	29.268											24	34.1	1.21415	0.183007	0.234659	0.089265	0.114797	0.317642
MAG001	coM.001-NODE_2708_length_31302_cov_1820.75_4	coM.001-NODE_2708_length_31302_cov_1820.75_4	1	NaN	24.9937	24.8684	25.2909	25.1185	NaN	PF03544	Gram-negative bacterial TonB protein C-terminal			IPR006260	TonB, C-terminal	GO:0006810	transport			2	18.4	NaN	0.122204	0.0454255	0.122714	NaN	NaN
MAG001	coM.001-NODE_2708_length_31302_cov_1820.75_5	coM.001-NODE_2708_length_31302_cov_1820.75_5	2	26.5416	24.1529	26.3289	NaN	27.4978	NaN	PF02472	Biopolymer transport protein ExbD/TolR			IPR003400	Biopolymer transport protein ExbD/TolR	GO:0006810	transport			4	31.9	1.53379	NaN	NaN	NaN	0.757517	NaN
MAG001	coM.001-NODE_2708_length_31302_cov_1820.75_6	coM.001-NODE_2708_length_31302_cov_1820.75_6	1	26.8588	25.5027	25.8225	25.1593	27.3498	NaN	PF02472	Biopolymer transport protein ExbD/TolR			IPR003400	Biopolymer transport protein ExbD/TolR	GO:0006810	transport			5	33.1	2.05451	NaN	NaN	NaN	0.642765	NaN
MAG001	coM.001-NODE_2708_length_31302_cov_1820.75_7	coM.001-NODE_2708_length_31302_cov_1820.75_7	2	29.3232	27.1988	27.9279	24.6261	29.9931	NaN	PF01618	MotA/TolQ/ExbB proton channel family			IPR002898	MotA/TolQ/ExbB proton channel	GO:0006810	transport			8	36.1	2.29446	NaN	1.06841	NaN	0.458074	NaN
MAG001	coM.001-NODE_2708_length_31302_cov_1820.75_8	coM.001-NODE_2708_length_31302_cov_1820.75_8	2	30.2219	23.8075	29.8354	25.6659	30.9448	24.2991	PF07715;PF13620	Carboxypeptidase regulatory-like domain;TonB-dependent Receptor Plug Domain			IPR012910	TonB-dependent receptor, plug domain	GO:0006810	transport			39	51.3	1.55876	1.44238	0.00261917	0.283623	0.159443	1.83541
MAG001	coM.001-NODE_2708_length_31302_cov_1820.75_9	coM.001-NODE_2708_length_31302_cov_1820.75_9	1	NaN	23.0435	NaN	23.7353	23.1652	23.4392	PF00586;PF02769	AIR synthase related protein, C-terminal domain;AIR synthase related protein, N-terminal domain	cd02196	PurM	IPR004733;IPR010918;IPR016188	Phosphoribosylformylglycinamidine cyclo-ligase;PurM-like, C-terminal domain;PurM-like, N-terminal domain	GO:0006189	'de novo' IMP biosynthetic process	ko00230	6.3.3.1	2	17.4	NaN	NaN	NaN	NaN	NaN	NaN
MAG001	coM.001-NODE_301_length_95944_cov_2001.56_16	coM.001-NODE_301_length_95944_cov_2001.56_16	1	24.6407	28.0323	23.9175	28.4647	25.9003	27.9355	PF00578	AhpC/TSA family	cd02966	TlpA_like_family	IPR000866	Alkyl hydroperoxide reductase subunit C/ Thiol specific antioxidant	GO:0055114	oxidation-reduction process	ko00480	1.11.1.15	7	44.3	0.140911	0.336184	0.824182	0.607276	0.690661	0.175988
MAG001	coM.001-NODE_301_length_95944_cov_2001.56_29	coM.001-NODE_301_length_95944_cov_2001.56_29	1	NaN	22.1056	NaN	22.2595	NaN	22.4335	PF00149;PF02872	5'-nucleotidase, C-terminal domain;Calcineurin-like phosphoesterase	cd00845	MPP_UshA_N_like	IPR004843;IPR008334	5'-Nucleotidase, C-terminal;Calcineurin-like phosphoesterase domain, ApaH type	GO:0009166	nucleotide catabolic process			2	7.2	NaN	0.290507	NaN	0.331458	NaN	NaN
MAG001	coM.001-NODE_301_length_95944_cov_2001.56_33	coM.001-NODE_301_length_95944_cov_2001.56_33	1	29.1971	28.0728	30.0606	28.9726	30.2743	29.4104	PF01558;PF01855;PF02775;PF10371;PF12838;PF17147	4Fe-4S dicluster domain;Domain of unknown function;Pyruvate ferredoxin/flavodoxin oxidoreductase;Pyruvate flavodoxin/ferredoxin oxidoreductase, thiamine diP-bdg;Pyruvate:ferredoxin oxidoreductase core domain II;Thiamine pyrophosphate enzyme, C-terminal TPP binding domain	cd03377;cd07034	TPP_PFOR_PNO;TPP_PYR_PFOR_IOR-alpha_like	IPR002880;IPR011766;IPR017896;IPR019456;IPR019752;IPR033412	4Fe-4S ferredoxin-type, iron-sulphur binding domain;Pyruvate flavodoxin/ferredoxin oxidoreductase, N-terminal;Pyruvate/ketoisovalerate oxidoreductase, catalytic domain;Pyruvate:ferredoxin oxidoreductase, core domain II;Pyruvate-flavodoxin oxidoreductase, EKR domain;Thiamine pyrophosphate enzyme, C-terminal TPP-binding	GO:0055114	oxidation-reduction process			37	56.1	0.139274	0.518209	0.134005	0.0909118	0.370106	0.00487555
MAG001	coM.001-NODE_301_length_95944_cov_2001.56_35	coM.001-NODE_301_length_95944_cov_2001.56_35	1	26.0572	NaN	25.6111	NaN	NaN	24.6308											2	15.5	NaN	NaN	0.89123	NaN	NaN	NaN
MAG001	coM.001-NODE_301_length_95944_cov_2001.56_37	coM.001-NODE_301_length_95944_cov_2001.56_37	1	24.3762	NaN	NaN	NaN	NaN	NaN											2	7.5	0.113922	NaN	NaN	NaN	NaN	NaN
MAG001	coM.001-NODE_301_length_95944_cov_2001.56_4	coM.001-NODE_301_length_95944_cov_2001.56_4;coM.034-NODE_9032_length_13082_cov_62.438_10	2	23.1168	22.5008	24.4548	22.6782	22.2702	22.907	PF00133;PF08264;PF10458	Anticodon-binding domain of tRNA;tRNA synthetases class I (I, L, M and V);Valyl tRNA synthetase tRNA binding arm	cd00817;cd07962	Anticodon_Ia_Val;ValRS_core	IPR002300;IPR013155;IPR019499;IPR033705	Aminoacyl-tRNA synthetase, class Ia;Methionyl/Valyl/Leucyl/Isoleucyl-tRNA synthetase, anticodon-binding;Valyl tRNA synthetase, anticodon-binding domain;Valyl-tRNA synthetase, tRNA-binding arm	GO:0006418;GO:0006438	tRNA aminoacylation for protein translation;valyl-tRNA aminoacylation	ko00970	6.1.1.9	4	8.2	0.450573	0.153975	0.0678652	0.945342	NaN	0.169333
MAG001	coM.001-NODE_301_length_95944_cov_2001.56_46	coM.001-NODE_301_length_95944_cov_2001.56_46	1	NaN	NaN	NaN	NaN	NaN	23.6622	PF05681	Fumarate hydratase (Fumerase)			IPR004646	Fe-S hydro-lyase, tartrate dehydratase alpha-type, catalytic domain					2	11	NaN	NaN	NaN	NaN	NaN	0.337975
MAG001	coM.001-NODE_301_length_95944_cov_2001.56_56	coM.001-NODE_301_length_95944_cov_2001.56_56	2	25.0621	24.2277	25.1686	NaN	26.6061	NaN	PF02699	Preprotein translocase subunit			IPR003849	Preprotein translocase YajC					3	25	1.16575	NaN	NaN	NaN	0.160801	NaN
MAG001	coM.001-NODE_301_length_95944_cov_2001.56_65	coM.001-NODE_301_length_95944_cov_2001.56_65	1	NaN	24.3591	NaN	26.164	23.7852	25.4286											4	48.9	NaN	0.331381	NaN	0.0288163	0.135249	0.419571
MAG001	coM.001-NODE_301_length_95944_cov_2001.56_73	coM.001-NODE_301_length_95944_cov_2001.56_73	1	24.7045	23.396	24.5513	25.0209	23.5348	24.0972	PF13279	Thioesterase-like superfamily	cd00586	4HBT							4	48.5	1.42875	0.362218	NaN	0.165971	0.39213	0.638187
MAG001	coM.001-NODE_3185_length_28209_cov_1742.13_14	coM.001-NODE_3185_length_28209_cov_1742.13_14	1	NaN	NaN	NaN	NaN	NaN	23.7163	PF01430	Hsp33 protein	cd00498	Hsp33	IPR000397	Heat shock protein Hsp33	GO:0006457	protein folding			2	18.8	NaN	NaN	NaN	NaN	NaN	0.38686
MAG001	coM.001-NODE_3185_length_28209_cov_1742.13_17	coM.001-NODE_3185_length_28209_cov_1742.13_17	3	NaN	NaN	25.7093	NaN	NaN	25.379	PF13860	FlgD Ig-like domain			IPR025965	FlgD Ig-like domain					7	10.7	NaN	NaN	NaN	NaN	NaN	0.116923
MAG001	coM.001-NODE_3185_length_28209_cov_1742.13_2	coM.001-NODE_3185_length_28209_cov_1742.13_2	1	23.4086	23.2667	NaN	24.0392	23.6116	23.2335	PF01022	Bacterial regulatory protein, arsR family	cd00090	HTH_ARSR	IPR001845;IPR011991	ArsR-like helix-turn-helix domain;HTH ArsR-type DNA-binding domain	GO:0006355	regulation of transcription, DNA-templated			2	46.2	0.347533	0.615015	NaN	0.144974	0.491859	0.144531
MAG001	coM.001-NODE_3349_length_27280_cov_2181.14_15	coM.001-NODE_3349_length_27280_cov_2181.14_15	1	23.6441	22.7291	24.3331	23.2905	25.4577	24.0962	PF02971;PF04961;PF07837	Formiminotransferase domain;Formiminotransferase domain, N-terminal subdomain;Formiminotransferase-cyclodeaminase			IPR007044;IPR012886;IPR013802	Cyclodeaminase/cyclohydrolase;Formiminotransferase, C-terminal subdomain;Formiminotransferase, N-terminal subdomain	GO:0008152;GO:0044237	cellular metabolic process;metabolic process	ko00340;ko00670	2.1.2.5;4.3.1.4+2.1.2.5	5	12.6	0.0481867	NaN	0.174237	0.870515	0.603821	NaN
MAG001	coM.001-NODE_3349_length_27280_cov_2181.14_20	coM.001-NODE_3349_length_27280_cov_2181.14_20	1	27.81	26.2387	29.1689	28.3539	28.9011	28.684	PF13860	FlgD Ig-like domain			IPR025965	FlgD Ig-like domain					3	24.1	3.15112	0.14464	0.147681	0.232897	0.817015	0.0161561
MAG001	coM.001-NODE_3349_length_27280_cov_2181.14_21	coM.001-NODE_3349_length_27280_cov_2181.14_21	2	29.7929	23.4733	29.7214	26.1868	30.282	26.2776											13	74.7	0.0949961	1.43249	0.39379	0.229423	0.194784	0.229961
MAG001	coM.001-NODE_3349_length_27280_cov_2181.14_3	coM.001-NODE_3349_length_27280_cov_2181.14_3	1	25.2124	NaN	NaN	NaN	25.9037	NaN	PF09917	Uncharacterized protein conserved in bacteria (DUF2147)			IPR019223	Domain of unknown function DUF2147					3	30.8	NaN	NaN	NaN	NaN	0.2317	NaN
MAG001	coM.001-NODE_3349_length_27280_cov_2181.14_7	coM.001-NODE_3349_length_27280_cov_2181.14_7	1	23.5612	NaN	23.9756	NaN	23.7823	NaN	PF01012	Electron transfer flavoprotein domain	cd01714	ETF_beta	IPR014730;IPR033948	Electron transfer flavoprotein, alpha/beta-subunit, N-terminal;Electron transfer flavoprotein, beta subunit, N-terminal					2	14.9	0.3002	NaN	0.190691	NaN	NaN	NaN
MAG001	coM.001-NODE_3349_length_27280_cov_2181.14_8	coM.001-NODE_3349_length_27280_cov_2181.14_8	1	24.9499	24.3836	26.2526	25.6504	26.1642	26.0667	PF01041	DegT/DnrJ/EryC1/StrS aminotransferase family	cd00616	AHBA_syn	IPR000653	DegT/DnrJ/EryC1/StrS aminotransferase					5	21.8	0.376758	NaN	0.135276	0.0531846	0.429013	0.196077
MAG001	coM.001-NODE_3370_length_27171_cov_1750.17_14	coM.001-NODE_3370_length_27171_cov_1750.17_14	1	NaN	23.4096	NaN	25.4466	NaN	23.5545											4	36.5	NaN	0.167258	NaN	0.138337	NaN	0.0288972
MAG001	coM.001-NODE_3370_length_27171_cov_1750.17_7	coM.001-NODE_3370_length_27171_cov_1750.17_7	1	27.7521	24.9517	27.7507	24.8239	28.3535	24.7151	PF13176;PF13181	Tetratricopeptide repeat			IPR019734	Tetratricopeptide repeat					6	32.3	1.23805	NaN	0.139836	0.0930899	0.220734	0.114324
MAG001	coM.001-NODE_3370_length_27171_cov_1750.17_8	coM.001-NODE_3370_length_27171_cov_1750.17_8	1	29.6903	24.6675	28.704	25.1449	29.6686	24.0644	PF00216	Bacterial DNA-binding protein	cd13831	HU	IPR000119	Histone-like DNA-binding protein					5	38.9	1.56173	0.47919	0.776886	0.129893	0.125624	0.589491
MAG001	coM.001-NODE_342_length_90993_cov_1830.01_1	coM.001-NODE_342_length_90993_cov_1830.01_1	1	NaN	27.4991	NaN	27.1071	NaN	27.4852											3	6.7	NaN	0.2227	NaN	0.0382451	NaN	0.0254648
MAG001	coM.001-NODE_342_length_90993_cov_1830.01_10	coM.001-NODE_342_length_90993_cov_1830.01_10	1	24.6649	25.9571	24.6649	24.8042	24.7094	26.7859											5	52.7	0.221285	0.459376	0.0050239	0.51134	0.179546	0.635877
MAG001	coM.001-NODE_342_length_90993_cov_1830.01_2	coM.001-NODE_342_length_90993_cov_1830.01_2	1	NaN	28.5199	NaN	28.9172	NaN	28.9943											6	64	NaN	0.159001	NaN	0.197769	NaN	0.492972
MAG001	coM.001-NODE_342_length_90993_cov_1830.01_29	coM.001-NODE_342_length_90993_cov_1830.01_29	1	26.1437	27.7936	25.682	27.3395	25.7368	27.5249	PF14526	Integron-associated effector binding protein			IPR029441	Integron-associated effector binding protein					6	42	0.164841	0.291874	1.52204	0.0388021	0.467772	0.454321
MAG001	coM.001-NODE_342_length_90993_cov_1830.01_3	coM.001-NODE_342_length_90993_cov_1830.01_3	1	28.362	28.0963	26.9282	29.0335	29.4757	29.0925											2	33.9	1.1593	0.490692	0.501912	0.649968	0.313646	0.0251991
MAG001	coM.001-NODE_342_length_90993_cov_1830.01_30	coM.001-NODE_342_length_90993_cov_1830.01_30	1	28.9237	26.3115	28.6948	27.5231	29.7421	26.6625	PF00691;PF09411	Lipid A 3-O-deacylase (PagL);OmpA family	cd07185	OmpA_C-like	IPR006665;IPR018550	Lipid A 3-O-deacylase-related;OmpA-like domain					10	44.2	1.3976	0.679178	0.454834	0.132191	0.215183	0.497048
MAG001	coM.001-NODE_342_length_90993_cov_1830.01_33	coM.001-NODE_342_length_90993_cov_1830.01_33	1	23.8332	24.5357	24.2775	24.7597	24.2468	25.0096	PF01368;PF02272	DHH family;DHHA1 domain			IPR001667;IPR003156	DDH domain;DHHA1 domain			ko00190;ko00970	3.6.1.1;6.1.1.7	2	4.8	NaN	0.179706	NaN	0.118089	NaN	0.459591
MAG001	coM.001-NODE_342_length_90993_cov_1830.01_39	coM.001-NODE_342_length_90993_cov_1830.01_39	1	27.2032	NaN	25.6772	NaN	28.5111	NaN											4	38	1.6895	NaN	0.977868	NaN	0.24646	NaN
MAG001	coM.001-NODE_342_length_90993_cov_1830.01_44	coM.001-NODE_342_length_90993_cov_1830.01_44	1	28.1396	23.1837	24.7404	21.287	28.0829	NaN	PF13432	Tetratricopeptide repeat									11	35.5	2.60058	0.497109	0.571011	NaN	0.993128	NaN
MAG001	coM.001-NODE_342_length_90993_cov_1830.01_49	coM.001-NODE_342_length_90993_cov_1830.01_49	7	24.9172	NaN	25.2849	25.0116	NaN	25.0614	PF03781;PF13290	Chitobiase/beta-hexosaminidase C-terminal domain;Sulfatase-modifying factor enzyme 1			IPR005532	Sulfatase-modifying factor enzyme					3	10.8	NaN	NaN	0.273098	NaN	NaN	0.585439
MAG001	coM.001-NODE_342_length_90993_cov_1830.01_57	coM.001-NODE_342_length_90993_cov_1830.01_57	1	25.6633	22.9134	26.9761	24.3754	27.3398	23.1109	PF02347	Glycine cleavage system P-protein	cd00613	GDC-P	IPR020581	Glycine cleavage system P protein	GO:0006546;GO:0055114	glycine catabolic process;oxidation-reduction process	ko00260	1.4.4.2	6	28.9	0.206105	0.662455	0.327471	0.460415	0.370676	0.221935
MAG001	coM.001-NODE_342_length_90993_cov_1830.01_58	coM.001-NODE_342_length_90993_cov_1830.01_58	2	25.2359	NaN	25.8745	NaN	26.6737	NaN	PF02347	Glycine cleavage system P-protein	cd00613	GDC-P	IPR020581	Glycine cleavage system P protein	GO:0006546;GO:0055114	glycine catabolic process;oxidation-reduction process	ko00260	1.4.4.2	4	14	0.435384	NaN	0.415113	NaN	0.749733	NaN
MAG001	coM.001-NODE_342_length_90993_cov_1830.01_59	coM.001-NODE_342_length_90993_cov_1830.01_59	3	24.4463	27.1918	24.2179	28.1242	24.8142	27.4326	PF03938	Outer membrane protein (OmpH-like)			IPR005632	Chaperone protein Skp					8	53.4	0.457934	0.793667	0.1957	0.408677	1.10307	0.196398
MAG001	coM.001-NODE_342_length_90993_cov_1830.01_6	coM.001-NODE_342_length_90993_cov_1830.01_6	1	25.6605	NaN	25.7925	NaN	26.7481	25.2725	PF02127	Aminopeptidase I zinc metalloprotease (M18)	cd05658	M18_DAP	IPR001948	Peptidase M18	GO:0006508	proteolysis			4	21.7	0.383294	NaN	0.292153	NaN	0.67611	NaN
MAG001	coM.001-NODE_342_length_90993_cov_1830.01_7	coM.001-NODE_342_length_90993_cov_1830.01_7	1	25.2262	24.4393	25.1861	24.5149	NaN	24.6167	PF06245	Protein of unknown function (DUF1015)			IPR008323	Uncharacterised conserved protein UCP033563					4	20.2	NaN	0.158674	NaN	NaN	NaN	0.431212
MAG001	coM.001-NODE_342_length_90993_cov_1830.01_70	coM.001-NODE_342_length_90993_cov_1830.01_70	1	23.0579	22.376	23.2963	22.716	23.2658	23.1553	PF01523	Putative modulator of DNA gyrase			IPR002510	Metalloprotease TldD/PmbA	GO:0006508	proteolysis			3	9.3	0.31941	0.212813	0.109831	0.404866	0.401776	0.163394
MAG001	coM.001-NODE_342_length_90993_cov_1830.01_78	coM.001-NODE_342_length_90993_cov_1830.01_78	1	25.7113	26.048	25.6954	25.9614	27.0261	25.8184	PF04055;PF12544;PF13353	4Fe-4S single cluster domain;Lysine-2,3-aminomutase;Radical SAM superfamily	cd01335	Radical_SAM	IPR007197;IPR025895	Lysine-2,3-aminomutase, C-terminal domain;Radical SAM					4	14.2	0.0385204	NaN	0.285304	NaN	0.344199	NaN
MAG001	coM.001-NODE_342_length_90993_cov_1830.01_79	coM.001-NODE_342_length_90993_cov_1830.01_79	3	28.7874	25.7113	28.5939	27.1757	29.3584	26.7625	PF00107	Zinc-binding dehydrogenase			IPR013149	Alcohol dehydrogenase, C-terminal	GO:0055114	oxidation-reduction process			13	61.8	0.0967456	0.235992	0.462824	0.507962	0.104318	0.147728
MAG001	coM.001-NODE_342_length_90993_cov_1830.01_9	coM.001-NODE_342_length_90993_cov_1830.01_9;coM.034-NODE_16508_length_8044_cov_57.5436_7	2	21.5904	NaN	21.9683	23.2749	21.8964	21.994	PF00579	tRNA synthetases class I (W and Y)	cd00806	TrpRS_core	IPR002305;IPR002306	Aminoacyl-tRNA synthetase, class Ic;Tryptophan-tRNA ligase	GO:0006418;GO:0006436	tRNA aminoacylation for protein translation;tryptophanyl-tRNA aminoacylation	ko00970	6.1.1.2	2	13.3	NaN	NaN	NaN	0.295779	NaN	0.0766209
MAG001	coM.001-NODE_34297_length_4393_cov_1864.07_2	coM.001-NODE_34297_length_4393_cov_1864.07_2	3	29.1344	28.1414	29.3375	29.5468	29.9588	29.9476	PF00984;PF03720;PF03721	UDP-glucose/GDP-mannose dehydrogenase family, central domain;UDP-glucose/GDP-mannose dehydrogenase family, NAD binding domain;UDP-glucose/GDP-mannose dehydrogenase family, UDP binding domain			IPR001732;IPR014026;IPR014027	UDP-glucose/GDP-mannose dehydrogenase, C-terminal;UDP-glucose/GDP-mannose dehydrogenase, dimerisation;UDP-glucose/GDP-mannose dehydrogenase, N-terminal	GO:0055114	oxidation-reduction process			22	78	0.233254	0.302464	0.306455	0.0572914	0.554183	0.282884
MAG001	coM.001-NODE_3506_length_26492_cov_2523.46_16	coM.001-NODE_3506_length_26492_cov_2523.46_16	1	25.566	28.5962	26.654	28.6894	24.8644	29.2167	PF05048	Periplasmic copper-binding protein (NosD)			IPR007742	Periplasmic copper-binding protein NosD, beta helix domain					26	28.1	0.533005	0.253656	0.531602	0.954844	0.364387	0.132825
MAG001	coM.001-NODE_3859_length_24773_cov_1764.28_10	coM.001-NODE_3859_length_24773_cov_1764.28_10	1	24.3567	NaN	25.1896	24.0211	24.8691	23.9328	PF00456;PF02779;PF02780	Transketolase, C-terminal domain;Transketolase, pyrimidine binding domain;Transketolase, thiamine diphosphate binding domain	cd02012;cd07033	TPP_PYR_DXS_TK_like;TPP_TK	IPR005474;IPR005475;IPR033248	Transketolase, C-terminal domain;Transketolase, N-terminal;Transketolase-like, pyrimidine-binding domain			ko00730;ko00900	2.2.1.7	2	5.5	0.0837174	NaN	0.421587	NaN	0.5739	NaN
MAG001	coM.001-NODE_3859_length_24773_cov_1764.28_12	coM.001-NODE_3859_length_24773_cov_1764.28_12	1	28.0193	26.3685	28.5633	28.0242	27.1787	28.3444	PF00932;PF13290;PF13860	Chitobiase/beta-hexosaminidase C-terminal domain;FlgD Ig-like domain;Lamin Tail Domain			IPR001322;IPR025965	FlgD Ig-like domain;Lamin tail domain					7	28.9	0.185713	0.616116	0.688593	0.430657	0.369126	0.210142
MAG001	coM.001-NODE_3859_length_24773_cov_1764.28_3	coM.001-NODE_3859_length_24773_cov_1764.28_3	1	27.7267	NaN	25.8085	26.1028	27.7612	25.6893	PF13349	Putative adhesin			IPR025164	Putative adhesin					5	16	0.367024	NaN	0.129761	NaN	1.16837	NaN
MAG001	coM.001-NODE_3859_length_24773_cov_1764.28_5	coM.001-NODE_3859_length_24773_cov_1764.28_5	1	25.4803	24.3341	24.5721	25.1962	24.9338	25.5562											7	24.6	1.10386	0.606241	0.134057	0.157132	0.166036	0.31152
MAG001	coM.001-NODE_3860_length_24769_cov_1673.62_16	coM.001-NODE_3860_length_24769_cov_1673.62_16	1	23.075	24.2266	23.8844	24.6911	23.4801	24.6608	PF11950	Protein of unknown function (DUF3467)			IPR021857	Protein of unknown function DUF3467					2	31.4	NaN	1.00725	NaN	0.0324268	0.0835883	0.968215
MAG001	coM.001-NODE_3860_length_24769_cov_1673.62_17	coM.001-NODE_3860_length_24769_cov_1673.62_17	1	NaN	NaN	NaN	23.444	21.6813	21.2825											3	57.3	NaN	NaN	NaN	0.19102	0.209431	0.303231
MAG001	coM.001-NODE_3860_length_24769_cov_1673.62_6	coM.001-NODE_3860_length_24769_cov_1673.62_6	1	27.5763	NaN	25.8353	NaN	27.1105	NaN											3	50.9	0.239491	NaN	NaN	NaN	0.232773	NaN
MAG001	coM.001-NODE_3860_length_24769_cov_1673.62_9	coM.001-NODE_3860_length_24769_cov_1673.62_9	1	24.0132	25.9433	23.5573	26.7542	24.3428	25.7077											4	59.8	0.109846	0.626458	NaN	0.601899	0.121516	0.0666136
MAG001	coM.001-NODE_39098_length_3943_cov_1794.86_4	coM.001-NODE_39098_length_3943_cov_1794.86_4	1	25.4553	NaN	25.3465	26.0911	26.903	24.9951	PF00889	Elongation factor TS	cd14275	UBA_EF-Ts	IPR014039	Translation elongation factor EFTs/EF1B, dimerisation	GO:0006414	translational elongation			3	29.1	0.496546	NaN	0.219436	0.288619	0.681568	NaN
MAG001	coM.001-NODE_39098_length_3943_cov_1794.86_5	coM.001-NODE_39098_length_3943_cov_1794.86_5	2	24.3705	NaN	NaN	NaN	23.7014	23.9945	PF00696	Amino acid kinase family	cd04254	AAK_UMPK-PyrH-Ec	IPR001048	Aspartate/glutamate/uridylate kinase					4	25.4	NaN	NaN	NaN	NaN	0.00605701	0.20632
MAG001	coM.001-NODE_39098_length_3943_cov_1794.86_6	coM.001-NODE_39098_length_3943_cov_1794.86_6;coM.034-NODE_1088_length_53326_cov_59.6404_12	2	NaN	24.9331	NaN	NaN	NaN	25.2877	PF01765	Ribosome recycling factor	cd00520	RRF	IPR002661;IPR023584	Ribosome recycling factor;Ribosome recycling factor domain	GO:0006412	translation			2	16.3	NaN	NaN	NaN	NaN	NaN	0.464241
MAG001	coM.001-NODE_4022_length_24107_cov_1746.99_10	coM.001-NODE_4022_length_24107_cov_1746.99_10	1	25.5839	27.6214	26.7345	27.8439	27.4115	28.8409	PF00408;PF02878;PF02879;PF02880	Phosphoglucomutase/phosphomannomutase, alpha/beta/alpha domain I;Phosphoglucomutase/phosphomannomutase, alpha/beta/alpha domain II;Phosphoglucomutase/phosphomannomutase, alpha/beta/alpha domain III;Phosphoglucomutase/phosphomannomutase, C-terminal domain	cd03089	PMM_PGM	IPR005843;IPR005844;IPR005845;IPR005846	Alpha-D-phosphohexomutase, alpha/beta/alpha domain I;Alpha-D-phosphohexomutase, alpha/beta/alpha domain II;Alpha-D-phosphohexomutase, alpha/beta/alpha domain III;Alpha-D-phosphohexomutase, C-terminal	GO:0005975;GO:0071704	carbohydrate metabolic process;organic substance metabolic process	ko00520	5.4.2.10	12	45.6	1.82238	0.140503	0.244461	0.0774342	0.187653	0.104767
MAG001	coM.001-NODE_4022_length_24107_cov_1746.99_5	coM.001-NODE_4022_length_24107_cov_1746.99_5	1	27.138	NaN	27.1599	NaN	27.0273	NaN											6	21.4	0.877893	NaN	NaN	NaN	0.285787	NaN
MAG001	coM.001-NODE_4022_length_24107_cov_1746.99_6	coM.001-NODE_4022_length_24107_cov_1746.99_6	1	25.9097	NaN	NaN	NaN	25.6262	NaN	PF12836	Helix-hairpin-helix motif									3	5.7	0.320137	NaN	NaN	NaN	NaN	NaN
MAG001	coM.001-NODE_4022_length_24107_cov_1746.99_7	coM.001-NODE_4022_length_24107_cov_1746.99_7	5	30.3412	28.0002	30.5519	29.9167	30.7372	30.7419	PF00391;PF01326;PF02896	PEP-utilising enzyme, mobile domain;PEP-utilising enzyme, TIM barrel domain;Pyruvate phosphate dikinase, PEP/pyruvate binding domain			IPR000121;IPR002192;IPR008279	PEP-utilising enzyme, C-terminal;PEP-utilising enzyme, mobile domain;Pyruvate phosphate dikinase, PEP/pyruvate-binding	GO:0016310	phosphorylation			41	65.6	0.187894	0.587947	0.28442	0.43336	0.282882	0.29928
MAG001	coM.001-NODE_42699_length_3666_cov_1895.02_3	coM.001-NODE_42699_length_3666_cov_1895.02_3	1	24.7014	NaN	23.9109	23.2717	23.8268	23.5694	PF00132	Bacterial transferase hexapeptide (six repeats)	cd03358	LbH_WxcM_N_like	IPR001451	Hexapeptide repeat					3	15.9	2.00719	NaN	0.109126	NaN	0.25619	0.0202426
MAG001	coM.001-NODE_4493_length_22290_cov_1906.18_10	coM.001-NODE_4493_length_22290_cov_1906.18_10	1	25.8738	NaN	26.6259	NaN	26.1399	NaN	PF00924;PF05552	Conserved TM helix;Mechanosensitive ion channel			IPR006685;IPR008910	Conserved TM helix;Mechanosensitive ion channel MscS	GO:0055085	transmembrane transport			4	34.8	0.889619	NaN	0.732043	NaN	0.537515	NaN
MAG001	coM.001-NODE_4493_length_22290_cov_1906.18_11	coM.001-NODE_4493_length_22290_cov_1906.18_11	1	26.1598	NaN	24.653	NaN	25.7627	23.4988	PF11276	Protein of unknown function (DUF3078)			IPR021428	Protein of unknown function DUF3078					5	25.6	0.621748	NaN	0.377733	NaN	0.406101	NaN
MAG001	coM.001-NODE_4493_length_22290_cov_1906.18_14	coM.001-NODE_4493_length_22290_cov_1906.18_14	1	27.5117	30.7812	28.1084	30.1954	28.3829	30.1004	PF00092;PF12034;PF12450;PF13620	Carboxypeptidase regulatory-like domain;Domain of unknown function (DUF3520);von Willebrand factor;von Willebrand factor type A domain	cd01465	vWA_subgroup	IPR002035;IPR021908;IPR022156	Protein of unknown function DUF3520;Uncharacterised protein YfbK, N-terminal;von Willebrand factor, type A					24	56.4	0.564747	0.0814585	0.0475875	0.280973	0.278603	0.286721
MAG001	coM.001-NODE_4493_length_22290_cov_1906.18_18	coM.001-NODE_4493_length_22290_cov_1906.18_18	1	27.9709	30.1407	28.687	30.2601	28.5823	30.0184	PF01597	Glycine cleavage H-protein	cd06848	GCS_H	IPR033753	Glycine cleavage system H-protein/Simiate					7	73	0.88467	0.00962588	0.261851	0.115845	0.230018	0.562671
MAG001	coM.001-NODE_4493_length_22290_cov_1906.18_21	coM.001-NODE_4493_length_22290_cov_1906.18_21	1	23.2763	23.199	23.8959	23.623	23.4491	23.1418	PF00465	Iron-containing alcohol dehydrogenase			IPR001670	Alcohol dehydrogenase, iron-type/glycerol dehydrogenase gldA	GO:0055114	oxidation-reduction process			5	16	1.20123	NaN	0.176829	0.032768	0.440568	0.0605822
MAG001	coM.001-NODE_4493_length_22290_cov_1906.18_3	coM.001-NODE_4493_length_22290_cov_1906.18_3	1	26.1582	25.0028	26.6617	25.2993	27.6415	25.2415	PF00113;PF03952	Enolase, C-terminal TIM barrel domain;Enolase, N-terminal domain	cd03313	enolase	IPR000941;IPR020810;IPR020811	Enolase;Enolase, C-terminal TIM barrel domain;Enolase, N-terminal	GO:0006096	glycolytic process	ko00010;ko00680	4.2.1.11	7	31.5	1.02692	0.119452	0.175464	0.383706	0.717487	0.438156
MAG001	coM.001-NODE_4493_length_22290_cov_1906.18_4	coM.001-NODE_4493_length_22290_cov_1906.18_4	3	28.1703	25.5433	25.9164	NaN	27.5702	NaN											7	32.8	0.106532	NaN	NaN	NaN	0.713565	NaN
MAG001	coM.001-NODE_4493_length_22290_cov_1906.18_8	coM.001-NODE_4493_length_22290_cov_1906.18_8	1	24.4787	23.9481	25.1333	24.8559	24.79	24.743	PF02502	Ribose/Galactose Isomerase			IPR003500	Sugar-phosphate isomerase, RpiB/LacA/LacB family	GO:0005975	carbohydrate metabolic process	ko00052	5.3.1.26	3	49.3	0.513848	NaN	0.116301	0.130662	0.160246	0.13244
MAG001	coM.001-NODE_4493_length_22290_cov_1906.18_9	coM.001-NODE_4493_length_22290_cov_1906.18_9	2	28.3275	27.1894	28.8583	28.6531	29.0678	28.7741	PF00464	Serine hydroxymethyltransferase	cd00378	SHMT	IPR001085	Serine hydroxymethyltransferase	GO:0006545;GO:0035999	glycine biosynthetic process;tetrahydrofolate interconversion	ko00260;ko00460;ko00630;ko00670;ko00680	2.1.2.1	13	49.9	0.578879	0.331703	0.167616	0.240357	0.107362	0.113543
MAG001	coM.001-NODE_4660_length_21665_cov_1969.09_9	coM.001-NODE_4660_length_21665_cov_1969.09_9	3	24.2005	22.2473	23.9406	22.9905	24.4695	24.8598	PF00753	Metallo-beta-lactamase superfamily	cd16281	metallo-hydrolase-like_MBL-fold	IPR001279	Metallo-beta-lactamase					4	28.1	0.995624	NaN	0.101337	0.055824	0.495733	1.10341
MAG001	coM.001-NODE_50_length_163230_cov_1714.64_101	coM.001-NODE_50_length_163230_cov_1714.64_101	1	NaN	NaN	NaN	23.2905	21.9546	23.2288	PF00072	Response regulator receiver domain	cd00156	REC	IPR001789	Signal transduction response regulator, receiver domain	GO:0000160	phosphorelay signal transduction system			3	39.7	NaN	NaN	NaN	0.439008	NaN	0.730353
MAG001	coM.001-NODE_50_length_163230_cov_1714.64_105	coM.001-NODE_50_length_163230_cov_1714.64_105	2	28.0221	27.3198	27.7779	26.9816	27.7136	26.2852	PF00012	Hsp70 protein	cd10234	HSPA9-Ssq1-like_NBD	IPR013126	Heat shock protein 70 family					11	25.9	0.112361	0.543999	0.400421	0.494598	0.143425	0.206168
MAG001	coM.001-NODE_50_length_163230_cov_1714.64_110	coM.001-NODE_50_length_163230_cov_1714.64_110	1	NaN	NaN	NaN	NaN	24.4314	NaN											2	7	NaN	NaN	NaN	NaN	0.521649	NaN
MAG001	coM.001-NODE_50_length_163230_cov_1714.64_112	coM.001-NODE_50_length_163230_cov_1714.64_112	2	27.2735	27.4185	27.5568	28.0421	27.8451	28.6859	PF01571	Aminomethyltransferase folate-binding domain			IPR006222	Aminomethyltransferase, folate-binding domain					16	54.7	0.754936	0.0773169	0.214906	0.333579	0.458013	0.305888
MAG001	coM.001-NODE_50_length_163230_cov_1714.64_115	coM.001-NODE_50_length_163230_cov_1714.64_115	1	22.3923	NaN	22.3879	NaN	21.8841	NaN	PF00132;PF14602;PF14805	Bacterial transferase hexapeptide (six repeats);Hexapeptide repeat of succinyl-transferase;Tetrahydrodipicolinate N-succinyltransferase N-terminal	cd03350	LbH_THP_succinylT	IPR001451;IPR023180	Hexapeptide repeat;Tetrahydrodipicolinate-N-succinyltransferase, chain A, domain 1			ko00300	2.3.1.117	1	5.1	0.638849	NaN	0.321098	NaN	0.451116	NaN
MAG001	coM.001-NODE_50_length_163230_cov_1714.64_122	coM.001-NODE_50_length_163230_cov_1714.64_122	4	25.0409	24.3696	24.8126	24.3747	25.7551	24.6918	PF07992	Pyridine nucleotide-disulphide oxidoreductase			IPR023753	FAD/NAD(P)-binding domain	GO:0055114	oxidation-reduction process			6	37	0.188532	0.0572226	0.849366	NaN	0.465658	0.81964
MAG001	coM.001-NODE_50_length_163230_cov_1714.64_123	coM.001-NODE_50_length_163230_cov_1714.64_123	1	26.0599	26.0916	25.6278	26.7886	26.2357	28.063	PF00795	Carbon-nitrogen hydrolase			IPR003010	Carbon-nitrogen hydrolase	GO:0006807	nitrogen compound metabolic process			6	33.6	0.213218	0.134379	0.302519	0.780096	0.27493	0.667057
MAG001	coM.001-NODE_50_length_163230_cov_1714.64_127	coM.001-NODE_50_length_163230_cov_1714.64_127	1	25.1098	NaN	NaN	NaN	24.3893	NaN	PF00639;PF13623	PPIC-type PPIASE domain;SurA N-terminal domain			IPR000297	Peptidyl-prolyl cis-trans isomerase, PpiC-type					3	13.4	0.535335	NaN	NaN	NaN	0.163008	NaN
MAG001	coM.001-NODE_50_length_163230_cov_1714.64_128	coM.001-NODE_50_length_163230_cov_1714.64_128	1	22.2833	21.7652	22.9651	23.6639	23.1836	24.7809	PF00408;PF02878;PF02879;PF02880	Phosphoglucomutase/phosphomannomutase, alpha/beta/alpha domain I;Phosphoglucomutase/phosphomannomutase, alpha/beta/alpha domain II;Phosphoglucomutase/phosphomannomutase, alpha/beta/alpha domain III;Phosphoglucomutase/phosphomannomutase, C-terminal domain			IPR005843;IPR005844;IPR005845;IPR005846	Alpha-D-phosphohexomutase, alpha/beta/alpha domain I;Alpha-D-phosphohexomutase, alpha/beta/alpha domain II;Alpha-D-phosphohexomutase, alpha/beta/alpha domain III;Alpha-D-phosphohexomutase, C-terminal	GO:0005975;GO:0071704	carbohydrate metabolic process;organic substance metabolic process	ko00520	5.4.2.10	3	12.5	0.469526	0.482194	0.381761	0.116455	0.74705	0.154011
MAG001	coM.001-NODE_50_length_163230_cov_1714.64_129	coM.001-NODE_50_length_163230_cov_1714.64_129	1	23.7205	23.7871	NaN	24.4412	23.8798	24.374	PF08241	Methyltransferase domain	cd02440	AdoMet_MTases	IPR013216	Methyltransferase type 11	GO:0008152	metabolic process			6	37.1	NaN	0.475624	NaN	1.27289	0.0299371	0.479262
MAG001	coM.001-NODE_50_length_163230_cov_1714.64_134	coM.001-NODE_50_length_163230_cov_1714.64_134	1	NaN	20.574	21.5904	21.1885	NaN	24.196	PF01364;PF05547;PF08126;PF13860	FlgD Ig-like domain;Immune inhibitor A peptidase M6;Peptidase family C25;Propeptide_C25			IPR001769;IPR008757;IPR012600;IPR025965	FlgD Ig-like domain;Gingipain;Gingipain propeptide;Peptidase M6-like, domain	GO:0006508	proteolysis			4	4.1	NaN	0.271381	NaN	0.643249	NaN	0.144413
MAG001	coM.001-NODE_50_length_163230_cov_1714.64_135	coM.001-NODE_50_length_163230_cov_1714.64_135	1	25.5986	NaN	NaN	NaN	25.4109	NaN	PF08309	LVIVD repeat			IPR013211	LVIVD					2	8.6	0.118814	NaN	NaN	NaN	0.138374	NaN
MAG001	coM.001-NODE_50_length_163230_cov_1714.64_20	coM.001-NODE_50_length_163230_cov_1714.64_20	1	29.4199	27.627	29.2558	28.6787	29.847	29.1775	PF05853	beta-keto acid cleavage enzyme			IPR008567	3-keto-5-aminohexanoate cleavage enzyme	GO:0019475	L-lysine catabolic process to acetate	ko00310	2.3.1.247	13	87.4	0.435285	0.302942	0.0153725	0.282991	0.0689836	0.427918
MAG001	coM.001-NODE_50_length_163230_cov_1714.64_36	coM.001-NODE_50_length_163230_cov_1714.64_36	1	23.0738	26.9687	24.6139	27.3125	22.7908	26.885	PF00085	Thioredoxin	cd02947	TRX_family	IPR013766	Thioredoxin domain	GO:0045454	cell redox homeostasis			7	88.3	NaN	0.672696	NaN	0.499859	NaN	1.72401
MAG001	coM.001-NODE_50_length_163230_cov_1714.64_44	coM.001-NODE_50_length_163230_cov_1714.64_44	1	24.5447	26.0242	25.1937	26.6597	24.9476	27.7381	PF07883	Cupin domain			IPR013096	Cupin 2, conserved barrel					6	45.8	0.177843	0.64486	0.301066	0.0787883	0.47139	0.66126
MAG001	coM.001-NODE_50_length_163230_cov_1714.64_53	coM.001-NODE_50_length_163230_cov_1714.64_53	1	26.7297	25.1367	24.8914	NaN	26.8945	24.874											5	18.1	2.86736	0.118666	NaN	NaN	1.26086	0.190887
MAG001	coM.001-NODE_50_length_163230_cov_1714.64_59	coM.001-NODE_50_length_163230_cov_1714.64_59	1	29.1389	24.2365	27.6581	24.4834	29.0414	25.2932											2	22	1.25377	0.47033	0.573863	0.00891625	0.357583	0.466315
MAG001	coM.001-NODE_50_length_163230_cov_1714.64_60	coM.001-NODE_50_length_163230_cov_1714.64_60	1	24.9656	23.5464	25.7469	24.793	23.9457	22.8857											2	47.5	0.517228	1.14771	NaN	0.334766	0.11203	NaN
MAG001	coM.001-NODE_50_length_163230_cov_1714.64_63	coM.001-NODE_50_length_163230_cov_1714.64_63	1	31.3137	28.8237	31.0137	30.1242	31.7588	30.4279	PF00108;PF02803	Thiolase, C-terminal domain;Thiolase, N-terminal domain	cd00751	thiolase	IPR002155;IPR020616;IPR020617	Thiolase;Thiolase, C-terminal;Thiolase, N-terminal	GO:0008152	metabolic process			22	73	0.254471	0.356358	0.275002	0.292772	0.122084	0.176619
MAG001	coM.001-NODE_50_length_163230_cov_1714.64_64	coM.001-NODE_50_length_163230_cov_1714.64_64	1	30.6273	30.055	31.0246	31.0234	31.4115	31.3785	PF00202	Aminotransferase class-III			IPR005814	Aminotransferase class-III					33	87	0.539481	0.0458522	0.124613	0.143191	0.141114	0.169287
MAG001	coM.001-NODE_50_length_163230_cov_1714.64_77	coM.001-NODE_50_length_163230_cov_1714.64_77	2	NaN	23.1888	NaN	23.2987	NaN	23.8872	PF00406;PF05191	Adenylate kinase;Adenylate kinase, active site lid	cd01428	ADK	IPR000850;IPR007862	Adenylate kinase, active site lid domain;Adenylate kinase/UMP-CMP kinase	GO:0006139	nucleobase-containing compound metabolic process	ko00230;ko00730	2.7.4.3	3	25.5	NaN	0.192876	NaN	0.263196	NaN	0.404854
MAG001	coM.001-NODE_5033_length_20493_cov_1776.67_11	coM.001-NODE_5033_length_20493_cov_1776.67_11	3	29.3044	26.5239	29.2375	28.3092	29.5435	26.1304	PF00118	TCP-1/cpn60 chaperonin family	cd03344	GroEL	IPR001844;IPR002423	Chaperonin Cpn60;Chaperonin Cpn60/TCP-1 family	GO:0042026	protein refolding			19	48.4	0.680704	0.231293	0.13501	0.231541	0.242136	0.236426
MAG001	coM.001-NODE_50521_length_3208_cov_1725.91_3	coM.001-NODE_50521_length_3208_cov_1725.91_3	1	23.1382	23.343	23.4948	24.7815	NaN	NaN	PF01661	Macro domain	cd02908	Macro_Appr_pase_like	IPR002589	Macro domain					3	32.4	NaN	NaN	0.0649749	NaN	NaN	NaN
MAG001	coM.001-NODE_5146_length_20151_cov_1947.55_1	coM.001-NODE_5146_length_20151_cov_1947.55_1	1	24.98	24.0887	NaN	24.1385	24.3819	23.4816	PF00215	Orotidine 5'-phosphate decarboxylase / HUMPS family	cd04725	OMP_decarboxylase_like	IPR001754	Orotidine 5'-phosphate decarboxylase domain	GO:0006207	'de novo' pyrimidine nucleobase biosynthetic process	ko00240	4.1.1.23	2	21.6	0.300613	NaN	NaN	NaN	0.166451	NaN
MAG001	coM.001-NODE_5146_length_20151_cov_1947.55_10	coM.001-NODE_5146_length_20151_cov_1947.55_10	7	27.4359	28.1174	27.0464	27.7765	27.3642	29.1481	PF00300	Histidine phosphatase superfamily (branch 1)	cd07067	HP_PGM_like	IPR013078	Histidine phosphatase superfamily, clade-1					12	67.5	0.470378	0.468991	0.49888	0.274058	0.10774	0.420793
MAG001	coM.001-NODE_5146_length_20151_cov_1947.55_12	coM.001-NODE_5146_length_20151_cov_1947.55_12	1	26.0522	27.1942	26.754	27.6736	27.619	28.5234	PF01042	Endoribonuclease L-PSP	cd00448	YjgF_YER057c_UK114_family	IPR006175	YjgF/YER057c/UK114 family					6	45.5	1.25315	0.811449	0.0142409	0.0671261	0.771718	0.481835
MAG001	coM.001-NODE_5146_length_20151_cov_1947.55_3	coM.001-NODE_5146_length_20151_cov_1947.55_3	1	24.1823	NaN	26.13	23.4744	24.1224	NaN											5	16.5	0.308022	NaN	0.331706	0.25171	0.194625	NaN
MAG001	coM.001-NODE_5146_length_20151_cov_1947.55_8	coM.001-NODE_5146_length_20151_cov_1947.55_8	1	NaN	NaN	23.8901	22.7313	NaN	22.9997	PF13229	Right handed beta helix region									3	7.9	NaN	NaN	NaN	0.171143	NaN	NaN
MAG001	coM.001-NODE_5263_length_19826_cov_1804.84_14	coM.001-NODE_5263_length_19826_cov_1804.84_14	1	26.6743	NaN	26.1102	25.037	27.3035	25.618	PF00542;PF16320	Ribosomal protein L7/L12 C-terminal domain;Ribosomal protein L7/L12 dimerisation domain	cd00387	Ribosomal_L7_L12	IPR000206;IPR008932;IPR013823	Ribosomal protein L7/L12;Ribosomal protein L7/L12, C-terminal;Ribosomal protein L7/L12, oligomerisation	GO:0006412	translation			5	60.8	0.030958	NaN	NaN	NaN	0.970891	NaN
MAG001	coM.001-NODE_5263_length_19826_cov_1804.84_15	coM.001-NODE_5263_length_19826_cov_1804.84_15	1	25.6318	NaN	NaN	NaN	25.0687	NaN	PF00466	Ribosomal protein L10	cd05797	Ribosomal_L10	IPR001790	Ribosomal protein L10P	GO:0042254	ribosome biogenesis			3	31.2	0.244827	NaN	NaN	NaN	0.220183	NaN
MAG001	coM.001-NODE_5263_length_19826_cov_1804.84_9	coM.001-NODE_5263_length_19826_cov_1804.84_9	1	30.1474	24.4345	29.7738	24.9344	30.2148	25.1166											10	43	2.08884	0.0788058	0.00333398	0.537034	0.75768	0.831496
MAG001	coM.001-NODE_5504_length_19186_cov_1650.95_1	coM.001-NODE_5504_length_19186_cov_1650.95_1	1	25.7274	27.8909	25.6383	28.5663	25.9891	27.8413	PF13899	Thioredoxin-like	cd02961	PDI_a_family							6	62.2	0.335326	0.521473	0.183491	0.0972884	0.132962	0.535342
MAG001	coM.001-NODE_5504_length_19186_cov_1650.95_17	coM.001-NODE_5504_length_19186_cov_1650.95_17	1	23.5671	23.5171	NaN	24.5765	23.1545	24.6797	PF01791	DeoC/LacD family aldolase	cd00959	DeoC	IPR002915;IPR011343	DeoC/FbaB/ lacD aldolase;Deoxyribose-phosphate aldolase	GO:0009264	deoxyribonucleotide catabolic process	ko00030	4.1.2.4	3	20.1	NaN	0.104392	NaN	0.0152497	0.447557	0.822756
MAG001	coM.001-NODE_5504_length_19186_cov_1650.95_4	coM.001-NODE_5504_length_19186_cov_1650.95_4	2	26.2691	NaN	25.4177	NaN	27.127	NaN	PF12802	MarR family									6	43.7	0.397826	NaN	0.254315	NaN	0.447826	NaN
MAG001	coM.001-NODE_55457_length_2981_cov_1782.05_1	coM.001-NODE_55457_length_2981_cov_1782.05_1	2	24.9337	25.2783	25.4602	25.6589	24.5963	27.3851	PF01364;PF03785	Peptidase family C25;Peptidase family C25, C terminal ig-like domain	cd00063	FN3	IPR001769;IPR003961;IPR005536	Fibronectin type III;Gingipain;Peptidase C25, Ig-like domain	GO:0006508	proteolysis			6	12.3	0.210698	0.183664	NaN	0.106344	0.733383	0.580719
MAG001	coM.001-NODE_56536_length_2934_cov_1964.91_1	coM.001-NODE_56536_length_2934_cov_1964.91_1	1	28.7904	21.7038	27.1229	22.1982	30.4216	25.7343	PF13568	Outer membrane protein beta-barrel domain			IPR025665	Outer membrane protein beta-barrel domain					9	72.6	1.39331	0.433309	0.106886	1.77383	0.327385	0.472107
MAG001	coM.001-NODE_56536_length_2934_cov_1964.91_2	coM.001-NODE_56536_length_2934_cov_1964.91_2	1	24.4376	22.9168	24.1398	NaN	25.648	NaN	PF13568	Outer membrane protein beta-barrel domain			IPR025665	Outer membrane protein beta-barrel domain					5	38.4	1.77097	NaN	0.13754	NaN	1.02207	NaN
MAG001	coM.001-NODE_5850_length_18337_cov_1799.16_6	coM.001-NODE_5850_length_18337_cov_1799.16_6	1	26.2822	NaN	24.5976	NaN	26.0812	NaN											5	34.5	0.39976	NaN	NaN	NaN	0.328163	NaN
MAG001	coM.001-NODE_7206_length_15634_cov_1590.47_12	coM.001-NODE_7206_length_15634_cov_1590.47_12;coM.028-NODE_2618_length_32043_cov_111.469_18	6	27.23	25.3502	27.7811	26.3624	26.946	25.9407	PF00365	Phosphofructokinase			IPR000023	Phosphofructokinase domain	GO:0006096	glycolytic process	ko00010;ko00030;ko00051;ko00052;ko00680	2.7.1.11	9	40.8	0.0607875	NaN	0.362552	0.202472	1.01488	NaN
MAG001	coM.001-NODE_7206_length_15634_cov_1590.47_13	coM.001-NODE_7206_length_15634_cov_1590.47_13	4	32.5271	29.7725	32.3275	30.9178	33.3796	31.1399											29	74.8	0.24301	0.476106	0.283124	0.543356	0.101096	0.22571
MAG001	coM.001-NODE_7368_length_15355_cov_1766.43_15	coM.001-NODE_7368_length_15355_cov_1766.43_15	1	27.5004	27.3592	27.8068	27.4905	27.6764	27.7202	PF08238	Sel1 repeat			IPR006597	Sel1-like repeat					7	32.6	0.360664	0.0743651	0.247787	0.22707	0.435161	0.205334
MAG001	coM.001-NODE_75_length_149357_cov_1897.73_103	coM.001-NODE_75_length_149357_cov_1897.73_103	1	27.3082	25.1448	27.3254	26.2132	27.7796	24.8688	PF00216	Bacterial DNA-binding protein	cd13836	IHF_B	IPR000119	Histone-like DNA-binding protein					4	31.2	0.226686	0.52687	0.196237	0.397088	0.583361	0.233565
MAG001	coM.001-NODE_75_length_149357_cov_1897.73_30	coM.001-NODE_75_length_149357_cov_1897.73_30	1	26.9241	NaN	25.6776	NaN	25.9865	NaN											3	17.4	0.178987	NaN	NaN	NaN	0.580183	NaN
MAG001	coM.001-NODE_75_length_149357_cov_1897.73_33	coM.001-NODE_75_length_149357_cov_1897.73_33	1	24.2086	NaN	24.4317	23.7614	24.84	23.594	PF01053	Cys/Met metabolism PLP-dependent enzyme	cd00614	CGS_like	IPR000277	Cys/Met metabolism, pyridoxal phosphate-dependent enzyme					4	23.6	0.264005	NaN	0.22782	NaN	0.30819	NaN
MAG001	coM.001-NODE_75_length_149357_cov_1897.73_35	coM.001-NODE_75_length_149357_cov_1897.73_35	1	NaN	NaN	NaN	NaN	NaN	23.4364	PF00881	Nitroreductase family	cd02142	mcbC-like_oxidoreductase	IPR029479	Nitroreductase					2	12.1	NaN	NaN	NaN	NaN	NaN	NaN
MAG001	coM.001-NODE_75_length_149357_cov_1897.73_42	coM.001-NODE_75_length_149357_cov_1897.73_42	1	23.4764	NaN	24.5528	NaN	24.5941	NaN	PF01039	Carboxyl transferase domain			IPR034733	Acetyl-CoA carboxylase			ko00061;ko00254;ko00620;ko00640;ko00720	6.4.1.2	4	16.1	0.142385	NaN	0.0121868	NaN	0.0469209	NaN
MAG001	coM.001-NODE_75_length_149357_cov_1897.73_46	coM.001-NODE_75_length_149357_cov_1897.73_46	1	NaN	NaN	NaN	NaN	24.6437	24.8928	PF00082;PF16361	N-terminal of Subtilase family;Subtilase family	cd00063	FN3	IPR000209;IPR003961;IPR032304	Fibronectin type III;Peptidase S8/S53 domain;Subtilase, N-terminal	GO:0006508	proteolysis			3	4.5	NaN	NaN	NaN	NaN	0.130755	0.320691
MAG001	coM.001-NODE_75_length_149357_cov_1897.73_54	coM.001-NODE_75_length_149357_cov_1897.73_54	1	22.8891	NaN	24.9515	NaN	23.4878	NaN	PF08212	Lipocalin-like domain			IPR000566	Lipocalin/cytosolic fatty-acid binding domain					3	21.5	0.0846133	NaN	NaN	NaN	0.0764685	NaN
MAG001	coM.001-NODE_75_length_149357_cov_1897.73_55	coM.001-NODE_75_length_149357_cov_1897.73_55	2	24.3563	NaN	25.449	25.0094	25.2254	NaN	PF00011	Hsp20/alpha crystallin family	cd06464	ACD_sHsps-like	IPR002068	Alpha crystallin/Hsp20 domain					3	36.6	0.399514	NaN	0.459151	NaN	NaN	NaN
MAG001	coM.001-NODE_75_length_149357_cov_1897.73_60	coM.001-NODE_75_length_149357_cov_1897.73_60	1	31.1429	30.4544	31.5165	31.1708	30.453	31.8578	PF00431;PF13620;PF13860	Carboxypeptidase regulatory-like domain;CUB domain;FlgD Ig-like domain	cd00041	CUB	IPR000859;IPR025965	CUB domain;FlgD Ig-like domain					19	29.4	0.209639	0.0519427	0.595599	0.1559	0.172554	0.117867
MAG001	coM.001-NODE_75_length_149357_cov_1897.73_67	coM.001-NODE_75_length_149357_cov_1897.73_67	1	26.7923	27.9339	27.0574	28.6877	27.9276	29.6234	PF00121	Triosephosphate isomerase	cd00311	TIM	IPR000652	Triosephosphate isomerase	GO:0008152	metabolic process	ko00010;ko00051;ko00562;ko00710	5.3.1.1	9	60.6	1.70972	0.525128	0.359755	0.116444	0.365082	0.684117
MAG001	coM.001-NODE_75_length_149357_cov_1897.73_74	coM.001-NODE_75_length_149357_cov_1897.73_74	1	25.19	26.6633	25.7245	27.1752	26.1342	29.3386	PF00174	Oxidoreductase molybdopterin binding domain			IPR000572	Oxidoreductase, molybdopterin-binding domain	GO:0042128	nitrate assimilation			10	58.7	0.297823	0.632386	0.202421	0.947995	0.0389156	0.145228
MAG001	coM.001-NODE_75_length_149357_cov_1897.73_80	coM.001-NODE_75_length_149357_cov_1897.73_80	1	26.4169	NaN	NaN	NaN	25.817	NaN	PF04402	Protein of unknown function (DUF541)			IPR007497	Protein of unknown function DUF541					4	23.2	0.526316	NaN	NaN	NaN	0.0610988	NaN
MAG001	coM.001-NODE_75_length_149357_cov_1897.73_89	coM.001-NODE_75_length_149357_cov_1897.73_89	1	25.8152	24.0008	25.5266	NaN	26.3708	24.6758	PF00109;PF02801	Beta-ketoacyl synthase, C-terminal domain;Beta-ketoacyl synthase, N-terminal domain	cd00834	KAS_I_II	IPR014030;IPR014031	Beta-ketoacyl synthase, C-terminal;Beta-ketoacyl synthase, N-terminal					3	17.1	0.823591	0.245887	1.24502	NaN	0.292979	NaN
MAG001	coM.001-NODE_75_length_149357_cov_1897.73_90	coM.001-NODE_75_length_149357_cov_1897.73_90	1	27.8466	28.2431	26.8146	27.2859	26.6887	26.9614	PF00550	Phosphopantetheine attachment site			IPR009081	Phosphopantetheine binding ACP domain					3	40.3	NaN	1.02525	NaN	0.612273	0.204093	1.02558
MAG001	coM.001-NODE_75_length_149357_cov_1897.73_97	coM.001-NODE_75_length_149357_cov_1897.73_97	3	28.6621	27.5009	28.659	28.2813	28.9244	27.7979											13	38.8	0.216214	0.251084	0.0827252	0.157728	0.101291	0.52459
MAG001	coM.001-NODE_75_length_149357_cov_1897.73_98	coM.001-NODE_75_length_149357_cov_1897.73_98	1	25.6572	24.2484	25.7259	25.046	25.8695	24.742	PF00011	Hsp20/alpha crystallin family	cd06464	ACD_sHsps-like	IPR002068	Alpha crystallin/Hsp20 domain					3	28.1	0.19094	0.346923	0.490121	0.552416	0.098022	0.187871
MAG001	coM.001-NODE_7704_length_14859_cov_1756.27_14	coM.001-NODE_7704_length_14859_cov_1756.27_14	2	25.9642	24.3261	NaN	NaN	25.7265	NaN	PF00281;PF00673	ribosomal L5P family C-terminus;Ribosomal protein L5			IPR031309;IPR031310	Ribosomal protein L5, C-terminal;Ribosomal protein L5, N-terminal					3	21.5	0.881196	NaN	NaN	NaN	0.615048	NaN
MAG001	coM.001-NODE_7704_length_14859_cov_1756.27_16	coM.001-NODE_7704_length_14859_cov_1756.27_16	2	25.197	NaN	NaN	NaN	25.8041	NaN	PF00410	Ribosomal protein S8			IPR000630	Ribosomal protein S8	GO:0006412	translation			3	34.3	0.0778766	NaN	NaN	NaN	0.524689	NaN
MAG001	coM.001-NODE_7704_length_14859_cov_1756.27_6	coM.001-NODE_7704_length_14859_cov_1756.27_6;coM.034-NODE_785_length_62029_cov_59.5907_43;coM.024-NODE_7926_length_14523_cov_94.5524_13	3	24.9108	NaN	NaN	NaN	24.9005	NaN	PF00203	Ribosomal protein S19			IPR002222	Ribosomal protein S19/S15	GO:0006412	translation			2	27.8	0.614362	NaN	NaN	NaN	0.225554	NaN
MAG001	coM.001-NODE_77813_length_2291_cov_1739.18_1	coM.001-NODE_77813_length_2291_cov_1739.18_1;coM.034-NODE_131050_length_1548_cov_57.2197_1	3	31.4746	30.3649	31.2385	30.2623	32.2027	30.7442	PF00009;PF03143;PF03144	Elongation factor Tu C-terminal domain;Elongation factor Tu domain 2;Elongation factor Tu GTP binding domain	cd01884;cd03697;cd03707	EF_Tu;EFTU_II;EFTU_III	IPR000795;IPR004160;IPR004161;IPR033720	Elongation factor Tu, domain 2;Transcription factor, GTP-binding domain;Translation elongation factor EFTu/EF1A, C-terminal;Translation elongation factor EFTu-like, domain 2					22	71.6	0.164892	0.56067	0.000845634	0.286754	0.0506489	0.185102
MAG001	coM.001-NODE_8051_length_14331_cov_1952.96_1	coM.001-NODE_8051_length_14331_cov_1952.96_1	1	25.3532	25.0497	NaN	24.505	25.7463	25.5703											3	24	0.0617772	0.305101	NaN	NaN	0.768086	0.564002
MAG001	coM.001-NODE_8051_length_14331_cov_1952.96_10	coM.001-NODE_8051_length_14331_cov_1952.96_10	5	27.4182	29.0851	27.9458	29.6152	28.2635	30.1232	PF01880;PF06397	Desulfoferrodoxin;Desulfoferrodoxin, N-terminal domain	cd00974	DSRD	IPR002742;IPR004462	Desulfoferrodoxin, ferrous iron-binding domain;Desulforodoxin domain	GO:0055114	oxidation-reduction process			9	72.8	1.24906	0.799611	0.487006	0.0571066	0.0796057	0.431198
MAG001	coM.001-NODE_8051_length_14331_cov_1952.96_11	coM.001-NODE_8051_length_14331_cov_1952.96_11	1	28.6459	27.5606	28.1802	29.0343	29.0686	29.073	PF02915	Rubrerythrin	cd00729;cd01041	rubredoxin_SM;Rubrerythrin	IPR003251	Rubrerythrin	GO:0055114	oxidation-reduction process			6	55.1	0.814234	0.656787	0.785333	0.463614	0.218858	0.272435
MAG001	coM.001-NODE_8051_length_14331_cov_1952.96_3	coM.001-NODE_8051_length_14331_cov_1952.96_3	1	NaN	26.1247	NaN	NaN	24.8685	25.9766											6	21.3	NaN	0.428912	NaN	NaN	NaN	0.258494
MAG001	coM.001-NODE_8051_length_14331_cov_1952.96_6	coM.001-NODE_8051_length_14331_cov_1952.96_6	2	28.2623	28.6733	28.8161	29.1055	28.6601	29.3262	PF01116	Fructose-bisphosphate aldolase class-II			IPR000771	Fructose-bisphosphate aldolase, class-II	GO:0005975	carbohydrate metabolic process			11	48.5	0.353307	0.0610239	0.141941	0.0598822	0.185779	0.139863
MAG001	coM.001-NODE_8051_length_14331_cov_1952.96_7	coM.001-NODE_8051_length_14331_cov_1952.96_7	2	27.9265	26.4862	27.9455	26.7102	28.2116	26.6509	PF00044;PF02800	Glyceraldehyde 3-phosphate dehydrogenase, C-terminal domain;Glyceraldehyde 3-phosphate dehydrogenase, NAD binding domain			IPR020828;IPR020829	Glyceraldehyde 3-phosphate dehydrogenase, catalytic domain;Glyceraldehyde 3-phosphate dehydrogenase, NAD(P) binding domain	GO:0055114	oxidation-reduction process			10	44.3	0.218123	0.18759	0.0801761	0.0588087	0.141561	0.0455968
MAG001	coM.001-NODE_8093_length_14266_cov_2034.59_1	coM.001-NODE_8093_length_14266_cov_2034.59_1	1	30.3737	30.0262	30.5628	30.2196	29.9803	31.2251	PF07705;PF13620	Carboxypeptidase regulatory-like domain;CARDB			IPR011635	CARDB domain					15	18.8	0.405221	0.151598	0.117253	0.225466	0.0850292	0.200931
MAG001	coM.001-NODE_8109_length_14253_cov_1924.93_1	coM.001-NODE_8109_length_14253_cov_1924.93_1	1	24.6028	23.4171	24.7497	24.4433	24.1927	24.3732	PF01564;PF17284	Spermidine synthase tetramerisation domain;Spermine/spermidine synthase domain	cd02440	AdoMet_MTases	IPR035246	Spermidine synthase, tetramerisation domain			ko00270;ko00330;ko00410;ko00480	2.5.1.16	4	22.9	0.562845	0.657582	0.152825	0.165011	0.214096	0.3923
MAG001	coM.001-NODE_8109_length_14253_cov_1924.93_2	coM.001-NODE_8109_length_14253_cov_1924.93_2	1	NaN	NaN	25.5714	25.5175	25.4895	NaN	PF02675	S-adenosylmethionine decarboxylase			IPR003826	S-adenosylmethionine decarboxylase family, prokaryotic	GO:0008295	spermidine biosynthetic process	ko00270;ko00330	4.1.1.50	2	25.2	NaN	NaN	NaN	0.0445354	NaN	NaN
MAG001	coM.001-NODE_8109_length_14253_cov_1924.93_3	coM.001-NODE_8109_length_14253_cov_1924.93_3	1	NaN	NaN	24.269	NaN	24.046	NaN	PF00581;PF01206;PF02852;PF07992;PF13686	DsrE/DsrF/DrsH-like family;Pyridine nucleotide-disulphide oxidoreductase;Pyridine nucleotide-disulphide oxidoreductase, dimerisation domain;Rhodanese-like domain;Sulfurtransferase TusA	cd01524	RHOD_Pyr_redox	IPR001455;IPR001763;IPR004099;IPR023753;IPR032836	DsrE2-like family;FAD/NAD(P)-binding domain;Pyridine nucleotide-disulphide oxidoreductase, dimerisation domain;Rhodanese-like domain;TusA-like domain	GO:0045454;GO:0055114	cell redox homeostasis;oxidation-reduction process			4	10.3	NaN	NaN	0.0554005	NaN	0.184415	NaN
MAG001	coM.001-NODE_835_length_60521_cov_1979.9_11	coM.001-NODE_835_length_60521_cov_1979.9_11	1	28.7522	26.5553	27.0893	NaN	29.8386	NaN	PF01618	MotA/TolQ/ExbB proton channel family			IPR002898	MotA/TolQ/ExbB proton channel	GO:0006810	transport			12	43.1	2.94283	0.0921081	NaN	NaN	0.524646	NaN
MAG001	coM.001-NODE_835_length_60521_cov_1979.9_12	coM.001-NODE_835_length_60521_cov_1979.9_12	1	27.385	NaN	NaN	NaN	26.6348	NaN	PF02472	Biopolymer transport protein ExbD/TolR			IPR003400	Biopolymer transport protein ExbD/TolR	GO:0006810	transport			2	22.5	0.188777	NaN	NaN	NaN	1.07449	NaN
MAG001	coM.001-NODE_835_length_60521_cov_1979.9_13	coM.001-NODE_835_length_60521_cov_1979.9_13	3	26.0794	NaN	25.8896	NaN	27.7562	24.9069											7	45.4	2.13299	NaN	0.482629	NaN	0.403442	NaN
MAG001	coM.001-NODE_835_length_60521_cov_1979.9_14	coM.001-NODE_835_length_60521_cov_1979.9_14	1	28.2414	25.6916	28.4711	26.5373	28.4269	26.8791											11	35.6	0.474779	0.128307	0.90884	0.609439	0.0772105	NaN
MAG001	coM.001-NODE_835_length_60521_cov_1979.9_16	coM.001-NODE_835_length_60521_cov_1979.9_16	1	NaN	23.2575	21.8079	24.4796	23.329	23.6362	PF06949	Protein of unknown function (DUF1292)			IPR009711	Uncharacterised protein family UPF0473					2	23.9	NaN	0.129497	NaN	0.475573	NaN	0.945198
MAG001	coM.001-NODE_835_length_60521_cov_1979.9_17	coM.001-NODE_835_length_60521_cov_1979.9_17	1	21.21	NaN	22.4045	NaN	21.806	23.1345	PF01979	Amidohydrolase family	cd01296	Imidazolone-5PH	IPR005920;IPR006680	Amidohydrolase-related;Imidazolonepropionase	GO:0019556	histidine catabolic process to glutamate and formamide	ko00340	3.5.2.7	2	11	NaN	NaN	0.140115	NaN	0.0064832	1.03323
MAG001	coM.001-NODE_835_length_60521_cov_1979.9_21	coM.001-NODE_835_length_60521_cov_1979.9_21	1	NaN	NaN	NaN	NaN	23.8772	NaN	PF01257	Thioredoxin-like [2Fe-2S] ferredoxin	cd03064	TRX_Fd_NuoE	IPR002023	NADH-quinone oxidoreductase subunit E-like	GO:0055114	oxidation-reduction process			3	15.3	NaN	NaN	NaN	NaN	0.208392	NaN
MAG001	coM.001-NODE_835_length_60521_cov_1979.9_30	coM.001-NODE_835_length_60521_cov_1979.9_30	1	29.5988	28.7547	29.6167	28.7153	29.8374	28.2365	PF13180	PDZ domain	cd00987	PDZ_serine_protease	IPR001478	PDZ domain					11	39.6	0.268027	0.30023	0.149861	0.0666986	0.211358	0.656566
MAG001	coM.001-NODE_835_length_60521_cov_1979.9_32	coM.001-NODE_835_length_60521_cov_1979.9_32	3	25.2422	25.0867	25.5126	25.1391	25.0747	25.6544	PF01364;PF03785;PF08126;PF13860	FlgD Ig-like domain;Peptidase family C25;Peptidase family C25, C terminal ig-like domain;Propeptide_C25	cd10913	Peptidase_C25_N_gingipain	IPR001769;IPR005536;IPR012600;IPR025965	FlgD Ig-like domain;Gingipain;Gingipain propeptide;Peptidase C25, Ig-like domain	GO:0006508	proteolysis			5	8.2	NaN	NaN	0.101821	0.14116	NaN	0.230389
MAG001	coM.001-NODE_835_length_60521_cov_1979.9_7	coM.001-NODE_835_length_60521_cov_1979.9_7	1	29.0915	25.8719	28.8258	26.1134	29.2077	23.3836											12	44.2	2.30246	0.0766641	1.08958	1.16745	0.559646	NaN
MAG001	coM.001-NODE_835_length_60521_cov_1979.9_9	coM.001-NODE_835_length_60521_cov_1979.9_9	1	30.3969	28.9182	30.4364	29.6061	30.1285	29.0846											62	49.8	0.283866	0.0939161	0.160537	0.00935053	0.106859	0.00575085
MAG001	coM.001-NODE_9156_length_12942_cov_1908.21_10	coM.001-NODE_9156_length_12942_cov_1908.21_10	1	26.8113	NaN	26.1911	NaN	26.8517	NaN											3	26.4	0.29	NaN	0.380341	NaN	0.154756	NaN
MAG001	coM.001-NODE_9156_length_12942_cov_1908.21_12	coM.001-NODE_9156_length_12942_cov_1908.21_12	1	26.1858	NaN	27.2024	26.1249	25.9132	24.4534	PF00079	Serpin (serine protease inhibitor)	cd00172	SERPIN	IPR023796	Serpin domain					9	37.4	0.840134	NaN	0.35447	0.885221	0.45723	NaN
MAG001	coM.001-NODE_9570_length_12459_cov_1710.61_4	coM.001-NODE_9570_length_12459_cov_1710.61_4	1	31.234	30.5031	31.6415	31.5269	31.4056	32.0035	PF00202	Aminotransferase class-III	cd00610	OAT_like	IPR005814	Aminotransferase class-III					23	77.2	0.477861	0.0662401	0.0442751	0.156813	0.345214	0.352798
MAG001	coM.001-NODE_9808_length_12205_cov_1692.46_1	coM.001-NODE_9808_length_12205_cov_1692.46_1	1	28.0379	NaN	27.9033	NaN	28.3298	NaN											6	47.1	0.800853	NaN	0.419985	NaN	0.305735	NaN
MAG001	coM.001-NODE_9808_length_12205_cov_1692.46_9	coM.001-NODE_9808_length_12205_cov_1692.46_9	1	27.6885	24.332	27.0701	24.8959	27.7274	23.5883	PF13429;PF13431;PF13432	Tetratricopeptide repeat									10	27.7	1.31861	NaN	0.12908	0.284732	0.742953	NaN
MAG001	coM.001-NODE_99_length_139178_cov_1744.84_101	coM.001-NODE_99_length_139178_cov_1744.84_101	1	23.7881	24.572	23.51	24.298	NaN	26.9238	PF13290	Chitobiase/beta-hexosaminidase C-terminal domain									8	15.7	NaN	0.174156	0.0357796	0.852642	NaN	0.069458
MAG001	coM.001-NODE_99_length_139178_cov_1744.84_11	coM.001-NODE_99_length_139178_cov_1744.84_11	1	24.3814	26.5339	24.2384	26.4344	23.7998	29.3165	PF00932;PF13287	Fn3 associated;Lamin Tail Domain			IPR001322;IPR026876	Fn3 associated repeat;Lamin tail domain					14	25	0.99578	0.360998	0.531934	0.356518	0.898914	0.433576
MAG001	coM.001-NODE_99_length_139178_cov_1744.84_112	coM.001-NODE_99_length_139178_cov_1744.84_112	1	26.7718	23.7366	27.22	25.2897	27.1524	24.5434	PF03328	HpcH/HpaI aldolase/citrate lyase family			IPR005000	HpcH/HpaI aldolase/citrate lyase domain					10	58.9	0.937105	NaN	0.16232	0.0577688	0.200141	NaN
MAG001	coM.001-NODE_99_length_139178_cov_1744.84_113	coM.001-NODE_99_length_139178_cov_1744.84_113	3	26.6702	24.6598	26.3815	25.3663	27.6172	26.3866	PF01575	MaoC like domain	cd03451	FkbR2	IPR002539	MaoC-like domain					5	61.4	0.774934	0.771051	0.980717	NaN	0.753438	0.855415
MAG001	coM.001-NODE_99_length_139178_cov_1744.84_12	coM.001-NODE_99_length_139178_cov_1744.84_12	2	28.1113	27.0223	28.1312	28.273	28.9755	29.639	PF01432	Peptidase family M3	cd06456	M3A_DCP	IPR001567;IPR034005	Peptidase M3A/M3B catalytic domain;Peptidyl-dipeptidase DCP	GO:0006508	proteolysis			21	45.9	0.491639	0.318098	0.393502	0.920592	0.197531	0.130756
MAG001	coM.001-NODE_99_length_139178_cov_1744.84_16	coM.001-NODE_99_length_139178_cov_1744.84_16	2	25.905	25.4926	25.1018	24.9452	26.0378	25.6691											6	13.4	0.824763	0.221242	0.0793345	NaN	0.0540815	0.431
MAG001	coM.001-NODE_99_length_139178_cov_1744.84_17	coM.001-NODE_99_length_139178_cov_1744.84_17	1	27.6219	NaN	26.9381	25.5341	27.7084	24.5077	PF00263	Bacterial type II and III secretion system protein			IPR004846	Type II/III secretion system	GO:0009306	protein secretion			8	24.7	2.31984	NaN	0.589716	NaN	0.614912	NaN
MAG001	coM.001-NODE_99_length_139178_cov_1744.84_18	coM.001-NODE_99_length_139178_cov_1744.84_18	1	24.9804	24.1002	24.578	24.2721	25.7598	NaN											3	23.8	1.02586	0.557068	0.0549433	NaN	1.02541	NaN
MAG001	coM.001-NODE_99_length_139178_cov_1744.84_19	coM.001-NODE_99_length_139178_cov_1744.84_19	1	25.9877	NaN	25.8158	NaN	26.3999	NaN	PF04350	Pilus assembly protein, PilO			IPR007445	Pilus assembly protein, PilO					5	29.5	0.175822	NaN	NaN	NaN	0.140335	NaN
MAG001	coM.001-NODE_99_length_139178_cov_1744.84_26	coM.001-NODE_99_length_139178_cov_1744.84_26	1	28.2019	24.0581	27.3159	23.9366	29.1103	NaN	PF07963	Prokaryotic N-terminal methylation motif			IPR012902	Prokaryotic N-terminal methylation site					6	51.7	1.43146	0.448795	0.773456	NaN	0.455313	NaN
MAG001	coM.001-NODE_99_length_139178_cov_1744.84_27	coM.001-NODE_99_length_139178_cov_1744.84_27	1	28.6448	31.0228	29.4258	30.9688	27.7089	31.7464	PF13145	PPIC-type PPIASE domain			IPR000297	Peptidyl-prolyl cis-trans isomerase, PpiC-type					42	70.9	0.413082	0.19439	0.0915011	0.194891	0.421624	0.170442
MAG001	coM.001-NODE_99_length_139178_cov_1744.84_29	coM.001-NODE_99_length_139178_cov_1744.84_29	2	25.0098	25.366	24.9457	25.3427	25.2575	24.8248											3	20.3	0.601844	0.584657	NaN	0.361383	0.241787	0.802758
MAG001	coM.001-NODE_99_length_139178_cov_1744.84_32	coM.001-NODE_99_length_139178_cov_1744.84_32	1	26.4019	25.3201	25.6697	NaN	26.0259	NaN											4	20.2	0.445602	NaN	NaN	NaN	0.148233	NaN
MAG001	coM.001-NODE_99_length_139178_cov_1744.84_4	coM.001-NODE_99_length_139178_cov_1744.84_4	1	30.6641	29.7548	30.7912	30.5671	31.4494	31.404	PF00155	Aminotransferase class I and II	cd00609	AAT_like	IPR004839	Aminotransferase, class I/classII	GO:0009058	biosynthetic process			18	68.5	0.569725	0.0459946	0.213177	0.182587	0.116634	0.422968
MAG001	coM.001-NODE_99_length_139178_cov_1744.84_41	coM.001-NODE_99_length_139178_cov_1744.84_41	1	24.251	23.7133	NaN	24.2782	24.5219	23.6981	PF04371	Porphyromonas-type peptidyl-arginine deiminase			IPR007466	Peptidyl-arginine deiminase, Porphyromonas-type	GO:0009446	putrescine biosynthetic process	ko00330	3.5.3.12	3	8.7	NaN	0.175288	NaN	0.0900729	NaN	0.270324
MAG001	coM.001-NODE_99_length_139178_cov_1744.84_46	coM.001-NODE_99_length_139178_cov_1744.84_46	1	23.7932	24.8086	24.7877	24.6651	24.6889	26.0485	PF03572;PF07676;PF14684;PF14685	Peptidase family S41;Tricorn protease C1 domain;Tricorn protease PDZ domain;WD40-like Beta Propeller Repeat	cd07562	Peptidase_S41_TRI	IPR005151;IPR011659;IPR028204;IPR029414	Tail specific protease;Tricorn protease C1 domain;Tricorn protease, PDZ domain;WD40-like Beta Propeller	GO:0006508	proteolysis			7	13.2	NaN	0.0673453	0.345314	0.411847	NaN	0.321166
MAG001	coM.001-NODE_99_length_139178_cov_1744.84_51	coM.001-NODE_99_length_139178_cov_1744.84_51	1	24.9459	24.8417	24.8962	26.0098	26.2077	25.7115	PF00156	Phosphoribosyl transferase domain	cd06223	PRTases_typeI	IPR000836	Phosphoribosyltransferase domain	GO:0009116	nucleoside metabolic process			8	63.5	0.415579	0.175853	0.386796	0.200573	0.740897	1.03565
MAG001	coM.001-NODE_99_length_139178_cov_1744.84_54	coM.001-NODE_99_length_139178_cov_1744.84_54	1	23.3888	22.6347	24.3585	24.325	23.2084	25.1157	PF13290;PF13860	Chitobiase/beta-hexosaminidase C-terminal domain;FlgD Ig-like domain			IPR025965	FlgD Ig-like domain					3	6.4	0.338958	NaN	NaN	1.79146	NaN	0.467784
MAG001	coM.001-NODE_99_length_139178_cov_1744.84_57	coM.001-NODE_99_length_139178_cov_1744.84_57	6	26.5227	23.9451	25.3934	25.0689	26.7603	24.8622	PF01370	NAD dependent epimerase/dehydratase family	cd05256	UDP_AE_SDR_e	IPR001509	NAD-dependent epimerase/dehydratase					6	29.4	0.48695	0.0613075	0.36995	0.597161	0.529616	0.702896
MAG001	coM.001-NODE_99_length_139178_cov_1744.84_75	coM.001-NODE_99_length_139178_cov_1744.84_75	1	NaN	NaN	NaN	NaN	24.5138	23.9384	PF01041	DegT/DnrJ/EryC1/StrS aminotransferase family	cd00616	AHBA_syn	IPR000653	DegT/DnrJ/EryC1/StrS aminotransferase					4	23.4	NaN	NaN	NaN	NaN	0.327609	0.11074
MAG001	coM.001-NODE_99_length_139178_cov_1744.84_77	coM.001-NODE_99_length_139178_cov_1744.84_77	1	24.9189	24.0501	NaN	24.416	24.0964	25.6471	PF00908	dTDP-4-dehydrorhamnose 3,5-epimerase			IPR000888	dTDP-4-dehydrorhamnose 3,5-epimerase-related					6	58.8	NaN	0.100562	NaN	0.00929658	NaN	0.734986
MAG001	coM.001-NODE_99_length_139178_cov_1744.84_8	coM.001-NODE_99_length_139178_cov_1744.84_8	3	24.8796	23.3359	23.9898	23.772	25.8309	NaN	PF01558	Pyruvate ferredoxin/flavodoxin oxidoreductase			IPR019752	Pyruvate/ketoisovalerate oxidoreductase, catalytic domain	GO:0055114	oxidation-reduction process			3	28.6	1.85992	0.628761	0.806227	0.0610947	0.297833	NaN
MAG001	coM.001-NODE_99_length_139178_cov_1744.84_95	coM.001-NODE_99_length_139178_cov_1744.84_95	1	24.8186	25.6518	NaN	NaN	25.0997	24.8677	PF00550	Phosphopantetheine attachment site			IPR009081	Phosphopantetheine binding ACP domain					3	53.9	NaN	0.8632	NaN	NaN	NaN	1.47034
MAG002	coM.002-NODE_11201_length_11007_cov_1489.96_12	coM.002-NODE_11201_length_11007_cov_1489.96_12	1	26.879	25.8918	28.6474	30.6646	26.3622	30.5735											4	17.6	0.649257	0.201955	0.436996	1.24532	0.670648	1.81737
MAG002	coM.002-NODE_12386_length_10168_cov_1161.88_1	coM.002-NODE_12386_length_10168_cov_1161.88_1	1	29.0372	27.0355	28.9489	27.5081	28.5945	27.5563	PF05065	Phage capsid family			IPR024455	Phage capsid					14	55.5	0.731632	0.276236	0.184511	0.100435	0.102433	0.217652
MAG002	coM.002-NODE_12386_length_10168_cov_1161.88_6	coM.002-NODE_12386_length_10168_cov_1161.88_6	1	26.591	27.9268	25.3041	27.46	27.0238	27.5406											6	47.3	0.520275	0.281482	NaN	0.144594	0.423458	0.856323
MAG002	coM.002-NODE_1310_length_48098_cov_1698.44_12	coM.002-NODE_1310_length_48098_cov_1698.44_12	1	24.1014	26.4019	25.0513	26.307	23.9246	25.0581											5	77.8	NaN	1.23529	0.281313	0.238383	0.414782	1.0447
MAG002	coM.002-NODE_1310_length_48098_cov_1698.44_17	coM.002-NODE_1310_length_48098_cov_1698.44_17	1	NaN	25.3612	NaN	NaN	NaN	24.7163											3	43.4	NaN	0.93484	NaN	NaN	NaN	0.209481
MAG002	coM.002-NODE_1310_length_48098_cov_1698.44_31	coM.002-NODE_1310_length_48098_cov_1698.44_31	16	NaN	25.3306	NaN	25.1944	NaN	24.662	PF00958;PF02540	GMP synthase C terminal domain;NAD synthase	cd01997	GMP_synthase_C	IPR001674;IPR022310	GMP synthase, C-terminal;NAD/GMP synthase	GO:0006164;GO:0006177	GMP biosynthetic process;purine nucleotide biosynthetic process	ko00230;ko00983	6.3.5.2	5	20.2	NaN	NaN	NaN	0.0223169	NaN	0.14
MAG002	coM.002-NODE_1310_length_48098_cov_1698.44_32	coM.002-NODE_1310_length_48098_cov_1698.44_32	1	24.2069	25.8279	23.898	25.7606	25.3167	26.2446	PF02572	ATP:corrinoid adenosyltransferase BtuR/CobO/CobP			IPR003724	ATP:cob(I)alamin adenosyltransferase CobA/CobO/ButR	GO:0009236	cobalamin biosynthetic process	ko00860	2.5.1.17	4	30.6	0.443827	0.0477558	0.195418	0.518194	0.160073	0.0841049
MAG002	coM.002-NODE_1323_length_47891_cov_1544.96_1	coM.002-NODE_1323_length_47891_cov_1544.96_1	1	NaN	NaN	23.8748	24.6104	NaN	24.3408											4	27.6	NaN	NaN	NaN	0.161139	NaN	0.457553
MAG002	coM.002-NODE_1323_length_47891_cov_1544.96_14	coM.002-NODE_1323_length_47891_cov_1544.96_14	1	NaN	26.0203	NaN	28.0164	24.5839	27.042	PF00160	Cyclophilin type peptidyl-prolyl cis-trans isomerase/CLD	cd00317	cyclophilin	IPR002130	Cyclophilin-type peptidyl-prolyl cis-trans isomerase domain	GO:0000413	protein peptidyl-prolyl isomerization			5	48.9	NaN	0.515808	NaN	0.362784	0.656196	0.281264
MAG002	coM.002-NODE_1323_length_47891_cov_1544.96_15	coM.002-NODE_1323_length_47891_cov_1544.96_15	2	28.2413	30.1686	28.8647	30.532	28.8984	29.9985	PF01979;PF13382	Adenine deaminase C-terminal domain;Amidohydrolase family	cd01295	AdeC	IPR006679;IPR006680;IPR026912	Adenine deaminase;Adenine deaminase C-terminal domain;Amidohydrolase-related	GO:0006146	adenine catabolic process	ko00230	3.5.4.2	22	51.6	0.37569	0.115603	0.19614	0.0623477	0.109086	0.00542177
MAG002	coM.002-NODE_1323_length_47891_cov_1544.96_22	coM.002-NODE_1323_length_47891_cov_1544.96_22	1	NaN	22.6778	NaN	23.2375	NaN	22.8462	PF00155	Aminotransferase class I and II	cd00609	AAT_like	IPR004839	Aminotransferase, class I/classII	GO:0009058	biosynthetic process			2	14.7	NaN	0.220804	NaN	NaN	NaN	0.079789
MAG002	coM.002-NODE_1323_length_47891_cov_1544.96_23	coM.002-NODE_1323_length_47891_cov_1544.96_23	2	NaN	26.6771	24.1404	26.964	24.5155	25.9599	PF00821;PF17297	Phosphoenolpyruvate carboxykinase C-terminal P-loop domain;Phosphoenolpyruvate carboxykinase N-terminal domain	cd00819	PEPCK_GTP	IPR008209;IPR035077;IPR035078	Phosphoenolpyruvate carboxykinase, GTP-utilising;Phosphoenolpyruvate carboxykinase, GTP-utilising, C-terminal;Phosphoenolpyruvate carboxykinase, GTP-utilising, N-terminal	GO:0006094	gluconeogenesis	ko00010;ko00020;ko00620	4.1.1.32	11	28.2	NaN	0.136451	NaN	0.103835	0.221672	0.242665
MAG002	coM.002-NODE_1323_length_47891_cov_1544.96_27	coM.002-NODE_1323_length_47891_cov_1544.96_27	1	30.1045	30.8453	30.2097	31.3373	29.9758	30.6091	PF03069	Acetamidase/Formamidase family			IPR004304	Acetamidase/Formamidase					10	60.4	0.386084	0.0765884	0.0293275	0.151088	0.482938	0.338173
MAG002	coM.002-NODE_1323_length_47891_cov_1544.96_29	coM.002-NODE_1323_length_47891_cov_1544.96_29	1	NaN	23.635	NaN	24.121	23.2204	24.3821	PF00871	Acetokinase family			IPR000890	Aliphatic acid kinase, short-chain	GO:0008152;GO:0016310	metabolic process;phosphorylation	ko00430;ko00620;ko00640;ko00680;ko00720	2.7.2.1	4	22.8	NaN	0.182919	NaN	NaN	NaN	0.130871
MAG002	coM.002-NODE_1323_length_47891_cov_1544.96_35	coM.002-NODE_1323_length_47891_cov_1544.96_35	1	24.2838	25.5991	24.7895	26.1394	24.3167	25.4657	PF01063	Amino-transferase class IV	cd01557	BCAT_beta_family	IPR001544;IPR033939	Aminotransferase class IV;Branched-chain aminotransferase	GO:0008152;GO:0009081	branched-chain amino acid metabolic process;metabolic process	ko00270;ko00280;ko00290;ko00770;ko00966	2.6.1.42	4	20.6	NaN	0.716451	0.0875292	0.236616	0.462055	0.452661
MAG002	coM.002-NODE_137_length_125927_cov_1466.22_17	coM.002-NODE_137_length_125927_cov_1466.22_17	2	23.9442	24.9331	24.3078	24.6932	23.5383	23.484	PF01503	Phosphoribosyl-ATP pyrophosphohydrolase	cd11534	NTP-PPase_HisIE_like	IPR008179;IPR021130	Phosphoribosyl-ATP pyrophosphohydrolase;Phosphoribosyl-ATP pyrophosphohydrolase-like	GO:0000105	histidine biosynthetic process	ko00340	3.6.1.31	7	79.4	NaN	0.513986	NaN	0.0796704	0.552918	0.243153
MAG002	coM.002-NODE_137_length_125927_cov_1466.22_2	coM.002-NODE_137_length_125927_cov_1466.22_2	2	28.9736	30.2344	28.9952	30.7241	29.1031	30.2118	PF00753;PF14863;PF14864	Alkyl sulfatase C-terminal;Alkyl sulfatase dimerisation;Metallo-beta-lactamase superfamily	cd07710	arylsulfatase_Sdsa1-like_MBL-fold	IPR001279;IPR029228;IPR029229	Alkyl sulfatase dimerisation domain;Alkyl sulfatase, C-terminal;Metallo-beta-lactamase					31	66.6	0.436007	0.155731	0.492877	0.00868427	0.234537	0.289189
MAG002	coM.002-NODE_137_length_125927_cov_1466.22_21	coM.002-NODE_137_length_125927_cov_1466.22_21;coM.136-NODE_788_length_61966_cov_14.6112_14	2	24.9726	NaN	26.2601	NaN	24.5257	NaN	PF06153	Cyclic-di-AMP receptor			IPR010375	Cyclic-di-AMP receptor					3	41.3	0.891955	NaN	1.0749	NaN	0.328477	NaN
MAG002	coM.002-NODE_137_length_125927_cov_1466.22_29	coM.002-NODE_137_length_125927_cov_1466.22_29	2	NaN	24.4708	NaN	25.0219	NaN	23.3244	PF00133;PF08264;PF09334	Anticodon-binding domain of tRNA;tRNA synthetases class I (I, L, M and V);tRNA synthetases class I (M)	cd00814;cd07957	Anticodon_Ia_Met;MetRS_core	IPR002300;IPR013155;IPR015413;IPR033911	Aminoacyl-tRNA synthetase, class Ia;Methioninyl-tRNA synthetase core domain;Methionyl/Leucyl tRNA synthetase;Methionyl/Valyl/Leucyl/Isoleucyl-tRNA synthetase, anticodon-binding	GO:0006418;GO:0006431	methionyl-tRNA aminoacylation;tRNA aminoacylation for protein translation	ko00450;ko00970	6.1.1.10	4	14.4	NaN	0.123829	NaN	0.136684	NaN	0.0434079
MAG002	coM.002-NODE_137_length_125927_cov_1466.22_33	coM.002-NODE_137_length_125927_cov_1466.22_33	1	32.6143	33.8172	33.2924	34.2135	32.76	34.0995	PF00111;PF01315;PF01799;PF02738	[2Fe-2S] binding domain;2Fe-2S iron-sulfur cluster binding domain;Aldehyde oxidase and xanthine dehydrogenase, a/b hammerhead domain;Molybdopterin-binding domain of aldehyde dehydrogenase	cd00207	fer2	IPR000674;IPR001041;IPR002888;IPR008274	[2Fe-2S]-binding;2Fe-2S ferredoxin-type iron-sulfur binding domain;Aldehyde oxidase/xanthine dehydrogenase, a/b hammerhead;Aldehyde oxidase/xanthine dehydrogenase, molybdopterin binding	GO:0055114	oxidation-reduction process			54	67.9	0.276086	0.278322	0.132566	0.148586	0.215288	0.13508
MAG002	coM.002-NODE_137_length_125927_cov_1466.22_34	coM.002-NODE_137_length_125927_cov_1466.22_34	1	22.7839	23.3747	23.2181	24.434	22.3931	22.8478	PF02754;PF13450;PF13534;PF14691	4Fe-4S dicluster domain;Cysteine-rich domain;Dihydroprymidine dehydrogenase domain II, 4Fe-4S cluster;NAD(P)-binding Rossmann-like domain			IPR004017;IPR028261	Cysteine-rich domain;Dihydroprymidine dehydrogenase domain II					6	14.1	0.240163	0.580963	0.0669831	0.419033	0.52221	1.12281
MAG002	coM.002-NODE_137_length_125927_cov_1466.22_37	coM.002-NODE_137_length_125927_cov_1466.22_37	1	NaN	23.72	NaN	23.3215	NaN	24.9371	PF09719	Putative redox-active protein (C_GCAxxG_C_C)			IPR010181	CGCAxxGCC motif					3	50.4	NaN	1.34667	NaN	NaN	NaN	NaN
MAG002	coM.002-NODE_137_length_125927_cov_1466.22_42	coM.002-NODE_137_length_125927_cov_1466.22_42	3	28.1547	29.2109	28.3354	29.5708	28.1972	29.794	PF00009;PF00679;PF03764;PF14492	Elongation factor G C-terminus;Elongation Factor G, domain II;Elongation factor G, domain IV;Elongation factor Tu GTP binding domain	cd01434;cd03713;cd04170	EF-G_bact;EFG_mtEFG_C;EFG_mtEFG1_IV	IPR000640;IPR000795;IPR005517;IPR035649	EFG, domain V;Elongation factor EFG, domain V-like;Transcription factor, GTP-binding domain;Translation elongation factor EFG/EF2, domain IV					34	71.1	0.0643686	0.12285	0.21406	0.234581	0.351231	0.106783
MAG002	coM.002-NODE_137_length_125927_cov_1466.22_5	coM.002-NODE_137_length_125927_cov_1466.22_5	1	22.4891	27.0064	23.5879	26.7533	23.4065	25.4938	PF01740	STAS domain	cd07043	STAS_anti-anti-sigma_factors	IPR002645	STAS domain					5	62.9	0.0655813	0.402903	0.0158567	0.00640228	0.347332	0.0569488
MAG002	coM.002-NODE_137_length_125927_cov_1466.22_63	coM.002-NODE_137_length_125927_cov_1466.22_63	1	NaN	24.2713	22.9497	24.2536	NaN	24.3705	PF00485	Phosphoribulokinase / Uridine kinase family			IPR006083	Phosphoribulokinase/uridine kinase	GO:0008152	metabolic process			3	19.1	NaN	0.734128	0.0575517	0.568005	NaN	NaN
MAG002	coM.002-NODE_137_length_125927_cov_1466.22_64	coM.002-NODE_137_length_125927_cov_1466.22_64	1	24.9238	27.7724	24.6992	27.5282	25.5164	27.0038	PF00085	Thioredoxin	cd02947	TRX_family	IPR013766	Thioredoxin domain	GO:0045454	cell redox homeostasis			5	60.4	1.00763	0.230843	0.602579	0.273713	1.34687	0.878704
MAG002	coM.002-NODE_137_length_125927_cov_1466.22_82	coM.002-NODE_137_length_125927_cov_1466.22_82	1	29.8936	30.4398	29.2807	30.665	29.7654	30.2898	PF01546;PF07687	Peptidase dimerisation domain;Peptidase family M20/M25/M40	cd03886	M20_Acy1	IPR002933;IPR011650	Peptidase M20;Peptidase M20, dimerisation domain	GO:0008152	metabolic process			19	82.1	0.199931	0.0534795	0.366018	0.0229481	0.314447	0.445899
MAG002	coM.002-NODE_137_length_125927_cov_1466.22_83	coM.002-NODE_137_length_125927_cov_1466.22_83	1	24.3091	23.1468	24.4246	NaN	22.0292	NaN	PF02608	ABC transporter substrate-binding protein PnrA-like	cd06354	PBP1_BmpA_PnrA_like	IPR003760	ABC transporter substrate-binding protein PnrA-like					5	21.6	0.993462	NaN	0.980155	NaN	NaN	NaN
MAG002	coM.002-NODE_137_length_125927_cov_1466.22_85	coM.002-NODE_137_length_125927_cov_1466.22_85	4	24.6163	26.281	25.2385	27.2718	25.17	27.2488											9	77.7	0.352589	1.43097	NaN	0.454903	0.479186	0.318922
MAG002	coM.002-NODE_137_length_125927_cov_1466.22_86	coM.002-NODE_137_length_125927_cov_1466.22_86	1	24.3309	24.1391	24.5937	25.0662	24.2319	23.7214	PF00581;PF02852;PF07992	Pyridine nucleotide-disulphide oxidoreductase;Pyridine nucleotide-disulphide oxidoreductase, dimerisation domain;Rhodanese-like domain	cd00158	RHOD	IPR001763;IPR004099;IPR023753	FAD/NAD(P)-binding domain;Pyridine nucleotide-disulphide oxidoreductase, dimerisation domain;Rhodanese-like domain	GO:0045454;GO:0055114	cell redox homeostasis;oxidation-reduction process			4	15.6	0.131988	0.673401	0.18717	0.592426	0.546808	0.727039
MAG002	coM.002-NODE_137_length_125927_cov_1466.22_90	coM.002-NODE_137_length_125927_cov_1466.22_90	1	24.4543	24.953	24.2666	26.0308	24.8336	NaN	PF01268	Formate--tetrahydrofolate ligase	cd00477	FTHFS	IPR000559	Formate-tetrahydrofolate ligase, FTHFS			ko00670;ko00720	6.3.4.3	3	12	0.0244074	0.579755	0.0428077	0.202557	NaN	NaN
MAG002	coM.002-NODE_16_length_224716_cov_1631.41_102	coM.002-NODE_16_length_224716_cov_1631.41_102	3	24.9698	29.2011	25.1288	28.4262	24.9079	27.1447	PF13421	SPFH domain-Band 7 family	cd03408	SPFH_like_u1	IPR033880	SPFH domain, YdjI-like					12	40.8	0.486464	0.233825	0.157508	0.200147	0.107908	0.970844
MAG002	coM.002-NODE_16_length_224716_cov_1631.41_109	coM.002-NODE_16_length_224716_cov_1631.41_109	1	21.9679	22.2695	NaN	23.2004	NaN	NaN	PF00155;PF00501;PF00550	Aminotransferase class I and II;AMP-binding enzyme;Phosphopantetheine attachment site	cd06454	KBL_like	IPR000873;IPR004839;IPR009081	Aminotransferase, class I/classII;AMP-dependent synthetase/ligase;Phosphopantetheine binding ACP domain	GO:0008152;GO:0009058	biosynthetic process;metabolic process			3	5.5	0.330781	0.339367	NaN	0.387171	NaN	NaN
MAG002	coM.002-NODE_16_length_224716_cov_1631.41_114	coM.002-NODE_16_length_224716_cov_1631.41_114	1	23.5032	25.1696	24.4721	25.0784	24.0743	23.8822	PF00579	tRNA synthetases class I (W and Y)	cd00806	TrpRS_core	IPR002305;IPR002306	Aminoacyl-tRNA synthetase, class Ic;Tryptophan-tRNA ligase	GO:0006418;GO:0006436	tRNA aminoacylation for protein translation;tryptophanyl-tRNA aminoacylation	ko00970	6.1.1.2	6	28.7	0.603495	0.0803954	0.0632014	0.164812	0.28726	0.00765252
MAG002	coM.002-NODE_16_length_224716_cov_1631.41_124	coM.002-NODE_16_length_224716_cov_1631.41_124	1	22.215	23.3567	22.4005	24.1838	21.9601	23.5152	PF02615	Malate/L-lactate dehydrogenase			IPR003767	Malate/L-lactate dehydrogenase-like	GO:0008152;GO:0055114	metabolic process;oxidation-reduction process			2	13.7	NaN	0.446828	NaN	0.165763	0.271915	0.407392
MAG002	coM.002-NODE_16_length_224716_cov_1631.41_138	coM.002-NODE_16_length_224716_cov_1631.41_138	1	23.4586	24.1186	23.6952	24.4822	NaN	25.4107	PF02579	Dinitrogenase iron-molybdenum cofactor	cd00851	MTH1175	IPR003731;IPR033913	Dinitrogenase iron-molybdenum cofactor biosynthesis;MTH1175 domain					2	34.4	NaN	0.316706	NaN	0.244233	NaN	1.09753
MAG002	coM.002-NODE_16_length_224716_cov_1631.41_147	coM.002-NODE_16_length_224716_cov_1631.41_147	2	28.196	30.3653	28.9634	30.3876	28.9922	30.3933	PF01546;PF07687	Peptidase dimerisation domain;Peptidase family M20/M25/M40	cd05649	M20_ArgE_DapE_like4	IPR002933;IPR011650;IPR017706	Peptidase M20;Peptidase M20, dimerisation domain;Peptidase M20/DapE, YgeY	GO:0008152	metabolic process			18	65.2	0.364448	0.0502318	0.0775124	0.00196101	0.0173672	0.163673
MAG002	coM.002-NODE_16_length_224716_cov_1631.41_169	coM.002-NODE_16_length_224716_cov_1631.41_169	1	23.4893	NaN	24.9264	22.7274	22.8705	NaN	PF00712;PF02767;PF02768	DNA polymerase III beta subunit, central domain;DNA polymerase III beta subunit, C-terminal domain;DNA polymerase III beta subunit, N-terminal domain	cd00140	beta_clamp	IPR001001;IPR022634;IPR022635;IPR022637	DNA polymerase III, beta sliding clamp;DNA polymerase III, beta sliding clamp, central;DNA polymerase III, beta sliding clamp, C-terminal;DNA polymerase III, beta sliding clamp, N-terminal	GO:0006260	DNA replication			3	16.9	0.901588	NaN	0.311938	0.0468902	NaN	NaN
MAG002	coM.002-NODE_16_length_224716_cov_1631.41_173	coM.002-NODE_16_length_224716_cov_1631.41_173	1	NaN	22.836	NaN	23.8288	23.114	23.6405	PF00557;PF01321;PF16188;PF16189	Creatinase/Prolidase N-terminal domain;C-terminal region of peptidase_M24;Metallopeptidase family M24			IPR000587;IPR000994;IPR032416	Creatinase, N-terminal;Peptidase M24;Peptidase M24, C-terminal domain					3	11.3	NaN	0.275911	NaN	0.61032	0.0707703	0.556059
MAG002	coM.002-NODE_16_length_224716_cov_1631.41_19	coM.002-NODE_16_length_224716_cov_1631.41_19	2	28.7863	30.836	29.0169	30.6813	29.5152	30.7056	PF00155	Aminotransferase class I and II	cd00609	AAT_like	IPR004839	Aminotransferase, class I/classII	GO:0009058	biosynthetic process			21	65	0.336351	0.128342	0.194002	0.0276686	0.209597	0.456295
MAG002	coM.002-NODE_16_length_224716_cov_1631.41_21	coM.002-NODE_16_length_224716_cov_1631.41_21	2	NaN	25.5078	NaN	25.6573	NaN	25.9418											3	14.8	NaN	0.384004	NaN	0.799833	NaN	1.03148
MAG002	coM.002-NODE_16_length_224716_cov_1631.41_25	coM.002-NODE_16_length_224716_cov_1631.41_25	1	27.7749	29.9917	28.5518	29.9977	28.2095	30.1457	PF00111;PF01315;PF01799;PF02738	[2Fe-2S] binding domain;2Fe-2S iron-sulfur cluster binding domain;Aldehyde oxidase and xanthine dehydrogenase, a/b hammerhead domain;Molybdopterin-binding domain of aldehyde dehydrogenase	cd00207	fer2	IPR000674;IPR001041;IPR002888;IPR008274	[2Fe-2S]-binding;2Fe-2S ferredoxin-type iron-sulfur binding domain;Aldehyde oxidase/xanthine dehydrogenase, a/b hammerhead;Aldehyde oxidase/xanthine dehydrogenase, molybdopterin binding	GO:0055114	oxidation-reduction process			32	62.8	0.362944	0.244133	0.0389356	0.0382518	0.259837	0.166943
MAG002	coM.002-NODE_16_length_224716_cov_1631.41_26	coM.002-NODE_16_length_224716_cov_1631.41_26	1	NaN	23.3315	NaN	23.9397	NaN	24.1413	PF01979	Amidohydrolase family	cd01314	D-HYD	IPR006680;IPR011778	Amidohydrolase-related;Hydantoinase/dihydropyrimidinase					3	18.6	NaN	0.29201	NaN	0.473153	NaN	0.251751
MAG002	coM.002-NODE_16_length_224716_cov_1631.41_27	coM.002-NODE_16_length_224716_cov_1631.41_27	2	28.3183	28.7041	28.2554	29.4451	28.4242	29.062	PF01979	Amidohydrolase family			IPR006680	Amidohydrolase-related					17	71.6	0.279953	0.292496	0.332303	0.0570486	0.0628732	0.00655333
MAG002	coM.002-NODE_16_length_224716_cov_1631.41_28	coM.002-NODE_16_length_224716_cov_1631.41_28	3	28.5565	30.8552	29.9136	31.3439	29.0467	31.27	PF07992;PF14691	Dihydroprymidine dehydrogenase domain II, 4Fe-4S cluster;Pyridine nucleotide-disulphide oxidoreductase			IPR023753;IPR028261	Dihydroprymidine dehydrogenase domain II;FAD/NAD(P)-binding domain	GO:0055114	oxidation-reduction process			62	70.8	0.188286	0.287846	0.0524968	0.227948	0.11921	0.0618014
MAG002	coM.002-NODE_16_length_224716_cov_1631.41_29	coM.002-NODE_16_length_224716_cov_1631.41_29	1	29.3097	28.9484	28.807	28.8035	28.9701	28.1045	PF00185;PF02729	Aspartate/ornithine carbamoyltransferase, Asp/Orn binding domain;Aspartate/ornithine carbamoyltransferase, carbamoyl-P binding domain			IPR006131;IPR006132	Aspartate/ornithine carbamoyltransferase, Asp/Orn-binding domain;Aspartate/ornithine carbamoyltransferase, carbamoyl-P binding	GO:0006520	cellular amino acid metabolic process			12	56.5	0.165106	0.325082	0.229964	0.314741	0.633529	0.553539
MAG002	coM.002-NODE_16_length_224716_cov_1631.41_30	coM.002-NODE_16_length_224716_cov_1631.41_30	1	25.4136	24.6183	26.1214	26.5403	24.486	25.0942	PF00291	Pyridoxal-phosphate dependent enzyme			IPR001926	Pyridoxal-phosphate dependent enzyme					5	16.9	0.498159	0.229852	NaN	0.0179997	0.217745	0.335141
MAG002	coM.002-NODE_16_length_224716_cov_1631.41_33	coM.002-NODE_16_length_224716_cov_1631.41_33	1	26.478	25.208	26.861	26.7772	26.911	25.1299	PF01680	SOR/SNZ family	cd04727	pdxS	IPR001852;IPR033755	PdxS/SNZ N-terminal domain;Pyridoxal 5'-phosphate synthase subunit PdxS/SNZ	GO:0042819;GO:0042823	pyridoxal phosphate biosynthetic process;vitamin B6 biosynthetic process	ko00750	4.3.3.6	7	53	0.258643	0.633637	0.601245	0.147826	0.784106	0.249879
MAG002	coM.002-NODE_16_length_224716_cov_1631.41_34	coM.002-NODE_16_length_224716_cov_1631.41_34	1	NaN	NaN	24.5735	25.8879	NaN	24.6535	PF00465	Iron-containing alcohol dehydrogenase	cd08187	BDH	IPR001670	Alcohol dehydrogenase, iron-type/glycerol dehydrogenase gldA	GO:0055114	oxidation-reduction process			4	24.9	NaN	NaN	NaN	0.48913	NaN	NaN
MAG002	coM.002-NODE_16_length_224716_cov_1631.41_36	coM.002-NODE_16_length_224716_cov_1631.41_36	1	27.913	24.5465	28.1172	24.4203	26.2107	24.0876	PF02608	ABC transporter substrate-binding protein PnrA-like	cd06304	PBP1_BmpA_like	IPR003760	ABC transporter substrate-binding protein PnrA-like					9	55.5	0.486504	0.828451	0.247984	0.0329406	0.548745	NaN
MAG002	coM.002-NODE_16_length_224716_cov_1631.41_58	coM.002-NODE_16_length_224716_cov_1631.41_58	1	23.8723	25.0163	NaN	24.8633	23.816	25.9797											7	40.2	NaN	0.241562	NaN	0.504968	0.276767	1.25749
MAG002	coM.002-NODE_16_length_224716_cov_1631.41_60	coM.002-NODE_16_length_224716_cov_1631.41_60	1	NaN	25.2659	NaN	26.3295	NaN	26.1569	PF00857	Isochorismatase family	cd00431	cysteine_hydrolases	IPR000868	Isochorismatase-like	GO:0008152	metabolic process			5	67.4	NaN	0.52708	NaN	0.308824	NaN	0.210521
MAG002	coM.002-NODE_16_length_224716_cov_1631.41_61	coM.002-NODE_16_length_224716_cov_1631.41_61	5	28.9925	29.8353	29.2897	29.5013	29.531	28.6868	PF00009;PF03143;PF03144	Elongation factor Tu C-terminal domain;Elongation factor Tu domain 2;Elongation factor Tu GTP binding domain	cd01884;cd03697;cd03707	EF_Tu;EFTU_II;EFTU_III	IPR000795;IPR004160;IPR004161;IPR033720	Elongation factor Tu, domain 2;Transcription factor, GTP-binding domain;Translation elongation factor EFTu/EF1A, C-terminal;Translation elongation factor EFTu-like, domain 2					15	57.1	0.224653	0.427805	0.000838891	0.022499	0.121639	0.299692
MAG002	coM.002-NODE_16_length_224716_cov_1631.41_77	coM.002-NODE_16_length_224716_cov_1631.41_77	4	30.0328	31.2988	29.99	31.3065	30.2676	31.1234	PF01262;PF05222	Alanine dehydrogenase/PNT, C-terminal domain;Alanine dehydrogenase/PNT, N-terminal domain	cd05304	Rubrum_tdh	IPR007698;IPR007886	Alanine dehydrogenase/pyridine nucleotide transhydrogenase, NAD(H)-binding domain;Alanine dehydrogenase/pyridine nucleotide transhydrogenase, N-terminal					17	75	0.599073	0.0971313	0.0971657	0.128635	0.261904	0.437522
MAG002	coM.002-NODE_16_length_224716_cov_1631.41_87	coM.002-NODE_16_length_224716_cov_1631.41_87	1	NaN	24.2689	24.0308	25.533	23.3091	23.5976	PF01791	DeoC/LacD family aldolase	cd00959	DeoC	IPR002915;IPR011343	DeoC/FbaB/ lacD aldolase;Deoxyribose-phosphate aldolase	GO:0009264	deoxyribonucleotide catabolic process	ko00030	4.1.2.4	4	30.9	NaN	0.803636	NaN	0.483938	0.246897	NaN
MAG002	coM.002-NODE_16_length_224716_cov_1631.41_88	coM.002-NODE_16_length_224716_cov_1631.41_88	1	25.2161	27.7064	26.5668	28.186	25.5129	27.8417	PF03479	Domain of unknown function (DUF296)	cd11378	DUF296	IPR005175	PPC domain					9	84.7	0.522501	0.315482	0.298269	0.0668685	0.292793	0.696881
MAG002	coM.002-NODE_16_length_224716_cov_1631.41_92	coM.002-NODE_16_length_224716_cov_1631.41_92	1	21.5962	24.6017	NaN	24.1704	NaN	25.1067	PF01871	AMMECR1			IPR002733	AMMECR1 domain					3	23.9	NaN	0.365786	NaN	0.300665	NaN	0.580805
MAG002	coM.002-NODE_16_length_224716_cov_1631.41_93	coM.002-NODE_16_length_224716_cov_1631.41_93	1	NaN	25.8519	NaN	25.0073	24.6761	25.7986											4	25.8	NaN	0.428256	NaN	0.400788	NaN	0.383269
MAG002	coM.002-NODE_1700_length_41670_cov_1555.53_28	coM.002-NODE_1700_length_41670_cov_1555.53_28	1	NaN	22.4988	NaN	NaN	NaN	NaN											2	8.2	NaN	0.055089	NaN	NaN	NaN	NaN
MAG002	coM.002-NODE_1700_length_41670_cov_1555.53_7	coM.002-NODE_1700_length_41670_cov_1555.53_7	1	29.9774	27.9716	30.641	28.1566	29.0729	27.4332	PF00496	Bacterial extracellular solute-binding proteins, family 5 Middle	cd08504	PBP2_OppA	IPR000914	Solute-binding protein family 5 domain					24	69.5	0.624132	0.177488	0.419079	0.0783985	0.353628	0.322887
MAG002	coM.002-NODE_1707_length_41555_cov_1521.73_1	coM.002-NODE_1707_length_41555_cov_1521.73_1	1	NaN	23.9118	NaN	23.6946	NaN	24.6115	PF13483	Beta-lactamase superfamily domain									5	33.5	NaN	0.100471	NaN	0.193127	NaN	1.13487
MAG002	coM.002-NODE_1707_length_41555_cov_1521.73_17	coM.002-NODE_1707_length_41555_cov_1521.73_17	1	NaN	NaN	NaN	22.2637	NaN	NaN	PF01687;PF06574	FAD synthetase;Riboflavin kinase			IPR015864;IPR015865	FAD synthetase;Riboflavin kinase domain, bacterial/eukaryotic	GO:0009231	riboflavin biosynthetic process	ko00740	2.7.1.26;2.7.1.26+2.7.7.2	2	17.6	NaN	NaN	NaN	0.520653	NaN	NaN
MAG002	coM.002-NODE_1707_length_41555_cov_1521.73_2	coM.002-NODE_1707_length_41555_cov_1521.73_2	1	22.7717	27.526	23.2036	27.733	23.1896	27.5736	PF00903	Glyoxalase/Bleomycin resistance protein/Dioxygenase superfamily			IPR004360	Glyoxalase/fosfomycin resistance/dioxygenase domain					6	72.1	0.741859	0.47583	0.609605	0.198608	0.263354	0.905561
MAG002	coM.002-NODE_1707_length_41555_cov_1521.73_21	coM.002-NODE_1707_length_41555_cov_1521.73_21	1	27.1746	NaN	27.7653	NaN	25.8813	NaN	PF02608	ABC transporter substrate-binding protein PnrA-like	cd06304	PBP1_BmpA_like	IPR003760	ABC transporter substrate-binding protein PnrA-like					11	60.2	0.828724	NaN	0.544816	NaN	0.578148	NaN
MAG002	coM.002-NODE_1722_length_41206_cov_1521.68_13	coM.002-NODE_1722_length_41206_cov_1521.68_13	1	NaN	23.9369	NaN	NaN	NaN	24.4456	PF00133;PF08264;PF09334;PF13603	Anticodon-binding domain of tRNA;Leucyl-tRNA synthetase, Domain 2;tRNA synthetases class I (I, L, M and V);tRNA synthetases class I (M)	cd00812;cd07958	Anticodon_Ia_Leu_BEm;LeuRS_core	IPR002300;IPR013155;IPR015413;IPR025709	Aminoacyl-tRNA synthetase, class Ia;Leucyl-tRNA synthetase, editing domain;Methionyl/Leucyl tRNA synthetase;Methionyl/Valyl/Leucyl/Isoleucyl-tRNA synthetase, anticodon-binding	GO:0006418	tRNA aminoacylation for protein translation	ko00970	6.1.1.4	3	11	NaN	0.32823	NaN	NaN	NaN	NaN
MAG002	coM.002-NODE_1722_length_41206_cov_1521.68_15	coM.002-NODE_1722_length_41206_cov_1521.68_15	1	25.0107	27.853	25.4177	27.36	25.2768	28.3687	PF06245	Protein of unknown function (DUF1015)			IPR008323	Uncharacterised conserved protein UCP033563					10	38.2	0.0566669	0.263176	NaN	0.144435	0.52204	0.132736
MAG002	coM.002-NODE_1722_length_41206_cov_1521.68_16	coM.002-NODE_1722_length_41206_cov_1521.68_16	2	26.3236	29.4859	26.0891	29.0217	26.4119	29.4598											15	69.1	0.276479	0.0931837	0.189584	0.0662468	0.344085	0.111454
MAG002	coM.002-NODE_1722_length_41206_cov_1521.68_17	coM.002-NODE_1722_length_41206_cov_1521.68_17	1	28.4171	30.4583	28.2276	30.2352	29.1317	30.1607	PF00266	Aminotransferase class-V			IPR000192	Aminotransferase class V domain					15	71.4	0.543586	0.087042	0.160239	0.0588357	0.224622	0.349068
MAG002	coM.002-NODE_1722_length_41206_cov_1521.68_27	coM.002-NODE_1722_length_41206_cov_1521.68_27	1	23.6227	23.1112	24.019	NaN	23.6772	23.1815	PF05343	M42 glutamyl aminopeptidase	cd05656	M42_Frv	IPR008007	Peptidase M42					2	10.9	0.147749	0.502349	NaN	NaN	0.380127	0.243091
MAG002	coM.002-NODE_1722_length_41206_cov_1521.68_30	coM.002-NODE_1722_length_41206_cov_1521.68_30	2	29.1286	28.6642	29.694	29.4548	29.0648	29.3589	PF01315;PF02738	Aldehyde oxidase and xanthine dehydrogenase, a/b hammerhead domain;Molybdopterin-binding domain of aldehyde dehydrogenase			IPR000674;IPR008274	Aldehyde oxidase/xanthine dehydrogenase, a/b hammerhead;Aldehyde oxidase/xanthine dehydrogenase, molybdopterin binding	GO:0055114	oxidation-reduction process			28	60.1	0.167572	0.24732	0.0993384	0.0652743	0.232866	0.15528
MAG002	coM.002-NODE_1722_length_41206_cov_1521.68_31	coM.002-NODE_1722_length_41206_cov_1521.68_31	1	28.1506	26.7072	28.27	27.7293	28.3226	26.85	PF00941;PF03450	CO dehydrogenase flavoprotein C-terminal domain;FAD binding domain in molybdopterin dehydrogenase			IPR002346;IPR005107	CO dehydrogenase flavoprotein, C-terminal;Molybdopterin dehydrogenase, FAD-binding	GO:0055114	oxidation-reduction process			9	46.6	0.126351	0.0582155	0.333579	0.35264	0.394962	0.751865
MAG002	coM.002-NODE_1722_length_41206_cov_1521.68_32	coM.002-NODE_1722_length_41206_cov_1521.68_32	1	25.429	25.6054	26.0447	26.1031	26.0034	25.9416	PF00111;PF01799	[2Fe-2S] binding domain;2Fe-2S iron-sulfur cluster binding domain	cd00207	fer2	IPR001041;IPR002888	[2Fe-2S]-binding;2Fe-2S ferredoxin-type iron-sulfur binding domain	GO:0055114	oxidation-reduction process			3	18.7	NaN	0.423676	NaN	1.02816	0.155672	0.160309
MAG002	coM.002-NODE_1746_length_40819_cov_1562.45_13	coM.002-NODE_1746_length_40819_cov_1562.45_13	1	NaN	25.441	NaN	25.3831	24.653	25.5035	PF03435;PF16653	Saccharopine dehydrogenase C-terminal domain;Saccharopine dehydrogenase NADP binding domain			IPR005097;IPR032095	Saccharopine dehydrogenase, C-terminal;Saccharopine dehydrogenase, NADP binding domain	GO:0055114	oxidation-reduction process			3	12.3	NaN	0.255262	NaN	0.149931	0.112513	0.465638
MAG002	coM.002-NODE_1746_length_40819_cov_1562.45_5	coM.002-NODE_1746_length_40819_cov_1562.45_5;coM.136-NODE_357_length_89322_cov_14.054_95	2	22.9631	22.9771	NaN	24.7148	NaN	23.2234	PF02675	S-adenosylmethionine decarboxylase			IPR003826	S-adenosylmethionine decarboxylase family, prokaryotic	GO:0008295	spermidine biosynthetic process	ko00270;ko00330	4.1.1.50	2	14.2	NaN	0.312498	NaN	0.223098	NaN	NaN
MAG002	coM.002-NODE_1746_length_40819_cov_1562.45_9	coM.002-NODE_1746_length_40819_cov_1562.45_9	1	31.0005	24.1182	30.9144	25.121	30.0061	23.888	PF12683	Protein of unknown function (DUF3798)			IPR024258	Protein of unknown function DUF3798					16	58.5	0.346522	0.786394	0.00937616	0.407822	0.860225	0.602651
MAG002	coM.002-NODE_2021_length_37359_cov_1380.79_19	coM.002-NODE_2021_length_37359_cov_1380.79_19	2	25.2832	25.7248	26.7969	27.2186	24.7328	26.1824	PF02256;PF02906;PF10588;PF12838;PF13510	2Fe-2S iron-sulfur cluster binding domain;4Fe-4S dicluster domain;Iron hydrogenase small subunit;Iron only hydrogenase large subunit, C-terminal domain;NADH-ubiquinone oxidoreductase-G iron-sulfur binding region	cd00207	fer2	IPR001041;IPR003149;IPR004108;IPR017896;IPR019574	2Fe-2S ferredoxin-type iron-sulfur binding domain;4Fe-4S ferredoxin-type, iron-sulphur binding domain;Iron hydrogenase, large subunit, C-terminal;Iron hydrogenase, small subunit;NADH:ubiquinone oxidoreductase, subunit G, iron-sulphur binding	GO:0055114	oxidation-reduction process			11	34.6	0.539978	0.434477	0.20422	0.306109	0.977512	0.116962
MAG002	coM.002-NODE_2021_length_37359_cov_1380.79_20	coM.002-NODE_2021_length_37359_cov_1380.79_20	2	26.2063	27.3623	27.8522	28.5109	26.3535	27.1551	PF00037;PF01512;PF10531;PF10589	4Fe-4S binding domain;NADH-ubiquinone oxidoreductase-F iron-sulfur binding region;Respiratory-chain NADH dehydrogenase 51 Kd subunit;SLBB domain	cd02980	TRX_Fd_family	IPR011538;IPR017896;IPR019554;IPR019575	4Fe-4S ferredoxin-type, iron-sulphur binding domain;NADH-ubiquinone oxidoreductase 51kDa subunit, FMN-binding domain;NADH-ubiquinone oxidoreductase 51kDa subunit, iron-sulphur binding domain;Soluble ligand binding domain					20	55	0.99069	0.339126	0.0622182	0.138069	0.149519	0.768057
MAG002	coM.002-NODE_2021_length_37359_cov_1380.79_24	coM.002-NODE_2021_length_37359_cov_1380.79_24	1	23.8205	27.0158	24.1015	26.6495	24.1088	26.928											7	50.3	0.720642	0.661196	NaN	0.640976	0.788703	0.527487
MAG002	coM.002-NODE_2021_length_37359_cov_1380.79_28	coM.002-NODE_2021_length_37359_cov_1380.79_28	3	27.3632	27.9118	25.7265	27.4739	26.03	28.0153	PF01048	Phosphorylase superfamily			IPR000845	Nucleoside phosphorylase domain	GO:0009116	nucleoside metabolic process			11	64.7	0.528589	0.0997655	0.314571	0.66346	0.589857	0.573778
MAG002	coM.002-NODE_2021_length_37359_cov_1380.79_3	coM.002-NODE_2021_length_37359_cov_1380.79_3	2	23.8086	24.4373	24.4559	24.3094	23.6001	24.962	PF00133;PF08264	Anticodon-binding domain of tRNA;tRNA synthetases class I (I, L, M and V)	cd00818;cd07961	Anticodon_Ia_Ile_ABEc;IleRS_core	IPR002300;IPR013155;IPR033709	Aminoacyl-tRNA synthetase, class Ia;Isoleucyl tRNA synthetase type 2, anticodon-binding domain;Methionyl/Valyl/Leucyl/Isoleucyl-tRNA synthetase, anticodon-binding	GO:0006418	tRNA aminoacylation for protein translation	ko00970	6.1.1.5	7	9.9	0.122822	0.535353	0.126263	0.636964	0.0575948	0.259742
MAG002	coM.002-NODE_2021_length_37359_cov_1380.79_6	coM.002-NODE_2021_length_37359_cov_1380.79_6	1	NaN	23.2003	NaN	NaN	NaN	23.8091	PF02542	YgbB family	cd00554	MECDP_synthase	IPR003526	2-C-methyl-D-erythritol 2,4-cyclodiphosphate synthase	GO:0016114	terpenoid biosynthetic process	ko00900	4.6.1.12	2	29.4	NaN	0.229476	NaN	NaN	NaN	NaN
MAG002	coM.002-NODE_203_length_112553_cov_1432.15_111	coM.002-NODE_203_length_112553_cov_1432.15_111	1	28.1495	28.8814	27.8184	29.1835	28.3686	29.2224	PF07969	Amidohydrolase family	cd01293	Bact_CD	IPR013108	Amidohydrolase 3					20	62.5	0.21933	0.0638247	0.518265	0.0127506	0.388192	0.22946
MAG002	coM.002-NODE_203_length_112553_cov_1432.15_114	coM.002-NODE_203_length_112553_cov_1432.15_114	1	24.7066	24.5254	24.64	25.8479	24.3632	25.7544	PF01315;PF02738	Aldehyde oxidase and xanthine dehydrogenase, a/b hammerhead domain;Molybdopterin-binding domain of aldehyde dehydrogenase			IPR000674;IPR008274	Aldehyde oxidase/xanthine dehydrogenase, a/b hammerhead;Aldehyde oxidase/xanthine dehydrogenase, molybdopterin binding	GO:0055114	oxidation-reduction process			4	9.1	0.117835	0.384266	0.247129	0.0429696	0.229137	0.0351228
MAG002	coM.002-NODE_203_length_112553_cov_1432.15_12	coM.002-NODE_203_length_112553_cov_1432.15_12	1	24.8718	27.7087	23.8573	26.5427	NaN	28.1053											6	76.8	NaN	0.461546	0.539173	0.102411	NaN	0.890496
MAG002	coM.002-NODE_203_length_112553_cov_1432.15_26	coM.002-NODE_203_length_112553_cov_1432.15_26	1	23.7544	23.5011	23.2238	24.3085	23.7017	23.2089	PF01558	Pyruvate ferredoxin/flavodoxin oxidoreductase			IPR019752	Pyruvate/ketoisovalerate oxidoreductase, catalytic domain	GO:0055114	oxidation-reduction process			2	18.3	0.0438988	NaN	NaN	0.756507	0.330859	NaN
MAG002	coM.002-NODE_203_length_112553_cov_1432.15_27	coM.002-NODE_203_length_112553_cov_1432.15_27	1	NaN	24.188	24.1541	24.294	NaN	24.3465	PF00155	Aminotransferase class I and II	cd00609	AAT_like	IPR004839	Aminotransferase, class I/classII	GO:0009058	biosynthetic process			3	15.8	NaN	0.134896	NaN	0.0965251	NaN	0.0393078
MAG002	coM.002-NODE_203_length_112553_cov_1432.15_43	coM.002-NODE_203_length_112553_cov_1432.15_43	1	NaN	23.6356	NaN	NaN	NaN	23.9048	PF00406;PF05191	Adenylate kinase;Adenylate kinase, active site lid	cd01428	ADK	IPR000850;IPR007862	Adenylate kinase, active site lid domain;Adenylate kinase/UMP-CMP kinase	GO:0006139	nucleobase-containing compound metabolic process	ko00230;ko00730	2.7.4.3	2	14.4	NaN	0.102684	NaN	NaN	NaN	NaN
MAG002	coM.002-NODE_203_length_112553_cov_1432.15_5	coM.002-NODE_203_length_112553_cov_1432.15_5	1	23.0244	NaN	22.9373	NaN	23.7673	NaN	PF00455;PF08220	DeoR C terminal sensor domain;DeoR-like helix-turn-helix domain			IPR001034;IPR014036	DeoR C-terminal sensor domain;DeoR-type HTH domain	GO:0006355	regulation of transcription, DNA-templated			2	11.2	NaN	NaN	NaN	NaN	1.56556	NaN
MAG002	coM.002-NODE_203_length_112553_cov_1432.15_66	coM.002-NODE_203_length_112553_cov_1432.15_66	1	NaN	NaN	NaN	22.9695	NaN	21.5745	PF01225;PF02875;PF08245	Mur ligase family, catalytic domain;Mur ligase family, glutamate ligase domain;Mur ligase middle domain			IPR000713;IPR004101;IPR013221	Mur ligase, central;Mur ligase, C-terminal;Mur ligase, N-terminal catalytic domain	GO:0009058	biosynthetic process			2	10	NaN	NaN	NaN	NaN	NaN	NaN
MAG002	coM.002-NODE_203_length_112553_cov_1432.15_69	coM.002-NODE_203_length_112553_cov_1432.15_69;coM.136-NODE_1608_length_43236_cov_13.6258_13	2	22.8144	23.3397	NaN	24.4098	23.6269	23.7216	PF00156	Phosphoribosyl transferase domain	cd06223	PRTases_typeI	IPR000836	Phosphoribosyltransferase domain	GO:0009116	nucleoside metabolic process			2	18.5	NaN	1.03926	NaN	0.0846484	1.02584	0.397644
MAG002	coM.002-NODE_203_length_112553_cov_1432.15_74	coM.002-NODE_203_length_112553_cov_1432.15_74;coM.136-NODE_1608_length_43236_cov_13.6258_8	2	26.0704	25.3915	27.0163	26.6787	26.0185	NaN	PF00436	Single-strand binding protein family	cd04496	SSB_OBF	IPR000424	Primosome PriB/single-strand DNA-binding					4	42.4	0.819066	0.629446	0.834245	0.0420659	1.03366	NaN
MAG002	coM.002-NODE_203_length_112553_cov_1432.15_81	coM.002-NODE_203_length_112553_cov_1432.15_81	1	NaN	23.0929	NaN	23.5885	NaN	25.052	PF00300	Histidine phosphatase superfamily (branch 1)			IPR013078	Histidine phosphatase superfamily, clade-1					4	29.9	NaN	0.0608561	NaN	0.125598	NaN	0.0613995
MAG002	coM.002-NODE_211_length_110310_cov_1361.39_38	coM.002-NODE_211_length_110310_cov_1361.39_38	2	26.0584	27.0883	26.8427	28.2369	26.6413	27.0352	PF00464	Serine hydroxymethyltransferase	cd00378	SHMT	IPR001085	Serine hydroxymethyltransferase	GO:0006545;GO:0035999	glycine biosynthetic process;tetrahydrofolate interconversion	ko00260;ko00460;ko00630;ko00670;ko00680	2.1.2.1	12	57.2	0.445438	0.150331	0.227372	0.451202	0.0580346	0.329896
MAG002	coM.002-NODE_211_length_110310_cov_1361.39_46	coM.002-NODE_211_length_110310_cov_1361.39_46	2	26.1177	24.7386	27.0248	26.154	25.8684	25.0599	PF02127	Aminopeptidase I zinc metalloprotease (M18)	cd05659	M18_API	IPR001948	Peptidase M18	GO:0006508	proteolysis			5	20.2	0.67514	0.100311	0.118649	0.871028	1.23374	0.0801856
MAG002	coM.002-NODE_211_length_110310_cov_1361.39_49	coM.002-NODE_211_length_110310_cov_1361.39_49	1	22.2739	22.3226	22.2586	22.5068	23.3048	22.3591	PF01118;PF02774	Semialdehyde dehydrogenase, dimerisation domain;Semialdehyde dehydrogenase, NAD binding domain			IPR000534;IPR012280	Semialdehyde dehydrogenase, dimerisation domain;Semialdehyde dehydrogenase, NAD-binding	GO:0008652;GO:0055114	cellular amino acid biosynthetic process;oxidation-reduction process	ko00220	1.2.1.38	2	11.4	0.016856	0.148224	NaN	NaN	NaN	NaN
MAG002	coM.002-NODE_211_length_110310_cov_1361.39_73	coM.002-NODE_211_length_110310_cov_1361.39_73	1	32.6816	30.5133	32.9416	31.1583	31.6661	30.168	PF00496	Bacterial extracellular solute-binding proteins, family 5 Middle			IPR000914	Solute-binding protein family 5 domain					36	57.8	0.613621	0.106372	0.426742	0.272083	0.505247	0.129722
MAG002	coM.002-NODE_211_length_110310_cov_1361.39_76	coM.002-NODE_211_length_110310_cov_1361.39_76;coM.136-NODE_3167_length_28299_cov_14.041_10	2	NaN	NaN	NaN	24.0238	NaN	NaN	PF00072;PF00486	Response regulator receiver domain;Transcriptional regulatory protein, C terminal	cd00156;cd00383	REC;trans_reg_C	IPR001789;IPR001867	OmpR/PhoB-type DNA-binding domain;Signal transduction response regulator, receiver domain	GO:0000160;GO:0006355	phosphorelay signal transduction system;regulation of transcription, DNA-templated			2	15.6	NaN	NaN	NaN	0.397247	NaN	NaN
MAG002	coM.002-NODE_211_length_110310_cov_1361.39_84	coM.002-NODE_211_length_110310_cov_1361.39_84	1	26.8537	NaN	26.1087	25.6703	26.8373	NaN	PF02699	Preprotein translocase subunit			IPR003849	Preprotein translocase YajC					5	47.8	0.329801	NaN	0.537235	NaN	0.0929948	NaN
MAG002	coM.002-NODE_2169_length_36041_cov_1597.05_10	coM.002-NODE_2169_length_36041_cov_1597.05_10	1	28.9516	28.1226	30.1454	27.9916	28.9607	27.7389											6	67	0.0377852	0.133552	0.0189829	0.364027	0.452747	0.175077
MAG002	coM.002-NODE_2169_length_36041_cov_1597.05_15	coM.002-NODE_2169_length_36041_cov_1597.05_15	1	NaN	23.7303	NaN	NaN	NaN	25.2363	PF02502	Ribose/Galactose Isomerase			IPR003500	Sugar-phosphate isomerase, RpiB/LacA/LacB family	GO:0005975	carbohydrate metabolic process	ko00052	5.3.1.26	3	32.9	NaN	0.455116	NaN	NaN	NaN	NaN
MAG002	coM.002-NODE_2169_length_36041_cov_1597.05_27	coM.002-NODE_2169_length_36041_cov_1597.05_27	1	23.107	23.588	NaN	23.9989	23.0361	23.5959	PF00248;PF13534	4Fe-4S dicluster domain;Aldo/keto reductase family	cd06660	Aldo_ket_red	IPR023210	NADP-dependent oxidoreductase domain					2	14.4	NaN	0.288352	NaN	0.0881442	NaN	0.142866
MAG002	coM.002-NODE_2197_length_35720_cov_1453.04_1	coM.002-NODE_2197_length_35720_cov_1453.04_1	5	30.0559	28.3694	30.2448	27.4455	30.7167	27.5556	PF00118	TCP-1/cpn60 chaperonin family	cd03344	GroEL	IPR001844;IPR002423	Chaperonin Cpn60;Chaperonin Cpn60/TCP-1 family	GO:0042026	protein refolding			25	68.7	0.57143	0.484234	0.539445	0.118425	0.105598	0.350748
MAG002	coM.002-NODE_2197_length_35720_cov_1453.04_12	coM.002-NODE_2197_length_35720_cov_1453.04_12	2	NaN	25.6422	25.1319	25.9503	NaN	25.6823	PF00498	FHA domain	cd00060	FHA	IPR000253	Forkhead-associated (FHA) domain					5	17.9	NaN	0.573051	0.231508	0.236771	NaN	0.29801
MAG002	coM.002-NODE_2197_length_35720_cov_1453.04_2	coM.002-NODE_2197_length_35720_cov_1453.04_2;coM.136-NODE_1608_length_43236_cov_13.6258_26	2	27.1501	26.3657	27.9801	26.7447	27.0977	25.3405	PF00166	Chaperonin 10 Kd subunit	cd00320	cpn10	IPR020818	GroES chaperonin family	GO:0006457	protein folding			4	60.6	0.389015	0.696167	0.0211543	0.0363771	0.803837	NaN
MAG002	coM.002-NODE_2197_length_35720_cov_1453.04_22	coM.002-NODE_2197_length_35720_cov_1453.04_22	1	23.7218	24.3372	NaN	24.3465	NaN	NaN											4	20.8	NaN	NaN	NaN	0.283053	NaN	NaN
MAG002	coM.002-NODE_2197_length_35720_cov_1453.04_24	coM.002-NODE_2197_length_35720_cov_1453.04_24	1	24.7175	24.766	24.8639	25.182	24.6928	23.9451	PF00753	Metallo-beta-lactamase superfamily	cd07709	flavodiiron_proteins_MBL-fold	IPR001279	Metallo-beta-lactamase					5	37	0.681296	0.445916	0.628882	0.145908	0.37592	NaN
MAG002	coM.002-NODE_2422_length_33475_cov_1366.38_10	coM.002-NODE_2422_length_33475_cov_1366.38_10	1	NaN	24.108	NaN	23.987	NaN	24.4852											2	13.8	NaN	0.226521	NaN	NaN	NaN	0.00977402
MAG002	coM.002-NODE_2422_length_33475_cov_1366.38_15	coM.002-NODE_2422_length_33475_cov_1366.38_15	1	NaN	26.2371	23.7502	26.6197	23.6103	27.1065	PF09719	Putative redox-active protein (C_GCAxxG_C_C)			IPR010181	CGCAxxGCC motif					7	56	NaN	0.620503	NaN	0.0508446	NaN	0.554797
MAG002	coM.002-NODE_321_length_94370_cov_1308.3_17	coM.002-NODE_321_length_94370_cov_1308.3_17	1	30.155	23.4422	30.7541	23.6878	28.8491	23.3377	PF00860	Permease family			IPR006043	Xanthine/uracil/vitamin C permease	GO:0055085	transmembrane transport			9	35.8	0.402202	1.09354	0.0850908	0.263881	0.565965	0.647291
MAG002	coM.002-NODE_321_length_94370_cov_1308.3_18	coM.002-NODE_321_length_94370_cov_1308.3_18	1	25.0542	27.6631	26.67	29.0036	26.6888	28.7204	PF00881	Nitroreductase family			IPR029479	Nitroreductase					9	80.2	0.513354	0.317042	0.615772	0.168632	0.159579	0.3827
MAG002	coM.002-NODE_321_length_94370_cov_1308.3_19	coM.002-NODE_321_length_94370_cov_1308.3_19	1	24.1109	27.8264	24.9642	27.8649	24.3189	27.797	PF06094	Gamma-glutamyl cyclotransferase, AIG2-like			IPR009288	Gamma-glutamylcyclotransferase, AIG2-like					7	70.4	0.1616	0.384299	0.0103472	0.0437329	0.297848	0.502703
MAG002	coM.002-NODE_321_length_94370_cov_1308.3_21	coM.002-NODE_321_length_94370_cov_1308.3_21	2	24.8412	26.4721	25.3193	26.8745	25.4892	27.2652	PF01979	Amidohydrolase family	cd01298	ATZ_TRZ_like	IPR006680	Amidohydrolase-related					5	22.9	0.105064	0.783079	0.542025	0.630592	0.110235	0.000948136
MAG002	coM.002-NODE_321_length_94370_cov_1308.3_22	coM.002-NODE_321_length_94370_cov_1308.3_22	1	24.5336	24.9253	24.6709	25.6224	24.7901	25.3689	PF01048	Phosphorylase superfamily			IPR000845	Nucleoside phosphorylase domain	GO:0009116	nucleoside metabolic process			7	48.7	0.0893594	0.590235	0.658931	0.538793	0.534963	1.06497
MAG002	coM.002-NODE_321_length_94370_cov_1308.3_36	coM.002-NODE_321_length_94370_cov_1308.3_36	1	25.3773	24.6324	NaN	NaN	26.1783	NaN	PF00006;PF02874;PF16886	ATP synthase alpha/beta family, beta-barrel domain;ATP synthase alpha/beta family, nucleotide-binding domain;ATPsynthase alpha/beta subunit N-term extension	cd01134	V_A-ATPase_A	IPR000194;IPR004100;IPR031686	ATPase, F1/V1/A1 complex, alpha/beta subunit, N-terminal domain;ATPase, F1/V1/A1 complex, alpha/beta subunit, nucleotide-binding domain;ATPsynthase alpha/beta subunit, N-terminal extension	GO:0015992;GO:0046034	ATP metabolic process;proton transport	ko00190;ko00195	3.6.3.14	4	14.1	0.185143	NaN	NaN	NaN	NaN	NaN
MAG002	coM.002-NODE_321_length_94370_cov_1308.3_37	coM.002-NODE_321_length_94370_cov_1308.3_37	2	24.268	24.7334	24.5177	24.6433	23.8224	23.7	PF00006	ATP synthase alpha/beta family, nucleotide-binding domain	cd01135	V_A-ATPase_B	IPR000194	ATPase, F1/V1/A1 complex, alpha/beta subunit, nucleotide-binding domain			ko00190;ko00195	3.6.3.14	4	23.5	0.998624	0.228868	0.480114	NaN	NaN	NaN
MAG002	coM.002-NODE_321_length_94370_cov_1308.3_39	coM.002-NODE_321_length_94370_cov_1308.3_39	1	NaN	25.9537	NaN	25.1513	24.3983	26.0309											3	19	NaN	0.170593	NaN	0.00936267	0.00821223	0.751136
MAG002	coM.002-NODE_321_length_94370_cov_1308.3_42	coM.002-NODE_321_length_94370_cov_1308.3_42	1	23.6211	23.4888	23.413	25.8261	24.0245	24.5958	PF00881	Nitroreductase family			IPR029479	Nitroreductase					4	29.9	NaN	1.04629	NaN	0.136882	0.00167374	0.111231
MAG002	coM.002-NODE_321_length_94370_cov_1308.3_6	coM.002-NODE_321_length_94370_cov_1308.3_6	2	NaN	NaN	NaN	NaN	NaN	24.3581	PF01979	Amidohydrolase family			IPR006680	Amidohydrolase-related					4	15	NaN	NaN	NaN	NaN	NaN	1.27728
MAG002	coM.002-NODE_321_length_94370_cov_1308.3_61	coM.002-NODE_321_length_94370_cov_1308.3_61	3	25.6751	28.0869	26.591	28.9157	27.5889	29.107	PF00696	Amino acid kinase family	cd04235	AAK_CK	IPR001048;IPR003964	Aspartate/glutamate/uridylate kinase;Carbamate kinase	GO:0006525	arginine metabolic process	ko00220;ko00230;ko00910	2.7.2.2	10	57.5	0.36585	0.323878	0.119183	0.0288055	0.366004	7.14811e-05
MAG002	coM.002-NODE_321_length_94370_cov_1308.3_62	coM.002-NODE_321_length_94370_cov_1308.3_62	1	21.3342	NaN	21.9484	23.2784	22.6057	NaN	PF01113	Dihydrodipicolinate reductase, N-terminus			IPR000846	Dihydrodipicolinate reductase, N-terminal	GO:0009089;GO:0055114	lysine biosynthetic process via diaminopimelate;oxidation-reduction process	ko00261;ko00300	1.17.1.8	2	12.3	NaN	NaN	NaN	NaN	0.321284	NaN
MAG002	coM.002-NODE_321_length_94370_cov_1308.3_67	coM.002-NODE_321_length_94370_cov_1308.3_67	1	24.4249	25.6092	24.7487	25.9634	24.6385	25.0736											6	33.4	0.204784	0.643241	0.401577	0.702145	0.068851	0.16461
MAG002	coM.002-NODE_3306_length_27533_cov_1579.23_1	coM.002-NODE_3306_length_27533_cov_1579.23_1	1	23.1323	27.2327	NaN	27.3913	24.4983	28.8405	PF13483	Beta-lactamase superfamily domain									10	74.8	0.416435	0.0482777	NaN	0.500076	NaN	0.154864
MAG002	coM.002-NODE_3306_length_27533_cov_1579.23_11	coM.002-NODE_3306_length_27533_cov_1579.23_11	2	25.5877	27.3937	26.0964	28.0375	26.2082	27.7698	PF07992	Pyridine nucleotide-disulphide oxidoreductase			IPR023753	FAD/NAD(P)-binding domain	GO:0055114	oxidation-reduction process			10	51.9	0.439	0.0158699	0.123754	0.419239	0.346745	0.0124364
MAG002	coM.002-NODE_3306_length_27533_cov_1579.23_12	coM.002-NODE_3306_length_27533_cov_1579.23_12	1	NaN	25.8933	24.5884	25.1075	25.0207	26.1844	PF00085	Thioredoxin	cd02947	TRX_family	IPR013766	Thioredoxin domain	GO:0045454	cell redox homeostasis			2	45.7	NaN	0.929668	NaN	1.22992	NaN	0.554046
MAG002	coM.002-NODE_3306_length_27533_cov_1579.23_15	coM.002-NODE_3306_length_27533_cov_1579.23_15	1	22.3815	NaN	22.2786	NaN	NaN	NaN	PF02504	Fatty acid synthesis protein			IPR003664	Fatty acid synthesis PlsX protein	GO:0006633	fatty acid biosynthetic process			2	13	0.945017	NaN	NaN	NaN	NaN	NaN
MAG002	coM.002-NODE_3306_length_27533_cov_1579.23_17	coM.002-NODE_3306_length_27533_cov_1579.23_17	1	25.0448	NaN	24.7498	NaN	25.8836	NaN											1	12.9	0.245982	NaN	0.281305	NaN	0.546715	NaN
MAG002	coM.002-NODE_3306_length_27533_cov_1579.23_18	coM.002-NODE_3306_length_27533_cov_1579.23_18	1	26.7157	NaN	26.2211	NaN	26.0115	NaN	PF12732	YtxH-like protein			IPR024623	Uncharacterised protein family YtxH					4	40	0.221235	NaN	0.327211	NaN	0.0599634	NaN
MAG002	coM.002-NODE_3306_length_27533_cov_1579.23_20	coM.002-NODE_3306_length_27533_cov_1579.23_20	1	23.6136	24.7449	24.108	25.8182	24.1694	24.9846	PF01523	Putative modulator of DNA gyrase			IPR002510	Metalloprotease TldD/PmbA	GO:0006508	proteolysis			10	36.6	0.840627	0.769664	0.420564	0.162012	0.0989608	0.581334
MAG002	coM.002-NODE_3306_length_27533_cov_1579.23_23	coM.002-NODE_3306_length_27533_cov_1579.23_23	2	28.5118	27.3339	28.3731	28.1348	28.5457	27.0163	PF00113;PF03952	Enolase, C-terminal TIM barrel domain;Enolase, N-terminal domain	cd03313	enolase	IPR000941;IPR020810;IPR020811	Enolase;Enolase, C-terminal TIM barrel domain;Enolase, N-terminal	GO:0006096	glycolytic process	ko00010;ko00680	4.2.1.11	12	47.8	0.112162	0.259614	0.324908	0.0534692	0.561023	0.603153
MAG002	coM.002-NODE_3306_length_27533_cov_1579.23_6	coM.002-NODE_3306_length_27533_cov_1579.23_6	1	NaN	25.3299	NaN	25.7958	NaN	NaN	PF02915	Rubrerythrin	cd00729;cd01041	rubredoxin_SM;Rubrerythrin	IPR003251	Rubrerythrin	GO:0055114	oxidation-reduction process			2	11.9	NaN	0.412603	NaN	NaN	NaN	NaN
MAG002	coM.002-NODE_3306_length_27533_cov_1579.23_8	coM.002-NODE_3306_length_27533_cov_1579.23_8	4	28.3766	27.1737	28.3854	27.7572	27.942	25.9895	PF09338	Glycine/sarcosine/betaine reductase component B subunits			IPR015417	Glycine/sarcosine/betaine reductase complex, protein B, subunit alpha/ beta	GO:0055114	oxidation-reduction process			15	76.3	0.0447486	0.211364	0.157965	0.177536	0.637888	0.24156
MAG002	coM.002-NODE_3434_length_26845_cov_1184.28_28	coM.002-NODE_3434_length_26845_cov_1184.28_28	7	NaN	25.4235	26.9147	27.1967	27.2939	27.2392	PF01451	Low molecular weight phosphotyrosine protein phosphatase	cd16345	LMWP_ArsC	IPR023485	Phosphotyrosine protein phosphatase I					4	59.8	NaN	0.448134	0.324412	0.00192325	0.243316	0.00734097
MAG002	coM.002-NODE_3549_length_26301_cov_1526.69_11	coM.002-NODE_3549_length_26301_cov_1526.69_11	1	24.02	27.5883	23.8811	27.5823	24.0649	25.9819	PF01406;PF09190	DALR domain;tRNA synthetases class I (C) catalytic domain	cd00672	CysRS_core	IPR015273;IPR032678	Cysteinyl-tRNA synthetase, class Ia, DALR;tRNA synthetases class I, catalytic domain	GO:0006423	cysteinyl-tRNA aminoacylation	ko00970	6.1.1.16	10	41.7	0.645728	0.168454	0.488876	0.466844	0.2682	0.360928
MAG002	coM.002-NODE_3549_length_26301_cov_1526.69_18	coM.002-NODE_3549_length_26301_cov_1526.69_18	1	23.5093	NaN	23.1906	24.7172	23.2614	21.3683	PF00079	Serpin (serine protease inhibitor)			IPR023796	Serpin domain					3	16.1	1.16668	NaN	0.864632	NaN	0.164137	NaN
MAG002	coM.002-NODE_3549_length_26301_cov_1526.69_4	coM.002-NODE_3549_length_26301_cov_1526.69_4	1	30.4843	23.486	31.2894	25.2081	29.8121	NaN	PF02608	ABC transporter substrate-binding protein PnrA-like	cd06304	PBP1_BmpA_like	IPR003760	ABC transporter substrate-binding protein PnrA-like					14	77.5	0.626547	NaN	0.673906	0.961834	0.493137	NaN
MAG002	coM.002-NODE_3549_length_26301_cov_1526.69_6	coM.002-NODE_3549_length_26301_cov_1526.69_6	2	24.0937	26.0694	24.9131	26.7886	24.3537	26.2977	PF01008	Initiation factor 2 subunit family			IPR000649	Initiation factor 2B-related	GO:0044237	cellular metabolic process	ko00270	5.3.1.23	7	47.7	0.0413093	0.233006	0.0802206	0.266421	0.434537	0.066089
MAG002	coM.002-NODE_3549_length_26301_cov_1526.69_7	coM.002-NODE_3549_length_26301_cov_1526.69_7	1	26.5213	27.7652	25.9038	27.6461	26.4785	28.0459	PF01048	Phosphorylase superfamily			IPR000845	Nucleoside phosphorylase domain	GO:0009116	nucleoside metabolic process			10	59.4	0.370318	0.437691	0.275922	0.00971333	0.565716	0.382778
MAG002	coM.002-NODE_3772_length_25156_cov_1340.37_16	coM.002-NODE_3772_length_25156_cov_1340.37_16	1	26.9034	24.9377	27.1299	24.8087	25.8161	NaN	PF02608	ABC transporter substrate-binding protein PnrA-like	cd06353	PBP1_BmpA_Med_like	IPR003760	ABC transporter substrate-binding protein PnrA-like					8	50.7	1.15805	NaN	0.278438	0.0307895	0.754979	NaN
MAG002	coM.002-NODE_3772_length_25156_cov_1340.37_2	coM.002-NODE_3772_length_25156_cov_1340.37_2	1	23.7715	24.7905	NaN	24.4361	NaN	25.7033	PF00300	Histidine phosphatase superfamily (branch 1)	cd07067	HP_PGM_like	IPR013078	Histidine phosphatase superfamily, clade-1					2	11	NaN	0.215661	NaN	0.145001	NaN	0.841671
MAG002	coM.002-NODE_3812_length_25001_cov_1351.7_1	coM.002-NODE_3812_length_25001_cov_1351.7_1	1	26.1465	29.2082	27.2899	29.0347	27.8418	28.8611	PF01041	DegT/DnrJ/EryC1/StrS aminotransferase family			IPR000653	DegT/DnrJ/EryC1/StrS aminotransferase					10	65.9	0.495339	0.238639	0.126625	0.0230762	0.204815	0.127498
MAG002	coM.002-NODE_3812_length_25001_cov_1351.7_5	coM.002-NODE_3812_length_25001_cov_1351.7_5	6	26.2427	27.161	25.0201	26.6047	26.9505	27.1177	PF01041	DegT/DnrJ/EryC1/StrS aminotransferase family	cd00616	AHBA_syn	IPR000653	DegT/DnrJ/EryC1/StrS aminotransferase					7	26.8	NaN	0.181609	0.368933	0.390096	0.108345	0.927832
MAG002	coM.002-NODE_3812_length_25001_cov_1351.7_7	coM.002-NODE_3812_length_25001_cov_1351.7_7	1	23.5307	23.5827	24.2318	23.8664	23.3141	NaN	PF13302	Acetyltransferase (GNAT) domain			IPR000182	GNAT domain					2	26.5	NaN	NaN	NaN	0.000133521	NaN	NaN
MAG002	coM.002-NODE_3812_length_25001_cov_1351.7_8	coM.002-NODE_3812_length_25001_cov_1351.7_8	1	24.9648	26.7833	25.1085	26.7038	24.8333	26.9932	PF00291	Pyridoxal-phosphate dependent enzyme			IPR001926	Pyridoxal-phosphate dependent enzyme					9	49.5	0.392774	0.0929843	NaN	0.918691	0.098015	0.312102
MAG002	coM.002-NODE_3812_length_25001_cov_1351.7_9	coM.002-NODE_3812_length_25001_cov_1351.7_9	1	23.9722	28.071	25.6089	27.9207	25.7484	27.7953	PF02655	ATP-grasp domain			IPR003806	ATP-grasp fold, DUF201-type					13	67.7	0.841053	0.133469	0.304571	0.187643	0.0844875	0.130468
MAG002	coM.002-NODE_4113_length_23765_cov_1578.85_18	coM.002-NODE_4113_length_23765_cov_1578.85_18;coM.136-NODE_435_length_82162_cov_15.0067_3;coM.150-NODE_6894_length_16156_cov_12.796_10	4	26.2487	26.8105	27.014	27.7389	26.5215	26.7443	PF03061	Thioesterase superfamily	cd03440	hot_dog	IPR006683	Thioesterase domain					7	61.1	0.224266	0.248932	0.0515581	0.044766	0.282455	0.670034
MAG002	coM.002-NODE_4113_length_23765_cov_1578.85_20	coM.002-NODE_4113_length_23765_cov_1578.85_20	2	25.0692	27.1671	24.8081	27.432	25.5609	27.2856	PF01370	NAD dependent epimerase/dehydratase family	cd05272	TDH_SDR_e	IPR001509	NAD-dependent epimerase/dehydratase					6	29.3	NaN	0.160035	0.242004	0.118529	0.352097	0.114049
MAG002	coM.002-NODE_4113_length_23765_cov_1578.85_7	coM.002-NODE_4113_length_23765_cov_1578.85_7	1	NaN	22.9678	NaN	23.1387	NaN	NaN	PF00378	Enoyl-CoA hydratase/isomerase	cd06558	crotonase-like	IPR001753	Crotonase superfamily	GO:0008152	metabolic process			2	9.7	NaN	0.312536	NaN	NaN	NaN	NaN
MAG002	coM.002-NODE_47278_length_3382_cov_1238.65_3	coM.002-NODE_47278_length_3382_cov_1238.65_3	1	NaN	24.0579	23.8455	26.3075	23.7967	25.4653											3	58.5	NaN	0.761555	NaN	0.299136	0.464327	0.162458
MAG002	coM.002-NODE_4781_length_21234_cov_1392.29_6	coM.002-NODE_4781_length_21234_cov_1392.29_6	1	27.6507	28.7776	28.2249	29.056	27.2731	29.3572	PF00391;PF01326;PF02896	PEP-utilising enzyme, mobile domain;PEP-utilising enzyme, TIM barrel domain;Pyruvate phosphate dikinase, PEP/pyruvate binding domain			IPR000121;IPR002192;IPR008279	PEP-utilising enzyme, C-terminal;PEP-utilising enzyme, mobile domain;Pyruvate phosphate dikinase, PEP/pyruvate-binding	GO:0016310	phosphorylation			28	55.1	0.147165	0.253465	0.326001	0.114018	0.353248	0.378895
MAG002	coM.002-NODE_48_length_166869_cov_1404.98_11	coM.002-NODE_48_length_166869_cov_1404.98_11	1	23.8905	24.1275	23.3081	23.5212	NaN	23.3756	PF00072;PF00486	Response regulator receiver domain;Transcriptional regulatory protein, C terminal	cd00156;cd00383	REC;trans_reg_C	IPR001789;IPR001867	OmpR/PhoB-type DNA-binding domain;Signal transduction response regulator, receiver domain	GO:0000160;GO:0006355	phosphorelay signal transduction system;regulation of transcription, DNA-templated			2	15.4	NaN	0.667457	NaN	NaN	NaN	NaN
MAG002	coM.002-NODE_48_length_166869_cov_1404.98_118	coM.002-NODE_48_length_166869_cov_1404.98_118	1	23.0668	26.0333	NaN	23.2343	23.765	NaN	PF13466	STAS domain	cd07043	STAS_anti-anti-sigma_factors	IPR002645	STAS domain					4	57.1	NaN	0.798647	NaN	NaN	NaN	NaN
MAG002	coM.002-NODE_48_length_166869_cov_1404.98_124	coM.002-NODE_48_length_166869_cov_1404.98_124	1	NaN	23.2294	NaN	NaN	NaN	NaN											2	53.1	NaN	0.236973	NaN	NaN	NaN	NaN
MAG002	coM.002-NODE_48_length_166869_cov_1404.98_144	coM.002-NODE_48_length_166869_cov_1404.98_144	1	23.4182	NaN	NaN	NaN	22.9769	22.6929	PF03437	BtpA family			IPR005137	Membrane complex biogenesis protein, BtpA family					2	19.6	0.383664	NaN	NaN	NaN	0.522277	NaN
MAG002	coM.002-NODE_48_length_166869_cov_1404.98_145	coM.002-NODE_48_length_166869_cov_1404.98_145	1	24.9757	23.5877	24.1592	23.738	23.6132	23.8699	PF03437	BtpA family			IPR005137	Membrane complex biogenesis protein, BtpA family					3	24.7	0.183156	0.451265	0.0543377	0.238039	0.318637	0.235777
MAG002	coM.002-NODE_48_length_166869_cov_1404.98_34	coM.002-NODE_48_length_166869_cov_1404.98_34	1	30.7725	31.7088	30.4463	31.7042	30.7532	31.9711	PF04199	Putative cyclase			IPR007325	Kynurenine formamidase	GO:0019441	tryptophan catabolic process to kynurenine	ko00380;ko00630	3.5.1.9	18	85.3	0.344914	0.1213	0.110533	0.0287179	0.290582	0.397168
MAG002	coM.002-NODE_48_length_166869_cov_1404.98_35	coM.002-NODE_48_length_166869_cov_1404.98_35	3	29.337	31.2073	29.564	30.8562	29.6491	30.9345	PF06545	Protein of unknown function (DUF1116)			IPR009499	Protein of unknown function DUF1116					15	60	0.327117	0.0797779	0.141017	0.0258208	0.360201	0.588332
MAG002	coM.002-NODE_48_length_166869_cov_1404.98_37	coM.002-NODE_48_length_166869_cov_1404.98_37	1	28.257	30.447	29.0375	30.8213	28.7194	30.3686	PF00549;PF02629	CoA binding domain;CoA-ligase			IPR003781;IPR005811	ATP-citrate lyase/succinyl-CoA ligase;CoA-binding	GO:0008152	metabolic process	ko00020;ko00640;ko00660;ko00720	6.2.1.5	24	84.3	0.757136	0.029871	0.201586	0.0122583	0.0131465	0.156948
MAG002	coM.002-NODE_48_length_166869_cov_1404.98_40	coM.002-NODE_48_length_166869_cov_1404.98_40	1	30.319	29.2457	30.0495	29.4714	29.226	29.9254	PF00941;PF03450	CO dehydrogenase flavoprotein C-terminal domain;FAD binding domain in molybdopterin dehydrogenase			IPR002346;IPR005107	CO dehydrogenase flavoprotein, C-terminal;Molybdopterin dehydrogenase, FAD-binding	GO:0055114	oxidation-reduction process			15	78.1	0.335393	0.204143	0.209306	0.0684451	0.613429	0.455473
MAG002	coM.002-NODE_48_length_166869_cov_1404.98_41	coM.002-NODE_48_length_166869_cov_1404.98_41	1	27.7293	27.2106	28.191	28.7271	27.4602	27.7739	PF00111;PF01799	[2Fe-2S] binding domain;2Fe-2S iron-sulfur cluster binding domain	cd00207	fer2	IPR001041;IPR002888	[2Fe-2S]-binding;2Fe-2S ferredoxin-type iron-sulfur binding domain	GO:0055114	oxidation-reduction process			7	52.4	0.206441	0.496052	0.118582	0.0450398	0.954959	0.430634
MAG002	coM.002-NODE_48_length_166869_cov_1404.98_42	coM.002-NODE_48_length_166869_cov_1404.98_42	1	30.3249	29.968	30.3699	30.4286	29.7794	30.7201	PF01315;PF02738	Aldehyde oxidase and xanthine dehydrogenase, a/b hammerhead domain;Molybdopterin-binding domain of aldehyde dehydrogenase			IPR000674;IPR008274	Aldehyde oxidase/xanthine dehydrogenase, a/b hammerhead;Aldehyde oxidase/xanthine dehydrogenase, molybdopterin binding	GO:0055114	oxidation-reduction process			30	66.9	0.313046	0.218839	0.167806	0.193262	0.477748	0.229636
MAG002	coM.002-NODE_48_length_166869_cov_1404.98_45	coM.002-NODE_48_length_166869_cov_1404.98_45	1	NaN	NaN	24.8995	26.1548	25.1795	24.8273	PF01425	Amidase			IPR023631	Amidase signature domain			ko00970	6.3.5.7	4	16.7	NaN	NaN	NaN	0.114173	NaN	NaN
MAG002	coM.002-NODE_48_length_166869_cov_1404.98_47	coM.002-NODE_48_length_166869_cov_1404.98_47	1	25.6187	24.0742	26.8467	24.7305	25.3908	23.482	PF00364	Biotin-requiring enzyme	cd06850	biotinyl_domain	IPR000089	Biotin/lipoyl attachment					3	25.6	0.144406	0.263615	0.507517	0.139404	0.650599	NaN
MAG002	coM.002-NODE_48_length_166869_cov_1404.98_49	coM.002-NODE_48_length_166869_cov_1404.98_49	1	24.5129	NaN	24.6458	NaN	24.0646	NaN	PF01039	Carboxyl transferase domain			IPR034733	Acetyl-CoA carboxylase			ko00061;ko00254;ko00620;ko00640;ko00720	6.4.1.2	5	22.1	0.221711	NaN	0.0570432	NaN	0.564866	NaN
MAG002	coM.002-NODE_48_length_166869_cov_1404.98_50	coM.002-NODE_48_length_166869_cov_1404.98_50	1	27.4495	28.2493	27.6343	28.6245	27.7258	28.1072	PF16957	Malonate decarboxylase, alpha subunit, transporter			IPR005777	Acetyl-S-ACP:malonate ACP transferase					20	62.8	0.702658	0.224969	0.316474	0.0153334	0.353356	0.0337984
MAG002	coM.002-NODE_48_length_166869_cov_1404.98_54	coM.002-NODE_48_length_166869_cov_1404.98_54	1	NaN	24.3131	NaN	22.8743	22.9256	24.1876	PF00571	CBS domain			IPR000644	CBS domain					3	34.1	NaN	0.422583	NaN	NaN	0.369322	1.04397
MAG002	coM.002-NODE_48_length_166869_cov_1404.98_58	coM.002-NODE_48_length_166869_cov_1404.98_58	2	24.1727	22.8898	25.4477	23.3323	23.7564	23.3002	PF00298;PF03946	Ribosomal protein L11, N-terminal domain;Ribosomal protein L11, RNA binding domain	cd00349	Ribosomal_L11	IPR000911;IPR020783;IPR020784	Ribosomal protein L11, C-terminal;Ribosomal protein L11, N-terminal;Ribosomal protein L11/L12	GO:0006412	translation			3	43.9	1.44146	0.580847	0.0635453	0.0334181	0.720796	NaN
MAG002	coM.002-NODE_48_length_166869_cov_1404.98_62	coM.002-NODE_48_length_166869_cov_1404.98_62;coM.136-NODE_465_length_79939_cov_13.884_31	2	23.1178	24.1562	22.9864	23.9838	24.1644	23.4221	PF02525	Flavodoxin-like fold			IPR003680	Flavodoxin-like fold					3	24.7	0.307141	0.350206	NaN	0.61969	0.0706255	0.336262
MAG002	coM.002-NODE_48_length_166869_cov_1404.98_68	coM.002-NODE_48_length_166869_cov_1404.98_68	1	30.4962	24.9424	30.3741	24.3363	29.209	25.0212	PF02608	ABC transporter substrate-binding protein PnrA-like	cd06354	PBP1_BmpA_PnrA_like	IPR003760	ABC transporter substrate-binding protein PnrA-like					18	77.3	0.49565	0.161874	0.452265	1.19983	0.750095	1.5957
MAG002	coM.002-NODE_48_length_166869_cov_1404.98_73	coM.002-NODE_48_length_166869_cov_1404.98_73	2	28.822	28.9697	29.4895	29.4965	29.1116	29.0092	PF01558;PF01855;PF02775;PF10371;PF13484;PF17147	4Fe-4S double cluster binding domain;Domain of unknown function;Pyruvate ferredoxin/flavodoxin oxidoreductase;Pyruvate flavodoxin/ferredoxin oxidoreductase, thiamine diP-bdg;Pyruvate:ferredoxin oxidoreductase core domain II;Thiamine pyrophosphate enzyme, C-terminal TPP binding domain	cd03377;cd07034	TPP_PFOR_PNO;TPP_PYR_PFOR_IOR-alpha_like	IPR002880;IPR011766;IPR019456;IPR019752;IPR033412	Pyruvate flavodoxin/ferredoxin oxidoreductase, N-terminal;Pyruvate/ketoisovalerate oxidoreductase, catalytic domain;Pyruvate:ferredoxin oxidoreductase, core domain II;Pyruvate-flavodoxin oxidoreductase, EKR domain;Thiamine pyrophosphate enzyme, C-terminal TPP-binding	GO:0055114	oxidation-reduction process			29	40.1	0.186989	0.370277	0.228203	0.159262	0.507541	0.189324
MAG002	coM.002-NODE_48_length_166869_cov_1404.98_74	coM.002-NODE_48_length_166869_cov_1404.98_74	1	NaN	23.8068	23.0498	26.5229	23.6402	25.307	PF01676;PF06415	BPG-independent PGAM N-terminus (iPGM_N);Metalloenzyme superfamily	cd16010	iPGM	IPR005995;IPR006124;IPR011258	BPG-independent PGAM, N-terminal;Metalloenzyme;Phosphoglycerate mutase, 2,3-bisphosphoglycerate-independent	GO:0006007	glucose catabolic process	ko00010;ko00260;ko00680	5.4.2.12	6	20	NaN	0.290798	NaN	0.0902981	0.167959	0.395511
MAG002	coM.002-NODE_48_length_166869_cov_1404.98_75	coM.002-NODE_48_length_166869_cov_1404.98_75	2	26.3283	27.0753	26.7668	27.8943	27.1639	27.2499	PF00121;PF00162	Phosphoglycerate kinase;Triosephosphate isomerase	cd00311;cd00318	Phosphoglycerate_kinase;TIM	IPR000652;IPR001576	Phosphoglycerate kinase;Triosephosphate isomerase	GO:0006096;GO:0008152	glycolytic process;metabolic process	ko00010;ko00051;ko00562;ko00710	2.7.2.3;5.3.1.1	11	35.2	0.0333586	0.0709013	0.435535	0.113333	0.173192	0.296483
MAG002	coM.002-NODE_48_length_166869_cov_1404.98_88	coM.002-NODE_48_length_166869_cov_1404.98_88;coM.136-NODE_465_length_79939_cov_13.884_56	3	NaN	26.1951	NaN	25.0275	24.4205	25.1625	PF05034;PF07476	Methylaspartate ammonia-lyase C-terminus;Methylaspartate ammonia-lyase N-terminus	cd03314	MAL	IPR006395;IPR022662;IPR022665	Methylaspartate ammonia-lyase;Methylaspartate ammonia-lyase, C-terminal;Methylaspartate ammonia-lyase, N-terminal			ko00630;ko00660	4.3.1.2	3	11.1	NaN	0.489558	NaN	0.0163759	NaN	0.175129
MAG002	coM.002-NODE_48_length_166869_cov_1404.98_94	coM.002-NODE_48_length_166869_cov_1404.98_94;coM.136-NODE_163915_length_1312_cov_12.1392_3	2	NaN	NaN	NaN	24.0253	NaN	23.8347	PF05681	Fumarate hydratase (Fumerase)			IPR004646	Fe-S hydro-lyase, tartrate dehydratase alpha-type, catalytic domain					2	19.9	NaN	NaN	NaN	0.165921	NaN	NaN
MAG002	coM.002-NODE_48_length_166869_cov_1404.98_95	coM.002-NODE_48_length_166869_cov_1404.98_95	2	NaN	25.0888	NaN	26.7019	NaN	25.2911											4	60.4	NaN	0.609732	NaN	0.0717562	NaN	NaN
MAG002	coM.002-NODE_498_length_77834_cov_1323.73_10	coM.002-NODE_498_length_77834_cov_1323.73_10	3	26.5922	28.5644	26.4894	28.7334	26.749	28.6552	PF01116	Fructose-bisphosphate aldolase class-II	cd00947	TBP_aldolase_IIB	IPR000771	Fructose-bisphosphate aldolase, class-II	GO:0005975	carbohydrate metabolic process			11	52.1	0.60094	0.118878	0.609198	0.272671	0.244321	0.47116
MAG002	coM.002-NODE_498_length_77834_cov_1323.73_15	coM.002-NODE_498_length_77834_cov_1323.73_15;coM.067-NODE_917_length_57980_cov_22.2354_43	2	NaN	21.9433	NaN	NaN	NaN	21.3784											2	10.4	NaN	0.117063	NaN	NaN	NaN	NaN
MAG002	coM.002-NODE_498_length_77834_cov_1323.73_23	coM.002-NODE_498_length_77834_cov_1323.73_23	3	27.3879	27.5146	27.5804	26.8677	27.1092	27.2395											7	48.5	0.252312	0.0910054	0.0225678	0.637645	0.325666	1.07393
MAG002	coM.002-NODE_498_length_77834_cov_1323.73_41	coM.002-NODE_498_length_77834_cov_1323.73_41	1	26.6659	27.0882	NaN	27.5327	NaN	26.5416	PF04961	Formiminotransferase-cyclodeaminase			IPR007044	Cyclodeaminase/cyclohydrolase	GO:0044237	cellular metabolic process	ko00340;ko00670	2.1.2.5;4.3.1.4+2.1.2.5	7	61.5	NaN	0.179794	NaN	0.138285	NaN	0.0379376
MAG002	coM.002-NODE_498_length_77834_cov_1323.73_54	coM.002-NODE_498_length_77834_cov_1323.73_54;coM.136-NODE_447_length_81336_cov_13.3264_6	2	NaN	24.968	NaN	24.5839	24.7868	24.9906											2	20.5	NaN	0.320046	NaN	0.0910412	NaN	0.00893513
MAG002	coM.002-NODE_498_length_77834_cov_1323.73_6	coM.002-NODE_498_length_77834_cov_1323.73_6	2	25.5979	25	25.7087	24.9209	26.1393	25.3941	PF00216	Bacterial DNA-binding protein	cd13831	HU	IPR000119	Histone-like DNA-binding protein					6	62.6	0.21058	1.27939	1.45692	0.575529	0.406991	NaN
MAG002	coM.002-NODE_589_length_71210_cov_1331.46_1	coM.002-NODE_589_length_71210_cov_1331.46_1	1	22.0777	23.6104	NaN	25.8206	NaN	23.0301	PF00857	Isochorismatase family			IPR000868	Isochorismatase-like	GO:0008152	metabolic process			1	13.4	NaN	1.0143	NaN	0.563905	NaN	0.560964
MAG002	coM.002-NODE_589_length_71210_cov_1331.46_27	coM.002-NODE_589_length_71210_cov_1331.46_27	1	24.3924	26.5108	24.7425	25.6794	25.5935	25.4551	PF00871	Acetokinase family			IPR000890	Aliphatic acid kinase, short-chain	GO:0008152;GO:0016310	metabolic process;phosphorylation	ko00430;ko00620;ko00640;ko00680;ko00720	2.7.2.1	4	17.5	NaN	0.181094	0.0636977	0.0130797	NaN	0.260717
MAG002	coM.002-NODE_589_length_71210_cov_1331.46_34	coM.002-NODE_589_length_71210_cov_1331.46_34	1	22.9345	NaN	NaN	23.0351	NaN	NaN	PF00069;PF03793	PASTA domain;Protein kinase domain	cd06577;cd14014	PASTA_pknB;STKc_PknB_like	IPR000719;IPR005543	PASTA domain;Protein kinase domain	GO:0006468	protein phosphorylation			2	2.7	NaN	NaN	NaN	0.145727	NaN	NaN
MAG002	coM.002-NODE_589_length_71210_cov_1331.46_35	coM.002-NODE_589_length_71210_cov_1331.46_35	1	23.3102	24.5028	NaN	26.6359	23.9275	25.9599	PF13672	Protein phosphatase 2C	cd00143	PP2Cc	IPR001932	PPM-type phosphatase domain			ko04658;ko04660	3.1.3.16	4	34.9	0.31171	0.455447	NaN	0.224279	NaN	0.369038
MAG002	coM.002-NODE_589_length_71210_cov_1331.46_47	coM.002-NODE_589_length_71210_cov_1331.46_47	1	NaN	24.9774	NaN	24.1781	NaN	25.1489	PF01765	Ribosome recycling factor	cd00520	RRF	IPR002661;IPR023584	Ribosome recycling factor;Ribosome recycling factor domain	GO:0006412	translation			2	22.1	NaN	0.410593	NaN	0.34135	NaN	0.475147
MAG002	coM.002-NODE_589_length_71210_cov_1331.46_49	coM.002-NODE_589_length_71210_cov_1331.46_49	2	25.4822	24.8469	26.0536	25.195	25.019	24.8452	PF00889	Elongation factor TS	cd14275	UBA_EF-Ts	IPR014039	Translation elongation factor EFTs/EF1B, dimerisation	GO:0006414	translational elongation			4	31.5	1.95092	NaN	NaN	0.240549	0.519536	0.244402
MAG002	coM.002-NODE_589_length_71210_cov_1331.46_5	coM.002-NODE_589_length_71210_cov_1331.46_5	2	24.6627	23.8154	25.8957	25.869	25.3071	24.338	PF00171	Aldehyde dehydrogenase family	cd07123	ALDH_F4-17_P5CDH	IPR005931;IPR015590	Aldehyde dehydrogenase domain;Delta-1-pyrroline-5-carboxylate dehydrogenase	GO:0008152;GO:0010133;GO:0055114	metabolic process;oxidation-reduction process;proline catabolic process to glutamate	ko00250;ko00330	1.2.1.88	9	23.5	0.771154	0.141594	0.740084	0.379211	0.404347	0.83346
MAG002	coM.002-NODE_589_length_71210_cov_1331.46_51	coM.002-NODE_589_length_71210_cov_1331.46_51	1	24.9972	25.1627	25.2584	26.1849	25.1283	24.7366	PF01546	Peptidase family M20/M25/M40	cd03888	M20_PepV	IPR002933;IPR010964	Peptidase M20;Peptidase M20A, peptidase V-related	GO:0008152	metabolic process			5	15.6	0.361202	0.165881	0.181818	0.0629869	0.582998	0.206854
MAG002	coM.002-NODE_589_length_71210_cov_1331.46_66	coM.002-NODE_589_length_71210_cov_1331.46_66	1	23.9184	27.4647	24.5278	28.3986	25.5628	28.3003	PF00881	Nitroreductase family			IPR029479	Nitroreductase					6	29.4	0.353208	0.258867	0.021888	0.167245	0.772478	0.115517
MAG002	coM.002-NODE_6211_length_17489_cov_1434.61_12	coM.002-NODE_6211_length_17489_cov_1434.61_12;coM.133-NODE_4706_length_21461_cov_10.1701_10	4	NaN	NaN	NaN	25.1875	24.9359	24.7637	PF02492	CobW/HypB/UreG, nucleotide-binding domain			IPR003495	CobW/HypB/UreG, nucleotide-binding domain					4	21.4	NaN	NaN	NaN	0.21765	NaN	0.283271
MAG002	coM.002-NODE_6211_length_17489_cov_1434.61_5	coM.002-NODE_6211_length_17489_cov_1434.61_5	2	NaN	24.7556	NaN	25.024	24.0288	24.6254	PF00484	Carbonic anhydrase			IPR001765	Carbonic anhydrase			ko00910	4.2.1.1	3	22.6	NaN	NaN	NaN	0.909792	NaN	0.593754
MAG002	coM.002-NODE_685_length_66371_cov_1432.12_1	coM.002-NODE_685_length_66371_cov_1432.12_1	1	29.3641	29.9582	30.8091	32.7859	29.427	32.9012	PF05738;PF09479	Cna protein B-type domain;Listeria-Bacteroides repeat domain (List_Bact_rpt)	cd00222	CollagenBindB	IPR008454;IPR013378	Collagen-binding surface protein Cna-like, B-type domain;Listeria/Bacterioides repeat					60	61.6	0.274327	0.234958	0.284617	0.776643	0.582211	1.30548
MAG002	coM.002-NODE_685_length_66371_cov_1432.12_19	coM.002-NODE_685_length_66371_cov_1432.12_19	2	23.6114	26.2327	23.2015	24.9263	22.0019	25.5479											5	83.1	NaN	0.856076	0.667431	0.149824	NaN	0.84749
MAG002	coM.002-NODE_685_length_66371_cov_1432.12_26	coM.002-NODE_685_length_66371_cov_1432.12_26	1	26.2451	26.3209	25.7642	27.0405	25.897	26.4876	PF00456;PF02779;PF02780	Transketolase, C-terminal domain;Transketolase, pyrimidine binding domain;Transketolase, thiamine diphosphate binding domain	cd02012;cd07033	TPP_PYR_DXS_TK_like;TPP_TK	IPR005474;IPR005475;IPR033248	Transketolase, C-terminal domain;Transketolase, N-terminal;Transketolase-like, pyrimidine-binding domain			ko00730;ko00900	2.2.1.7	12	35.7	0.288446	0.251444	0.204409	0.30314	0.670406	0.38765
MAG002	coM.002-NODE_685_length_66371_cov_1432.12_36	coM.002-NODE_685_length_66371_cov_1432.12_36	3	27.4131	29.1822	28.4937	29.1613	27.8184	28.7884	PF00155	Aminotransferase class I and II	cd06454	KBL_like	IPR004839	Aminotransferase, class I/classII	GO:0009058	biosynthetic process			10	43.3	0.258599	0.175512	0.102629	0.0718924	0.267502	0.195707
MAG002	coM.002-NODE_685_length_66371_cov_1432.12_37	coM.002-NODE_685_length_66371_cov_1432.12_37	1	NaN	24.1831	NaN	24.2607	NaN	25.0396	PF12804	MobA-like NTP transferase domain			IPR025877	MobA-like NTP transferase					4	26.5	NaN	0.430358	NaN	0.122745	NaN	0.532928
MAG002	coM.002-NODE_685_length_66371_cov_1432.12_6	coM.002-NODE_685_length_66371_cov_1432.12_6	1	NaN	24.4129	25.5162	25.1699	NaN	24.2459	PF01476	LysM domain	cd00118	LysM	IPR018392	LysM domain					4	14.5	NaN	0.323864	NaN	0.223505	NaN	NaN
MAG002	coM.002-NODE_707_length_65138_cov_1513.15_10	coM.002-NODE_707_length_65138_cov_1513.15_10	1	23.4738	26.0361	23.0699	26.3455	23.9697	26.8367	PF01261	Xylose isomerase-like TIM barrel			IPR013022	Xylose isomerase-like, TIM barrel domain					6	47.3	NaN	0.118545	NaN	0.0249428	0.706051	0.480261
MAG002	coM.002-NODE_707_length_65138_cov_1513.15_11	coM.002-NODE_707_length_65138_cov_1513.15_11	1	28.8851	28.3584	28.7677	28.9726	28.5049	27.8781	PF01261;PF07582	AP endonuclease family 2 C terminus;Xylose isomerase-like TIM barrel			IPR011418;IPR013022	AP endonuclease, family 2, C-terminal;Xylose isomerase-like, TIM barrel domain					14	75	0.222974	0.0954582	0.151352	0.18849	0.591852	0.73006
MAG002	coM.002-NODE_707_length_65138_cov_1513.15_12	coM.002-NODE_707_length_65138_cov_1513.15_12	1	24.9881	25.1108	25.2792	26.7676	25.457	25.385	PF01408;PF02894	Oxidoreductase family, C-terminal alpha/beta domain;Oxidoreductase family, NAD-binding Rossmann fold			IPR000683;IPR004104	Oxidoreductase, C-terminal;Oxidoreductase, N-terminal	GO:0008152;GO:0055114	metabolic process;oxidation-reduction process			7	30.6	0.157021	0.112206	0.0635237	0.139716	0.78871	0.0758603
MAG002	coM.002-NODE_707_length_65138_cov_1513.15_16	coM.002-NODE_707_length_65138_cov_1513.15_16	1	30.5241	24.6668	30.8574	25.0142	29.6593	24.2291	PF13407	Periplasmic binding protein domain			IPR025997	Periplasmic binding protein					12	45.5	0.559797	0.718798	0.456916	0.0009333	0.793207	0.211074
MAG002	coM.002-NODE_707_length_65138_cov_1513.15_29	coM.002-NODE_707_length_65138_cov_1513.15_29	1	26.8289	28.9193	27.7083	29.2002	26.9587	28.7901	PF01261	Xylose isomerase-like TIM barrel			IPR013022	Xylose isomerase-like, TIM barrel domain					18	81	0.671498	0.185052	0.514375	0.0258856	0.327783	0.111393
MAG002	coM.002-NODE_707_length_65138_cov_1513.15_30	coM.002-NODE_707_length_65138_cov_1513.15_30	1	24.9019	26.846	23.9759	25.2604	NaN	26.6813	PF01408	Oxidoreductase family, NAD-binding Rossmann fold			IPR000683	Oxidoreductase, N-terminal					7	40.6	NaN	0.391182	NaN	0.420201	NaN	1.48523
MAG002	coM.002-NODE_707_length_65138_cov_1513.15_31	coM.002-NODE_707_length_65138_cov_1513.15_31	1	24.5418	26.1011	NaN	25.6519	NaN	26.9269	PF01791	DeoC/LacD family aldolase	cd00959	DeoC	IPR002915;IPR011343	DeoC/FbaB/ lacD aldolase;Deoxyribose-phosphate aldolase	GO:0009264	deoxyribonucleotide catabolic process	ko00030	4.1.2.4	5	38.2	0.142971	0.172464	NaN	0.653272	NaN	0.914011
MAG002	coM.002-NODE_707_length_65138_cov_1513.15_34	coM.002-NODE_707_length_65138_cov_1513.15_34	2	24.8044	23.7778	24.6469	24.3026	25.1323	NaN											4	35.6	NaN	0.250423	NaN	0.0178959	0.375794	NaN
MAG002	coM.002-NODE_707_length_65138_cov_1513.15_37	coM.002-NODE_707_length_65138_cov_1513.15_37	2	25.0151	27.2192	25.8657	28.2504	25.644	27.6737	PF00763;PF02882	Tetrahydrofolate dehydrogenase/cyclohydrolase, catalytic domain;Tetrahydrofolate dehydrogenase/cyclohydrolase, NAD(P)-binding domain	cd01080	NAD_bind_m-THF_DH_Cyclohyd	IPR020630;IPR020631	Tetrahydrofolate dehydrogenase/cyclohydrolase, catalytic domain;Tetrahydrofolate dehydrogenase/cyclohydrolase, NAD(P)-binding domain	GO:0055114	oxidation-reduction process	ko00670;ko00720	1.5.1.5+3.5.4.9	7	43	0.744045	0.206196	0.554036	0.189529	0.196245	0.131706
MAG002	coM.002-NODE_707_length_65138_cov_1513.15_44	coM.002-NODE_707_length_65138_cov_1513.15_44	1	26.9241	27.5465	26.7965	27.8708	27.3486	26.3752											15	39.1	0.78146	0.0581835	0.320615	0.290464	0.357604	0.359488
MAG002	coM.002-NODE_707_length_65138_cov_1513.15_47	coM.002-NODE_707_length_65138_cov_1513.15_47	1	28.1181	29.4079	27.7994	29.6178	27.3006	28.0448	PF00082;PF02225;PF06280;PF16403	Domain of unknown function (DUF5011);Fn3-like domain;PA domain;Subtilase family	cd07475	Peptidases_S8_C5a_Peptidase	IPR000209;IPR003137;IPR010435;IPR032179;IPR034216	C5a peptidase-like domain;Domain of unknown function DUF5011;Fn3-like domain;PA domain;Peptidase S8/S53 domain	GO:0006508	proteolysis			21	22	0.776563	0.154181	0.394393	0.139766	0.309084	0.00228335
MAG002	coM.002-NODE_707_length_65138_cov_1513.15_9	coM.002-NODE_707_length_65138_cov_1513.15_9	1	25.825	26.7538	26.2535	27.7164	26.1055	26.4255	PF01408;PF02894	Oxidoreductase family, C-terminal alpha/beta domain;Oxidoreductase family, NAD-binding Rossmann fold			IPR000683;IPR004104	Oxidoreductase, C-terminal;Oxidoreductase, N-terminal	GO:0008152;GO:0055114	metabolic process;oxidation-reduction process			7	35.4	0.31652	0.226204	0.100357	0.124772	0.188436	0.687178
MAG002	coM.002-NODE_8311_length_13996_cov_1708.2_1	coM.002-NODE_8311_length_13996_cov_1708.2_1	1	24.361	26.3028	24.7964	26.7084	24.1828	25.947	PF07992	Pyridine nucleotide-disulphide oxidoreductase			IPR023753	FAD/NAD(P)-binding domain	GO:0055114	oxidation-reduction process			6	26.7	NaN	0.573342	0.107992	0.536882	0.460543	0.135749
MAG002	coM.002-NODE_8311_length_13996_cov_1708.2_5	coM.002-NODE_8311_length_13996_cov_1708.2_5	1	26.784	28.3732	26.461	29.367	28.034	28.1453	PF02915	Rubrerythrin	cd00729;cd01041	rubredoxin_SM;Rubrerythrin	IPR003251	Rubrerythrin	GO:0055114	oxidation-reduction process			9	64.4	0.337783	0.294877	0.279773	0.102842	0.262279	0.264403
MAG002	coM.002-NODE_8311_length_13996_cov_1708.2_7	coM.002-NODE_8311_length_13996_cov_1708.2_7	1	27.5891	30.365	27.7273	29.6641	28.91	30.8259	PF00081;PF02777	Iron/manganese superoxide dismutases, alpha-hairpin domain;Iron/manganese superoxide dismutases, C-terminal domain			IPR019831;IPR019832	Manganese/iron superoxide dismutase, C-terminal;Manganese/iron superoxide dismutase, N-terminal	GO:0006801;GO:0055114	oxidation-reduction process;superoxide metabolic process			17	77.5	0.80603	0.19512	0.232852	0.0322798	0.303752	0.376369
MAG002	coM.002-NODE_8311_length_13996_cov_1708.2_8	coM.002-NODE_8311_length_13996_cov_1708.2_8	1	25.8477	25.8751	26.9197	26.1674	24.9201	25.2693											12	17.3	0.603099	0.43896	0.139314	0.984264	0.700561	0.0204328
MAG002	coM.002-NODE_8895_length_13234_cov_1359.53_13	coM.002-NODE_8895_length_13234_cov_1359.53_13	1	24.39	25.4177	24.5507	26.6342	25.7	25.3038											4	40.3	0.306038	0.377764	NaN	0.102043	0.129102	0.2775
MAG002	coM.002-NODE_8895_length_13234_cov_1359.53_6	coM.002-NODE_8895_length_13234_cov_1359.53_6	1	28.1457	25.4673	28.1274	24.8839	28.1902	25.776	PF05065	Phage capsid family			IPR024455	Phage capsid					5	21.2	0.553954	0.61066	0.25688	0.044677	0.161491	1.59235
MAG002	coM.002-NODE_940_length_57181_cov_1394.83_1	coM.002-NODE_940_length_57181_cov_1394.83_1	2	24.2256	26.9478	24.5342	27.3698	24.8655	26.2135	PF10418	Iron-sulfur cluster binding domain of dihydroorotate dehydrogenase B	cd06219	DHOD_e_trans_like1	IPR019480	Dihydroorotate dehydrogenase, electron transfer subunit, iron-sulphur cluster binding domain					8	42.3	0.0564172	0.275212	0.136951	0.408083	NaN	0.733083
MAG002	coM.002-NODE_940_length_57181_cov_1394.83_11	coM.002-NODE_940_length_57181_cov_1394.83_11	1	NaN	22.4424	NaN	23.2314	NaN	22.0508	PF00072;PF01966	HD domain;Response regulator receiver domain	cd00077;cd00156	HDc;REC	IPR001789;IPR003607;IPR006674	HD domain;HD/PDEase domain;Signal transduction response regulator, receiver domain	GO:0000160	phosphorelay signal transduction system			2	12.2	NaN	0.530414	NaN	NaN	NaN	NaN
MAG002	coM.002-NODE_940_length_57181_cov_1394.83_16	coM.002-NODE_940_length_57181_cov_1394.83_16	3	26.3918	28.6792	26.7278	28.9089	26.6359	27.8594	PF00365	Phosphofructokinase			IPR000023	Phosphofructokinase domain	GO:0006096	glycolytic process	ko00010;ko00030;ko00051;ko00052;ko00680	2.7.1.11	8	45.1	0.589889	0.266126	NaN	0.100152	0.323094	0.661491
MAG002	coM.002-NODE_940_length_57181_cov_1394.83_2	coM.002-NODE_940_length_57181_cov_1394.83_2	2	NaN	24.9746	25.34	25.9555	NaN	25.0474	PF07992;PF14691	Dihydroprymidine dehydrogenase domain II, 4Fe-4S cluster;Pyridine nucleotide-disulphide oxidoreductase			IPR023753;IPR028261	Dihydroprymidine dehydrogenase domain II;FAD/NAD(P)-binding domain	GO:0055114	oxidation-reduction process			6	27.7	NaN	0.111773	NaN	0.203856	NaN	NaN
MAG002	coM.002-NODE_940_length_57181_cov_1394.83_20	coM.002-NODE_940_length_57181_cov_1394.83_20	1	26.3006	25.9009	25.7559	26.2612	25.7115	25.2714	PF00483	Nucleotidyl transferase	cd04651	LbH_G1P_AT_C	IPR005835	Nucleotidyl transferase domain	GO:0009058	biosynthetic process			6	19.5	0.501625	0.269108	0.134786	0.167445	0.804416	0.01884
MAG002	coM.002-NODE_940_length_57181_cov_1394.83_21	coM.002-NODE_940_length_57181_cov_1394.83_21;coM.136-NODE_223_length_107796_cov_13.4446_76	2	25.0594	25.652	25.0132	25.7979	25.4045	24.9905	PF00483	Nucleotidyl transferase	cd02508	ADP_Glucose_PP	IPR005835	Nucleotidyl transferase domain	GO:0009058	biosynthetic process			3	10.1	0.487532	0.103777	0.247892	0.0283456	0.384605	0.290639
MAG002	coM.002-NODE_940_length_57181_cov_1394.83_26	coM.002-NODE_940_length_57181_cov_1394.83_26	1	25.3928	28.4639	26.3662	28.8146	25.4764	28.2975	PF00408;PF02878;PF02879;PF02880	Phosphoglucomutase/phosphomannomutase, alpha/beta/alpha domain I;Phosphoglucomutase/phosphomannomutase, alpha/beta/alpha domain II;Phosphoglucomutase/phosphomannomutase, alpha/beta/alpha domain III;Phosphoglucomutase/phosphomannomutase, C-terminal domain	cd05799	PGM2	IPR005843;IPR005844;IPR005845;IPR005846	Alpha-D-phosphohexomutase, alpha/beta/alpha domain I;Alpha-D-phosphohexomutase, alpha/beta/alpha domain II;Alpha-D-phosphohexomutase, alpha/beta/alpha domain III;Alpha-D-phosphohexomutase, C-terminal	GO:0005975;GO:0071704	carbohydrate metabolic process;organic substance metabolic process	ko00520	5.4.2.10	18	63.2	0.649534	0.353797	0.34449	0.106671	0.148516	0.00828641
MAG002	coM.002-NODE_940_length_57181_cov_1394.83_3	coM.002-NODE_940_length_57181_cov_1394.83_3	1	NaN	25.3333	NaN	25.1514	NaN	23.9215	PF03630	Fumble			IPR004567	Type II pantothenate kinase	GO:0015937	coenzyme A biosynthetic process	ko00770	2.7.1.33	5	34	NaN	0.190683	NaN	0.409441	NaN	0.355946
MAG002	coM.002-NODE_940_length_57181_cov_1394.83_33	coM.002-NODE_940_length_57181_cov_1394.83_33	1	28.4075	29.7078	27.9258	30.1352	28.216	28.3266	PF02872	5'-nucleotidase, C-terminal domain			IPR008334	5'-Nucleotidase, C-terminal	GO:0009166	nucleotide catabolic process			22	62.2	1.47976	0.297651	0.26995	0.283861	0.404525	0.0261836
MAG002	coM.002-NODE_984_length_56056_cov_1528.91_12	coM.002-NODE_984_length_56056_cov_1528.91_12	2	25.9872	25.5615	26.2901	27.0443	25.9277	26.4574	PF01048	Phosphorylase superfamily			IPR000845	Nucleoside phosphorylase domain	GO:0009116	nucleoside metabolic process			8	63.8	0.499349	0.457701	0.23599	0.140161	0.615123	0.570163
MAG002	coM.002-NODE_984_length_56056_cov_1528.91_14	coM.002-NODE_984_length_56056_cov_1528.91_14	1	24.5744	27.3114	24.7055	28.0467	24.6862	27.9129	PF01206;PF02635	DsrE/DsrF-like family;Sulfurtransferase TusA	cd03421	SirA_like_N	IPR001455;IPR003787	Sulphur relay, DsrE/F-like protein;TusA-like domain					6	43.8	0.416486	0.250174	0.668693	0.094966	0.169494	0.157074
MAG002	coM.002-NODE_984_length_56056_cov_1528.91_18	coM.002-NODE_984_length_56056_cov_1528.91_18	3	26.323	26.6432	NaN	NaN	NaN	26.4047	PF02971;PF07837	Formiminotransferase domain;Formiminotransferase domain, N-terminal subdomain			IPR012886;IPR013802	Formiminotransferase, C-terminal subdomain;Formiminotransferase, N-terminal subdomain	GO:0008152	metabolic process	ko00340;ko00670	2.1.2.5	3	16.3	1.12672	1.6449	NaN	NaN	NaN	0.0646593
MAG002	coM.002-NODE_984_length_56056_cov_1528.91_29	coM.002-NODE_984_length_56056_cov_1528.91_29	1	24.3133	25.9044	24.4973	25.6026	24.8672	27.0238	PF01042	Endoribonuclease L-PSP	cd00448	YjgF_YER057c_UK114_family	IPR006175	YjgF/YER057c/UK114 family					3	39.7	NaN	0.893806	0.270621	0.233972	0.027767	0.116418
MAG002	coM.002-NODE_984_length_56056_cov_1528.91_30	coM.002-NODE_984_length_56056_cov_1528.91_30	1	25.1921	25.7582	25.1798	26.4509	25.5926	25.2883	PF02852;PF07992	Pyridine nucleotide-disulphide oxidoreductase;Pyridine nucleotide-disulphide oxidoreductase, dimerisation domain			IPR004099;IPR023753	FAD/NAD(P)-binding domain;Pyridine nucleotide-disulphide oxidoreductase, dimerisation domain	GO:0045454;GO:0055114	cell redox homeostasis;oxidation-reduction process			7	28.7	0.727391	0.095961	0.242484	0.798658	0.191109	0.0582732
MAG002	coM.002-NODE_984_length_56056_cov_1528.91_34	coM.002-NODE_984_length_56056_cov_1528.91_34	3	32.0563	28.4354	31.9139	28.865	31.6435	28.7774	PF02608	ABC transporter substrate-binding protein PnrA-like	cd06353	PBP1_BmpA_Med_like	IPR003760	ABC transporter substrate-binding protein PnrA-like					19	66.2	0.532558	0.053314	0.145405	0.0363259	0.405514	0.142602
MAG002	coM.002-NODE_984_length_56056_cov_1528.91_35	coM.002-NODE_984_length_56056_cov_1528.91_35	1	24.8205	26.9909	NaN	26.0899	26.409	27.0178											7	26.9	NaN	0.104657	NaN	0.701067	NaN	0.423806
MAG002	coM.002-NODE_984_length_56056_cov_1528.91_36	coM.002-NODE_984_length_56056_cov_1528.91_36	1	NaN	24.59	NaN	NaN	NaN	NaN											2	6.5	NaN	0.626963	NaN	NaN	NaN	NaN
MAG002	coM.002-NODE_984_length_56056_cov_1528.91_5	coM.002-NODE_984_length_56056_cov_1528.91_5	1	NaN	25.1389	23.4564	24.9244	NaN	26.4814	PF00383	Cytidine and deoxycytidylate deaminase zinc-binding region	cd01283	cytidine_deaminase	IPR002125	Cytidine and deoxycytidylate deaminase domain					3	38.5	NaN	1.25965	NaN	0.974295	NaN	NaN
MAG002	coM.002-NODE_984_length_56056_cov_1528.91_6	coM.002-NODE_984_length_56056_cov_1528.91_6	2	30.2979	23.2809	31.0705	25.1302	28.8359	24.4986	PF02608	ABC transporter substrate-binding protein PnrA-like	cd06354	PBP1_BmpA_PnrA_like	IPR003760	ABC transporter substrate-binding protein PnrA-like					14	57	1.09926	0.561196	0.603927	0.461132	1.0187	0.0633848
MAG002	coM.002-NODE_987_length_55923_cov_1399.59_10	coM.002-NODE_987_length_55923_cov_1399.59_10	1	NaN	22.9877	NaN	23.9711	NaN	23.467	PF13023	HD domain			IPR006674	HD domain					2	26.8	NaN	0.209246	NaN	1.19148	NaN	1.56709
MAG002	coM.002-NODE_987_length_55923_cov_1399.59_15	coM.002-NODE_987_length_55923_cov_1399.59_15;coM.136-NODE_417_length_83301_cov_14.4528_23	2	24.517	24.3391	24.4664	25.8804	24.0703	24.2987	PF00044;PF02800	Glyceraldehyde 3-phosphate dehydrogenase, C-terminal domain;Glyceraldehyde 3-phosphate dehydrogenase, NAD binding domain			IPR020828;IPR020829	Glyceraldehyde 3-phosphate dehydrogenase, catalytic domain;Glyceraldehyde 3-phosphate dehydrogenase, NAD(P) binding domain	GO:0055114	oxidation-reduction process			6	25.3	0.192968	0.237221	0.0638043	0.680703	0.100443	0.207023
MAG002	coM.002-NODE_987_length_55923_cov_1399.59_16	coM.002-NODE_987_length_55923_cov_1399.59_16	1	25.4631	26.0103	25.6891	27.3537	25.9268	25.4546	PF02347	Glycine cleavage system P-protein			IPR020581	Glycine cleavage system P protein	GO:0006546;GO:0055114	glycine catabolic process;oxidation-reduction process	ko00260	1.4.4.2	7	29.2	0.185456	0.48643	0.396403	0.357957	0.268705	0.213127
MAG002	coM.002-NODE_987_length_55923_cov_1399.59_17	coM.002-NODE_987_length_55923_cov_1399.59_17	1	NaN	24.0531	23.8562	24.7671	NaN	NaN	PF02347	Glycine cleavage system P-protein	cd00613	GDC-P	IPR020581	Glycine cleavage system P protein	GO:0006546;GO:0055114	glycine catabolic process;oxidation-reduction process	ko00260	1.4.4.2	3	17.8	NaN	0.00152403	NaN	1.29976	NaN	NaN
MAG002	coM.002-NODE_987_length_55923_cov_1399.59_18	coM.002-NODE_987_length_55923_cov_1399.59_18	1	24.0194	25.0655	NaN	26.0351	NaN	26.4554	PF01597	Glycine cleavage H-protein	cd06848	GCS_H	IPR033753	Glycine cleavage system H-protein/Simiate					2	19.2	NaN	1.39948	NaN	0.112546	NaN	0.432019
MAG002	coM.002-NODE_987_length_55923_cov_1399.59_19	coM.002-NODE_987_length_55923_cov_1399.59_19	1	24.7954	28.114	25.584	28.7076	24.3139	27.9432	PF01571;PF08669	Aminomethyltransferase folate-binding domain;Glycine cleavage T-protein C-terminal barrel domain			IPR006222;IPR013977	Aminomethyltransferase, folate-binding domain;Glycine cleavage T-protein, C-terminal barrel domain			ko00260;ko00670	2.1.2.10	12	73.7	0.700569	0.0259955	0.00756485	0.403248	0.4659	0.0280246
MAG002	coM.002-NODE_987_length_55923_cov_1399.59_31	coM.002-NODE_987_length_55923_cov_1399.59_31	3	26.192	28.9478	26.4405	29.4577	26.547	28.7186	PF00012	Hsp70 protein	cd10234	HSPA9-Ssq1-like_NBD	IPR013126	Heat shock protein 70 family					19	42.3	0.225509	0.0949431	0.278117	0.159238	0.199606	0.193971
MAG002	coM.002-NODE_987_length_55923_cov_1399.59_35	coM.002-NODE_987_length_55923_cov_1399.59_35;coM.136-NODE_417_length_83301_cov_14.4528_39	2	23.9986	NaN	NaN	NaN	NaN	NaN	PF01145	SPFH domain / Band 7 family	cd08829	SPFH_paraslipin	IPR001107	Band 7 domain					2	10.7	0.587059	NaN	NaN	NaN	NaN	NaN
MAG003	coM.003-NODE_100405_length_1891_cov_484.552_1	coM.003-NODE_100405_length_1891_cov_484.552_1	1	23.419	24.1789	24.9145	24.4504	23.3471	24.4532	PF01370	NAD dependent epimerase/dehydratase family			IPR001509	NAD-dependent epimerase/dehydratase					3	25.9	NaN	NaN	0.00458018	0.0477453	NaN	NaN
MAG003	coM.003-NODE_106_length_137572_cov_568.793_105	coM.003-NODE_106_length_137572_cov_568.793_105	1	24.6701	24.9618	25.4453	25.4017	24.6927	25.2733											3	54.1	0.628396	0.355003	0.709729	0.410945	0.508811	0.212185
MAG003	coM.003-NODE_106_length_137572_cov_568.793_17	coM.003-NODE_106_length_137572_cov_568.793_17	1	24.0801	26.0202	25.1516	26.3569	22.5875	25.5486	PF00085	Thioredoxin	cd02947	TRX_family	IPR013766	Thioredoxin domain	GO:0045454	cell redox homeostasis			6	71.4	0.0641266	1.02556	0.370503	0.0480339	NaN	1.82338
MAG003	coM.003-NODE_106_length_137572_cov_568.793_20	coM.003-NODE_106_length_137572_cov_568.793_20	1	25.9161	26.4146	27.0786	25.9728	26.2003	27.3521	PF01571;PF08669	Aminomethyltransferase folate-binding domain;Glycine cleavage T-protein C-terminal barrel domain			IPR006222;IPR013977	Aminomethyltransferase, folate-binding domain;Glycine cleavage T-protein, C-terminal barrel domain			ko00260;ko00670	2.1.2.10	9	41.3	0.481339	0.571706	0.264991	0.37744	0.0873298	0.0383449
MAG003	coM.003-NODE_106_length_137572_cov_568.793_25	coM.003-NODE_106_length_137572_cov_568.793_25	1	26.7418	26.6606	26.2923	26.8038	26.3272	26.8723	PF01042	Endoribonuclease L-PSP	cd00448	YjgF_YER057c_UK114_family	IPR006175	YjgF/YER057c/UK114 family					5	69.6	1.40411	0.25076	0.710407	0.098625	0.548973	1.44073
MAG003	coM.003-NODE_106_length_137572_cov_568.793_28	coM.003-NODE_106_length_137572_cov_568.793_28	1	24.7153	25.1758	25.7685	25.7809	NaN	24.6095			cd02980	TRX_Fd_family							2	21.4	0.600761	0.439923	0.106075	0.271032	NaN	0.627629
MAG003	coM.003-NODE_106_length_137572_cov_568.793_29	coM.003-NODE_106_length_137572_cov_568.793_29	4	25.9001	25.5614	26.6386	26.5058	24.4588	24.3505	PF00037;PF01257;PF01512;PF10531;PF10589	4Fe-4S binding domain;NADH-ubiquinone oxidoreductase-F iron-sulfur binding region;Respiratory-chain NADH dehydrogenase 51 Kd subunit;SLBB domain;Thioredoxin-like [2Fe-2S] ferredoxin	cd02980	TRX_Fd_family	IPR011538;IPR017896;IPR019554;IPR019575	4Fe-4S ferredoxin-type, iron-sulphur binding domain;NADH-ubiquinone oxidoreductase 51kDa subunit, FMN-binding domain;NADH-ubiquinone oxidoreductase 51kDa subunit, iron-sulphur binding domain;Soluble ligand binding domain					7	23.1	NaN	0.948403	0.174175	0.78185	0.383259	1.3948
MAG003	coM.003-NODE_106_length_137572_cov_568.793_3	coM.003-NODE_106_length_137572_cov_568.793_3	1	24.6247	24.6931	24.915	25.0172	NaN	26.078	PF14134	Domain of unknown function (DUF4301)			IPR025393	Domain of unknown function DUF4301					5	12.2	0.0386429	1.05577	0.0230884	NaN	NaN	1.15619
MAG003	coM.003-NODE_106_length_137572_cov_568.793_30	coM.003-NODE_106_length_137572_cov_568.793_30	8	27.8849	26.2409	29.142	27.613	27.8579	25.6571	PF00037;PF02256;PF02906;PF10588;PF13510	2Fe-2S iron-sulfur cluster binding domain;4Fe-4S binding domain;Iron hydrogenase small subunit;Iron only hydrogenase large subunit, C-terminal domain;NADH-ubiquinone oxidoreductase-G iron-sulfur binding region	cd00207	fer2	IPR001041;IPR003149;IPR004108;IPR017896;IPR019574	2Fe-2S ferredoxin-type iron-sulfur binding domain;4Fe-4S ferredoxin-type, iron-sulphur binding domain;Iron hydrogenase, large subunit, C-terminal;Iron hydrogenase, small subunit;NADH:ubiquinone oxidoreductase, subunit G, iron-sulphur binding	GO:0055114	oxidation-reduction process			13	39.7	0.924856	0.70907	0.147073	0.500621	0.151764	0.244774
MAG003	coM.003-NODE_106_length_137572_cov_568.793_31	coM.003-NODE_106_length_137572_cov_568.793_31	1	26.2822	25.0061	26.3888	26.7057	25.1254	25.022	PF01257	Thioredoxin-like [2Fe-2S] ferredoxin	cd03064	TRX_Fd_NuoE	IPR002023	NADH-quinone oxidoreductase subunit E-like	GO:0055114	oxidation-reduction process			6	63.1	1.07067	0.290838	0.258132	0.542436	0.394996	0.695102
MAG003	coM.003-NODE_106_length_137572_cov_568.793_38	coM.003-NODE_106_length_137572_cov_568.793_38	3	31.4034	31.9619	31.8389	32.1381	31.075	32.5368	PF00266	Aminotransferase class-V			IPR000192	Aminotransferase class V domain					24	78.4	0.615279	0.09989	0.172263	0.0851218	0.101596	0.0801181
MAG003	coM.003-NODE_106_length_137572_cov_568.793_39	coM.003-NODE_106_length_137572_cov_568.793_39	2	30.2087	29.4013	31.0071	29.2067	30.5883	29.8347	PF00389;PF02826	D-isomer specific 2-hydroxyacid dehydrogenase, catalytic domain;D-isomer specific 2-hydroxyacid dehydrogenase, NAD binding domain			IPR006139;IPR006140	D-isomer specific 2-hydroxyacid dehydrogenase, catalytic domain;D-isomer specific 2-hydroxyacid dehydrogenase, NAD-binding domain	GO:0008152;GO:0055114	metabolic process;oxidation-reduction process			20	75.9	0.716289	0.477329	0.0256212	0.0953975	0.0808086	0.231818
MAG003	coM.003-NODE_106_length_137572_cov_568.793_41	coM.003-NODE_106_length_137572_cov_568.793_41	1	27.3148	28.7414	27.7606	28.7809	28.1466	29.4699	PF06245	Protein of unknown function (DUF1015)			IPR008323	Uncharacterised conserved protein UCP033563					15	59	0.754817	0.160457	0.297775	0.040693	0.233959	0.0847185
MAG003	coM.003-NODE_106_length_137572_cov_568.793_44	coM.003-NODE_106_length_137572_cov_568.793_44	1	24.0507	NaN	22.3305	NaN	22.3535	21.973											2	7.6	0.815861	NaN	0.115855	NaN	0.140495	NaN
MAG003	coM.003-NODE_106_length_137572_cov_568.793_56	coM.003-NODE_106_length_137572_cov_568.793_56	1	25.9248	29.1991	26.1437	28.7549	26.3806	29.9244	PF00675;PF05193	Insulinase (Peptidase family M16);Peptidase M16 inactive domain			IPR007863;IPR011765	Peptidase M16, C-terminal;Peptidase M16, N-terminal					34	57.8	1.37057	0.216798	0.475986	0.218785	0.185411	0.152109
MAG003	coM.003-NODE_106_length_137572_cov_568.793_85	coM.003-NODE_106_length_137572_cov_568.793_85	1	NaN	24.8123	NaN	NaN	NaN	25.4148	PF01261	Xylose isomerase-like TIM barrel			IPR013022	Xylose isomerase-like, TIM barrel domain					4	21.3	NaN	0.0941163	NaN	NaN	NaN	0.437186
MAG003	coM.003-NODE_106_length_137572_cov_568.793_86	coM.003-NODE_106_length_137572_cov_568.793_86	1	25.7485	29.7399	26.4248	29.1768	25.7673	29.7822	PF01408	Oxidoreductase family, NAD-binding Rossmann fold			IPR000683	Oxidoreductase, N-terminal					16	59.9	0.817898	0.0998291	0.376013	0.00630382	0.474055	0.434854
MAG003	coM.003-NODE_106_length_137572_cov_568.793_87	coM.003-NODE_106_length_137572_cov_568.793_87	1	27.2979	24.9856	26.8632	25.1211	26.0862	25.7217	PF06439	Domain of Unknown Function (DUF1080)			IPR010496	Domain of unknown function DUF1080					8	56.3	0.206793	0.141728	0.846124	0.067582	0.397097	0.917121
MAG003	coM.003-NODE_1138_length_51930_cov_526.698_2	coM.003-NODE_1138_length_51930_cov_526.698_2	1	28.5051	NaN	25.9449	NaN	27.9493	NaN	PF13568	Outer membrane protein beta-barrel domain			IPR025665	Outer membrane protein beta-barrel domain					7	41.5	1.95828	NaN	0.323108	NaN	0.174392	NaN
MAG003	coM.003-NODE_1138_length_51930_cov_526.698_22	coM.003-NODE_1138_length_51930_cov_526.698_22	1	23.8487	26.9855	22.9308	26.8381	23.347	29.7646											21	33.6	1.00007	0.878219	0.133343	0.518743	0.712765	0.228501
MAG003	coM.003-NODE_1138_length_51930_cov_526.698_32	coM.003-NODE_1138_length_51930_cov_526.698_32	1	NaN	NaN	23.6736	24.1261	NaN	23.3499	PF11551	Outer membrane protein Omp28			IPR021615	Outer membrane protein Omp28					3	16.5	NaN	NaN	NaN	0.232559	NaN	NaN
MAG003	coM.003-NODE_1191_length_50531_cov_594.688_16	coM.003-NODE_1191_length_50531_cov_594.688_16	1	26.9313	25.8287	27.3061	25.2858	25.5118	25.5624											7	58.4	1.69011	NaN	1.37793	0.50197	0.59473	0.128586
MAG003	coM.003-NODE_1191_length_50531_cov_594.688_19	coM.003-NODE_1191_length_50531_cov_594.688_19	1	27.7856	27.8808	28.3148	28.0081	27.4758	26.9275	PF03572;PF07676;PF14684;PF14685	Peptidase family S41;Tricorn protease C1 domain;Tricorn protease PDZ domain;WD40-like Beta Propeller Repeat	cd07562	Peptidase_S41_TRI	IPR005151;IPR011659;IPR028204;IPR029414	Tail specific protease;Tricorn protease C1 domain;Tricorn protease, PDZ domain;WD40-like Beta Propeller	GO:0006508	proteolysis			12	18.3	0.522388	0.320576	0.537664	0.389116	0.227915	0.0498668
MAG003	coM.003-NODE_1191_length_50531_cov_594.688_23	coM.003-NODE_1191_length_50531_cov_594.688_23	1	24.1668	24.0694	24.2208	24.8807	NaN	25.1493	PF01364;PF03785;PF08126;PF13620	Carboxypeptidase regulatory-like domain;Peptidase family C25;Peptidase family C25, C terminal ig-like domain;Propeptide_C25	cd00063	FN3	IPR001769;IPR003961;IPR005536;IPR012600	Fibronectin type III;Gingipain;Gingipain propeptide;Peptidase C25, Ig-like domain	GO:0006508	proteolysis			9	10.7	0.238442	0.21091	0.167657	0.203876	NaN	0.619422
MAG003	coM.003-NODE_1191_length_50531_cov_594.688_27	coM.003-NODE_1191_length_50531_cov_594.688_27	1	27.7322	27.8026	27.5515	27.9513	27.806	26.8635	PF00436	Single-strand binding protein family	cd04496	SSB_OBF	IPR000424	Primosome PriB/single-strand DNA-binding					10	79	0.174427	0.220564	0.405882	0.199247	0.190334	0.860059
MAG003	coM.003-NODE_1191_length_50531_cov_594.688_28	coM.003-NODE_1191_length_50531_cov_594.688_28	1	24.0663	NaN	24.8235	NaN	NaN	NaN	PF07171;PF07364	Metallopeptidase family M81;MlrC C-terminus			IPR010799;IPR015995	Microcystin LR degradation protein MlrC, C-terminal;Microcystin LR degradation protein MlrC, N-terminal					3	9.5	NaN	NaN	0.515818	NaN	NaN	NaN
MAG003	coM.003-NODE_1191_length_50531_cov_594.688_29	coM.003-NODE_1191_length_50531_cov_594.688_29	1	26.2155	NaN	26.0391	NaN	23.8401	NaN											3	26.7	0.658046	NaN	NaN	NaN	0.878495	NaN
MAG003	coM.003-NODE_1191_length_50531_cov_594.688_34	coM.003-NODE_1191_length_50531_cov_594.688_34	3	26.125	24.1196	26.111	23.077	24.9252	NaN	PF00216	Bacterial DNA-binding protein	cd13836	IHF_B	IPR000119	Histone-like DNA-binding protein					3	46.9	0.276867	0.647911	0.124573	0.169987	0.10108	NaN
MAG003	coM.003-NODE_1217_length_49977_cov_713.604_1	coM.003-NODE_1217_length_49977_cov_713.604_1	1	27.8947	28.9521	27.7266	29.3995	27.4797	29.4876	PF00932;PF13290	Chitobiase/beta-hexosaminidase C-terminal domain;Lamin Tail Domain			IPR001322	Lamin tail domain					21	37.4	0.8484	0.306346	0.151663	0.0721702	0.386448	0.113507
MAG003	coM.003-NODE_1217_length_49977_cov_713.604_12	coM.003-NODE_1217_length_49977_cov_713.604_12	1	28.6547	27.2921	28.6202	27.2195	28.6308	28.1838	PF00160	Cyclophilin type peptidyl-prolyl cis-trans isomerase/CLD	cd00317	cyclophilin	IPR002130	Cyclophilin-type peptidyl-prolyl cis-trans isomerase domain	GO:0000413	protein peptidyl-prolyl isomerization			8	54.3	0.356509	0.180865	0.31077	0.257034	0.0803898	0.0605836
MAG003	coM.003-NODE_1217_length_49977_cov_713.604_13	coM.003-NODE_1217_length_49977_cov_713.604_13	1	24.6409	26.0783	25.2342	26.2077	25.8313	27.3376	PF00160	Cyclophilin type peptidyl-prolyl cis-trans isomerase/CLD	cd00317	cyclophilin	IPR002130	Cyclophilin-type peptidyl-prolyl cis-trans isomerase domain	GO:0000413	protein peptidyl-prolyl isomerization			8	64	0.0135706	0.812742	0.357701	0.727564	0.578282	0.48993
MAG003	coM.003-NODE_1217_length_49977_cov_713.604_26	coM.003-NODE_1217_length_49977_cov_713.604_26	1	NaN	23.3217	NaN	23.3907	NaN	24.1928											3	33.6	NaN	NaN	NaN	NaN	NaN	1.22846
MAG003	coM.003-NODE_131_length_127270_cov_469.817_1	coM.003-NODE_131_length_127270_cov_469.817_1	1	25.2384	28.9847	25.6783	29.4459	26.092	29.7106	PF09603	Fibrobacter succinogenes major domain (Fib_succ_major)			IPR011871	Fibrobacter succinogenes major paralogous domain					8	49	0.840629	0.174822	0.0911249	0.299585	0.754441	0.153935
MAG003	coM.003-NODE_131_length_127270_cov_469.817_11	coM.003-NODE_131_length_127270_cov_469.817_11	2	29.9761	29.8653	30.7531	30.4781	30.3051	29.4778	PF00171	Aldehyde dehydrogenase family	cd07123	ALDH_F4-17_P5CDH	IPR005931;IPR015590	Aldehyde dehydrogenase domain;Delta-1-pyrroline-5-carboxylate dehydrogenase	GO:0008152;GO:0010133;GO:0055114	metabolic process;oxidation-reduction process;proline catabolic process to glutamate	ko00250;ko00330	1.2.1.88	20	54.2	0.439398	0.019899	0.111505	0.289261	0.0353038	0.0790526
MAG003	coM.003-NODE_131_length_127270_cov_469.817_28	coM.003-NODE_131_length_127270_cov_469.817_28	1	26.2876	24.1736	26.2402	26.1903	26.5048	23.9876	PF00254	FKBP-type peptidyl-prolyl cis-trans isomerase			IPR001179	FKBP-type peptidyl-prolyl cis-trans isomerase domain					5	29.5	1.18312	0.29789	1.00658	0.644413	0.602202	0.515792
MAG003	coM.003-NODE_131_length_127270_cov_469.817_38	coM.003-NODE_131_length_127270_cov_469.817_38	1	23.2205	23.7135	NaN	NaN	NaN	24.2739	PF00121	Triosephosphate isomerase	cd00311	TIM	IPR000652	Triosephosphate isomerase	GO:0008152	metabolic process	ko00010;ko00051;ko00562;ko00710	5.3.1.1	3	25.7	NaN	NaN	NaN	NaN	NaN	0.789445
MAG003	coM.003-NODE_131_length_127270_cov_469.817_6	coM.003-NODE_131_length_127270_cov_469.817_6	1	24.563	NaN	24.9083	NaN	23.647	NaN	PF01432	Peptidase family M3	cd06456	M3A_DCP	IPR001567;IPR034005	Peptidase M3A/M3B catalytic domain;Peptidyl-dipeptidase DCP	GO:0006508	proteolysis			3	6.7	0.550547	NaN	0.821819	NaN	0.2607	NaN
MAG003	coM.003-NODE_131_length_127270_cov_469.817_68	coM.003-NODE_131_length_127270_cov_469.817_68	1	NaN	25.4242	NaN	25.1737	24.6068	26.8704	PF00175;PF10418	Iron-sulfur cluster binding domain of dihydroorotate dehydrogenase B;Oxidoreductase NAD-binding domain	cd06219	DHOD_e_trans_like1	IPR001433;IPR019480	Dihydroorotate dehydrogenase, electron transfer subunit, iron-sulphur cluster binding domain;Oxidoreductase FAD/NAD(P)-binding	GO:0055114	oxidation-reduction process			5	22.1	NaN	0.380018	NaN	0.0651637	NaN	0.464066
MAG003	coM.003-NODE_131_length_127270_cov_469.817_7	coM.003-NODE_131_length_127270_cov_469.817_7	1	22.9794	NaN	24.0518	NaN	NaN	NaN	PF00326;PF07676	Prolyl oligopeptidase family;WD40-like Beta Propeller Repeat			IPR001375;IPR011659	Peptidase S9, prolyl oligopeptidase, catalytic domain;WD40-like Beta Propeller	GO:0006508	proteolysis			3	7.3	NaN	NaN	1.38542	NaN	NaN	NaN
MAG003	coM.003-NODE_131_length_127270_cov_469.817_74	coM.003-NODE_131_length_127270_cov_469.817_74	1	23.7685	23.4	NaN	NaN	23.135	23.5062	PF01053	Cys/Met metabolism PLP-dependent enzyme	cd00614	CGS_like	IPR000277	Cys/Met metabolism, pyridoxal phosphate-dependent enzyme					2	11.7	0.335254	0.16558	NaN	NaN	0.56912	NaN
MAG003	coM.003-NODE_1381_length_46710_cov_475.051_28	coM.003-NODE_1381_length_46710_cov_475.051_28	1	NaN	25.1529	25.4568	25.1018	25.8204	26.635	PF00889	Elongation factor TS	cd14275	UBA_EF-Ts	IPR014039	Translation elongation factor EFTs/EF1B, dimerisation	GO:0006414	translational elongation			4	21.7	NaN	0.802597	NaN	1.01614	0.29787	0.459163
MAG003	coM.003-NODE_1381_length_46710_cov_475.051_29	coM.003-NODE_1381_length_46710_cov_475.051_29	1	25.3728	NaN	26.1914	25.1717	25.6746	NaN	PF02169	LPP20 lipoprotein			IPR024952	Lipoprotein LPP20-like					3	20.8	0.0668577	NaN	0.399881	0.221729	0.104337	NaN
MAG003	coM.003-NODE_1381_length_46710_cov_475.051_34	coM.003-NODE_1381_length_46710_cov_475.051_34	1	23.3548	24.9174	23.9284	25.1622	23.3598	24.8927	PF00144;PF11954	Beta-lactamase;Domain of unknown function (DUF3471)			IPR001466;IPR021860	Beta-lactamase-related;Peptidase S12, Pab87-related, C-terminal					4	11	0.486718	0.0406243	0.684651	0.262095	NaN	0.312128
MAG003	coM.003-NODE_139_length_125285_cov_569.076_19	coM.003-NODE_139_length_125285_cov_569.076_19	1	22.9606	23.6534	22.9306	24.7144	23.6745	24.8594	PF11325	Domain of unknown function (DUF3127)			IPR021474	Protein of unknown function DUF3127					2	22.1	0.472623	0.486499	NaN	NaN	NaN	NaN
MAG003	coM.003-NODE_139_length_125285_cov_569.076_2	coM.003-NODE_139_length_125285_cov_569.076_2	2	NaN	25.7244	25.6654	25.7989	23.9686	NaN	PF01212	Beta-eliminating lyase	cd00617	Tnase_like	IPR001597	Aromatic amino acid beta-eliminating lyase/threonine aldolase	GO:0006520	cellular amino acid metabolic process			3	9.5	NaN	0.333427	0.182158	NaN	NaN	NaN
MAG003	coM.003-NODE_139_length_125285_cov_569.076_45	coM.003-NODE_139_length_125285_cov_569.076_45	1	25.1126	NaN	26.2556	NaN	NaN	NaN											5	18.3	0.0560504	NaN	1.07556	NaN	NaN	NaN
MAG003	coM.003-NODE_139_length_125285_cov_569.076_46	coM.003-NODE_139_length_125285_cov_569.076_46	1	NaN	NaN	NaN	NaN	NaN	23.9501	PF00082;PF00629	MAM domain, meprin/A5/mu;Subtilase family	cd00063;cd04842;cd06263	FN3;MAM;Peptidases_S8_Kp43_protease	IPR000209;IPR000998;IPR003961;IPR034058	Fibronectin type III;MAM domain;Peptidase S8/S53 domain;TagA/B/C/D, peptidase domain	GO:0006508	proteolysis			2	3.4	NaN	NaN	NaN	NaN	NaN	0.0589719
MAG003	coM.003-NODE_139_length_125285_cov_569.076_57	coM.003-NODE_139_length_125285_cov_569.076_57	1	24.1794	25.503	24.4335	27.3625	24.6188	27.1531	PF00258	Flavodoxin			IPR008254	Flavodoxin/nitric oxide synthase					10	75.4	0.397672	0.751288	0.883324	0.44696	0.15981	0.400293
MAG003	coM.003-NODE_139_length_125285_cov_569.076_59	coM.003-NODE_139_length_125285_cov_569.076_59	1	24.4569	25.1291	25.2183	25.12	23.7435	24.8487	PF01916	Deoxyhypusine synthase			IPR002773	Deoxyhypusine synthase	GO:0008612	peptidyl-lysine modification to peptidyl-hypusine			5	33	0.479105	0.395483	0.0516579	0.152189	0.311289	0.0470979
MAG003	coM.003-NODE_139_length_125285_cov_569.076_88	coM.003-NODE_139_length_125285_cov_569.076_88	1	24.8039	25.5891	25.5361	26.95	25.6081	27.0581	PF13620;PF13860	Carboxypeptidase regulatory-like domain;FlgD Ig-like domain	cd00063	FN3	IPR003961;IPR025965	Fibronectin type III;FlgD Ig-like domain					8	14.9	NaN	0.189558	0.177431	0.00590191	NaN	0.125635
MAG003	coM.003-NODE_139_length_125285_cov_569.076_95	coM.003-NODE_139_length_125285_cov_569.076_95	1	NaN	NaN	NaN	NaN	NaN	25.3024	PF17131	Outer membrane lipoprotein-sorting protein	cd16329	LolA_like	IPR033399	Putative outer membrane lipoprotein-sorting protein					3	23.4	NaN	NaN	NaN	NaN	NaN	0.9234
MAG003	coM.003-NODE_142387_length_1456_cov_606.41_1	coM.003-NODE_142387_length_1456_cov_606.41_1	1	27.9423	28.798	27.9386	29.6101	28.2789	28.8301			cd00063	FN3	IPR003961	Fibronectin type III					7	23.7	1.5629	0.0567512	0.36154	0.133157	0.157536	0.00857233
MAG003	coM.003-NODE_1466_length_45288_cov_513.302_10	coM.003-NODE_1466_length_45288_cov_513.302_10	1	NaN	23.5223	23.8075	24.6252	23.822	24.2908	PF02542	YgbB family	cd00554	MECDP_synthase	IPR003526	2-C-methyl-D-erythritol 2,4-cyclodiphosphate synthase	GO:0016114	terpenoid biosynthetic process	ko00900	4.6.1.12	3	35.6	NaN	0.114498	0.000346616	0.549154	0.0492491	0.175394
MAG003	coM.003-NODE_1466_length_45288_cov_513.302_11	coM.003-NODE_1466_length_45288_cov_513.302_11	1	23.8409	24.032	NaN	23.8998	24.1177	24.0528											1	4.3	NaN	NaN	NaN	NaN	0.0174279	NaN
MAG003	coM.003-NODE_1466_length_45288_cov_513.302_21	coM.003-NODE_1466_length_45288_cov_513.302_21	1	25.5559	25.0951	25.9759	25.7242	25.3119	25.5002	PF07992	Pyridine nucleotide-disulphide oxidoreductase			IPR023753	FAD/NAD(P)-binding domain	GO:0055114	oxidation-reduction process			3	16.7	0.479678	0.256864	0.684373	0.362853	0.254709	0.0108112
MAG003	coM.003-NODE_1466_length_45288_cov_513.302_28	coM.003-NODE_1466_length_45288_cov_513.302_28	1	NaN	24.3393	25.9829	27.134	NaN	26.908	PF03544	Gram-negative bacterial TonB protein C-terminal			IPR006260	TonB, C-terminal	GO:0006810	transport			4	21.9	NaN	0.303678	1.60746	0.0250737	NaN	0.0724899
MAG003	coM.003-NODE_1466_length_45288_cov_513.302_29	coM.003-NODE_1466_length_45288_cov_513.302_29	1	NaN	26.6143	NaN	NaN	NaN	NaN	PF01597	Glycine cleavage H-protein	cd06848	GCS_H	IPR033753	Glycine cleavage system H-protein/Simiate					2	32.8	NaN	0.367739	NaN	NaN	NaN	NaN
MAG003	coM.003-NODE_1466_length_45288_cov_513.302_3	coM.003-NODE_1466_length_45288_cov_513.302_3	1	29.541	23.1441	27.9897	23.9175	28.4251	NaN											8	48	0.702797	NaN	0.326435	1.73436	0.840345	NaN
MAG003	coM.003-NODE_1466_length_45288_cov_513.302_9	coM.003-NODE_1466_length_45288_cov_513.302_9	1	25.2542	25.4676	NaN	NaN	25.1205	25.5617	PF00155	Aminotransferase class I and II	cd00609	AAT_like	IPR004839	Aminotransferase, class I/classII	GO:0009058	biosynthetic process			4	17.7	NaN	NaN	NaN	NaN	NaN	NaN
MAG003	coM.003-NODE_1467_length_45285_cov_608.35_16	coM.003-NODE_1467_length_45285_cov_608.35_16	1	23.9947	NaN	24.4112	24.8734	24.0062	NaN	PF02502	Ribose/Galactose Isomerase			IPR003500	Sugar-phosphate isomerase, RpiB/LacA/LacB family	GO:0005975	carbohydrate metabolic process	ko00052	5.3.1.26	3	24.7	0.220574	NaN	0.136568	0.701568	NaN	NaN
MAG003	coM.003-NODE_1467_length_45285_cov_608.35_19	coM.003-NODE_1467_length_45285_cov_608.35_19	1	26.3088	26.7595	26.911	26.9847	26.2921	26.1327	PF01116	Fructose-bisphosphate aldolase class-II	cd00946	FBP_aldolase_IIA	IPR000771;IPR006411	Fructose-bisphosphate aldolase, class II, yeast/E. coli subtype;Fructose-bisphosphate aldolase, class-II	GO:0005975;GO:0006096	carbohydrate metabolic process;glycolytic process	ko00010;ko00030;ko00051;ko00680;ko00710	4.1.2.13	5	25.6	0.552628	0.274803	0.221726	0.219959	0.260814	0.21346
MAG003	coM.003-NODE_1467_length_45285_cov_608.35_2	coM.003-NODE_1467_length_45285_cov_608.35_2	1	25.2799	25.4758	26.9346	25.8947	25.1768	25.8815	PF01642	Methylmalonyl-CoA mutase	cd03677	MM_CoA_mutase_beta	IPR006099	Methylmalonyl-CoA mutase, alpha/beta chain, catalytic	GO:0008152	metabolic process			7	19	0.22216	0.302475	0.256376	0.0526964	0.262703	0.241369
MAG003	coM.003-NODE_1467_length_45285_cov_608.35_24	coM.003-NODE_1467_length_45285_cov_608.35_24	1	24.0466	24.1647	24.5443	24.4785	24.0332	24.2839	PF16363	GDP-mannose 4,6 dehydratase	cd05246	dTDP_GD_SDR_e	IPR016040	NAD(P)-binding domain					2	7.9	0.391999	0.182863	0.331471	0.242675	0.365392	0.0250723
MAG003	coM.003-NODE_1467_length_45285_cov_608.35_3	coM.003-NODE_1467_length_45285_cov_608.35_3	1	26.1694	27.0404	26.8272	26.7851	26.5166	27.1418	PF01642;PF02310	B12 binding domain;Methylmalonyl-CoA mutase	cd02071;cd03679	MM_CoA_mut_B12_BD;MM_CoA_mutase_alpha_like	IPR006099;IPR006158	Cobalamin (vitamin B12)-binding domain;Methylmalonyl-CoA mutase, alpha/beta chain, catalytic	GO:0008152	metabolic process			8	18.4	0.529466	0.199141	0.118428	0.417582	0.0842486	0.0646108
MAG003	coM.003-NODE_1467_length_45285_cov_608.35_31	coM.003-NODE_1467_length_45285_cov_608.35_31	5	24.285	NaN	NaN	23.2591	NaN	25.003	PF03740	Pyridoxal phosphate biosynthesis protein PdxJ	cd00003	PNPsynthase	IPR004569	Pyridoxal phosphate (active vitamin B6) biosynthesis PdxJ	GO:0008615	pyridoxine biosynthetic process	ko00750	2.6.99.2	4	30.8	NaN	NaN	NaN	0.0713327	NaN	0.791519
MAG003	coM.003-NODE_14943_length_8732_cov_755.755_2	coM.003-NODE_14943_length_8732_cov_755.755_2	1	24.0268	24.4976	NaN	24.6528	22.9552	23.6745											3	10.8	0.565924	1.16372	NaN	0.695922	NaN	0.246719
MAG003	coM.003-NODE_167_length_119631_cov_539.427_27	coM.003-NODE_167_length_119631_cov_539.427_27	2	24.5666	25.0767	25.7814	24.9453	24.0833	25.8015	PF01370	NAD dependent epimerase/dehydratase family			IPR001509	NAD-dependent epimerase/dehydratase					5	18.8	0.57346	0.574413	0.730532	0.46197	0.493491	0.438176
MAG003	coM.003-NODE_167_length_119631_cov_539.427_29	coM.003-NODE_167_length_119631_cov_539.427_29;coM.248-NODE_160472_length_1333_cov_5.55243_2;coM.009-NODE_123_length_130718_cov_416.274_54	3	22.6075	22.635	22.3217	22.4743	NaN	22.1901	PF00303	Thymidylate synthase	cd00351	TS_Pyrimidine_HMase	IPR023451	Thymidylate synthase/dCMP hydroxymethylase domain			ko00240;ko00670	2.1.1.45	2	9.1	NaN	0.482465	0.204074	0.216782	NaN	0.085463
MAG003	coM.003-NODE_167_length_119631_cov_539.427_37	coM.003-NODE_167_length_119631_cov_539.427_37	1	23.9613	24.1791	25.3786	25.2036	24.0058	25.2365	PF13380;PF13549;PF13607	ATP-grasp domain;CoA binding domain;Succinyl-CoA ligase like flavodoxin domain			IPR003781;IPR032875	CoA-binding;Succinyl-CoA synthetase-like, flavodoxin domain					5	18	0.649165	0.298889	0.130074	0.25557	0.124878	0.0589071
MAG003	coM.003-NODE_167_length_119631_cov_539.427_5	coM.003-NODE_167_length_119631_cov_539.427_5	1	26.6907	28.8895	26.9262	28.0122	27.3854	28.4454	PF00326	Prolyl oligopeptidase family			IPR001375	Peptidase S9, prolyl oligopeptidase, catalytic domain	GO:0006508	proteolysis			10	26.9	0.545847	0.101489	0.0283982	0.119879	0.155532	0.340819
MAG003	coM.003-NODE_167_length_119631_cov_539.427_54	coM.003-NODE_167_length_119631_cov_539.427_54	1	25.5881	28.7199	27.1464	28.6957	26.3345	29.4049	PF13181	Tetratricopeptide repeat			IPR019734	Tetratricopeptide repeat					15	47	0.968971	0.44437	0.612647	0.0242132	0.27974	0.152077
MAG003	coM.003-NODE_167_length_119631_cov_539.427_9	coM.003-NODE_167_length_119631_cov_539.427_9	1	26.2032	26.6371	26.9127	26.4262	26.2067	26.9385	PF00581;PF02852;PF07992	Pyridine nucleotide-disulphide oxidoreductase;Pyridine nucleotide-disulphide oxidoreductase, dimerisation domain;Rhodanese-like domain	cd00158	RHOD	IPR001763;IPR004099;IPR023753	FAD/NAD(P)-binding domain;Pyridine nucleotide-disulphide oxidoreductase, dimerisation domain;Rhodanese-like domain	GO:0045454;GO:0055114	cell redox homeostasis;oxidation-reduction process			8	24.8	0.591712	0.343702	0.139825	0.255032	0.178686	0.0849249
MAG003	coM.003-NODE_1859_length_39571_cov_495.317_1	coM.003-NODE_1859_length_39571_cov_495.317_1	1	29.5069	29.3315	29.2201	29.2298	29.7685	29.7521											9	14.9	0.687659	0.102376	0.141514	0.270898	0.133599	0.0221699
MAG003	coM.003-NODE_185908_length_1197_cov_328.277_1	coM.003-NODE_185908_length_1197_cov_328.277_1	1	28.0164	29.2248	28.7585	29.4952	28.4164	30.1709	PF09603	Fibrobacter succinogenes major domain (Fib_succ_major)			IPR011871	Fibrobacter succinogenes major paralogous domain					6	29.6	0.573708	0.404079	0.181671	0.132789	0.322499	0.212711
MAG003	coM.003-NODE_193_length_114149_cov_503.737_10	coM.003-NODE_193_length_114149_cov_503.737_10	1	26.4739	27.4154	27.5958	28.0152	25.3939	27.6426	PF00766;PF01012	Electron transfer flavoprotein domain;Electron transfer flavoprotein FAD-binding domain			IPR014730;IPR014731	Electron transfer flavoprotein, alpha subunit, C-terminal;Electron transfer flavoprotein, alpha/beta-subunit, N-terminal					8	50	0.582118	0.187911	0.306381	0.0356839	0.182874	0.0412823
MAG003	coM.003-NODE_193_length_114149_cov_503.737_13	coM.003-NODE_193_length_114149_cov_503.737_13	1	25.7644	24.1548	26.4951	24.1308	24.4997	NaN	PF01515	Phosphate acetyl/butaryl transferase			IPR002505	Phosphate acetyl/butaryl transferase	GO:0008152	metabolic process	ko00430;ko00620;ko00640;ko00680;ko00720	2.3.1.8	8	49.8	0.699852	0.256318	0.787651	0.200604	0.567609	NaN
MAG003	coM.003-NODE_193_length_114149_cov_503.737_14	coM.003-NODE_193_length_114149_cov_503.737_14	1	NaN	26.124	NaN	25.9645	NaN	26.0136	PF09471;PF16217	IgA Peptidase M64;Peptidase M64 N-terminus			IPR019026;IPR032625	Peptidase M64, IgA;Peptidase M64, N-terminal					6	25.9	NaN	0.429028	NaN	0.0293207	NaN	0.202799
MAG003	coM.003-NODE_193_length_114149_cov_503.737_26	coM.003-NODE_193_length_114149_cov_503.737_26	1	28.229	29.5247	28.852	29.2836	28.4115	29.6981											20	73.1	0.791718	0.123564	0.020275	0.130059	0.129716	0.300129
MAG003	coM.003-NODE_193_length_114149_cov_503.737_49	coM.003-NODE_193_length_114149_cov_503.737_49	1	NaN	22.7988	23.0381	24.1162	NaN	24.0475	PF07675;PF13620;PF15780	Abnormal spindle-like microcephaly-assoc'd, ASPM-SPD-2-Hydin;Carboxypeptidase regulatory-like domain;Cleaved Adhesin Domain			IPR011628;IPR031549	Abnormal spindle-like microcephaly-associated protein, ASH domain;Cleaved adhesin					7	8	NaN	0.505836	NaN	0.924154	NaN	0.650201
MAG003	coM.003-NODE_193_length_114149_cov_503.737_56	coM.003-NODE_193_length_114149_cov_503.737_56	1	27.7208	28.4574	28.7927	28.6765	28.8165	29.8265	PF00300	Histidine phosphatase superfamily (branch 1)	cd07067	HP_PGM_like	IPR013078	Histidine phosphatase superfamily, clade-1					13	70.2	0.766643	0.0996315	0.0119562	0.283084	0.0376622	0.536398
MAG003	coM.003-NODE_193_length_114149_cov_503.737_61	coM.003-NODE_193_length_114149_cov_503.737_61	2	28.3322	28.4026	28.1965	27.9701	28.1767	28.5867	PF00162	Phosphoglycerate kinase	cd00318	Phosphoglycerate_kinase	IPR001576	Phosphoglycerate kinase	GO:0006096	glycolytic process	ko00010;ko00710	2.7.2.3	14	59.1	0.650231	0.0909415	0.0402276	0.41124	0.118948	0.18719
MAG003	coM.003-NODE_193_length_114149_cov_503.737_63	coM.003-NODE_193_length_114149_cov_503.737_63	1	24.2144	24.5758	NaN	24.5475	23.8164	25.7991	PF00795	Carbon-nitrogen hydrolase			IPR003010	Carbon-nitrogen hydrolase	GO:0006807	nitrogen compound metabolic process			4	27.8	0.235945	0.153834	NaN	0.200334	NaN	0.348296
MAG003	coM.003-NODE_193_length_114149_cov_503.737_8	coM.003-NODE_193_length_114149_cov_503.737_8	1	25.3011	24.2237	NaN	24.2592	24.4542	24.3344											3	3.8	0.0643963	0.246371	NaN	0.063548	0.283279	NaN
MAG003	coM.003-NODE_193_length_114149_cov_503.737_82	coM.003-NODE_193_length_114149_cov_503.737_82	1	25.5272	26.5056	26.958	27.6125	NaN	28.6211	PF08534	Redoxin	cd03014	PRX_Atyp2cys	IPR002065;IPR013740	Redoxin;Thiol peroxidase Tpx	GO:0055114	oxidation-reduction process	ko00480	1.11.1.15	12	87.3	0.239587	0.162289	0.325777	0.155153	NaN	0.000888793
MAG003	coM.003-NODE_193_length_114149_cov_503.737_9	coM.003-NODE_193_length_114149_cov_503.737_9	1	24.7734	25.1174	25.0733	24.8925	24.973	25.1471	PF01012	Electron transfer flavoprotein domain	cd01714	ETF_beta	IPR014730;IPR033948	Electron transfer flavoprotein, alpha/beta-subunit, N-terminal;Electron transfer flavoprotein, beta subunit, N-terminal					5	36.9	NaN	0.586135	NaN	0.013429	0.0835843	0.00359698
MAG003	coM.003-NODE_1957_length_38341_cov_501.046_15	coM.003-NODE_1957_length_38341_cov_501.046_15	1	25.1721	26.658	25.3934	27.6901	25.1811	28.4952	PF01965	DJ-1/PfpI family	cd03133	GATase1_ES1	IPR002818	DJ-1/PfpI					5	36.7	0.286763	0.376177	0.23893	0.432652	0.011611	0.441654
MAG003	coM.003-NODE_1957_length_38341_cov_501.046_24	coM.003-NODE_1957_length_38341_cov_501.046_24	1	27.5444	28.3296	27.5218	27.8975	27.139	26.5271	PF00044;PF02800	Glyceraldehyde 3-phosphate dehydrogenase, C-terminal domain;Glyceraldehyde 3-phosphate dehydrogenase, NAD binding domain			IPR020828;IPR020829	Glyceraldehyde 3-phosphate dehydrogenase, catalytic domain;Glyceraldehyde 3-phosphate dehydrogenase, NAD(P) binding domain	GO:0055114	oxidation-reduction process			9	22.2	0.488049	0.19697	0.0424517	0.179051	0.379211	0.0822073
MAG003	coM.003-NODE_202363_length_1125_cov_444.196_1	coM.003-NODE_202363_length_1125_cov_444.196_1	1	28.5765	27.6342	27.6224	27.2722	28.284	28.1603											5	25.1	0.884734	0.643288	1.04088	0.0711682	0.447855	1.16711
MAG003	coM.003-NODE_2121_length_36414_cov_487.779_43	coM.003-NODE_2121_length_36414_cov_487.779_43	1	24.4812	21.6959	23.8655	21.8394	23.7643	21.3386	PF01000;PF01193;PF03118	Bacterial RNA polymerase, alpha chain C terminal domain;RNA polymerase Rpb3/Rpb11 dimerisation domain;RNA polymerase Rpb3/RpoA insert domain	cd06928	RNAP_alpha_NTD	IPR011260;IPR011262;IPR011263	DNA-directed RNA polymerase, insert domain;DNA-directed RNA polymerase, RpoA/D/Rpb3-type;RNA polymerase, alpha subunit, C-terminal	GO:0006351	transcription, DNA-templated	ko00230;ko00240	2.7.7.6	3	16	0.47042	0.499819	0.801466	0.00674215	0.347192	NaN
MAG003	coM.003-NODE_2121_length_36414_cov_487.779_45	coM.003-NODE_2121_length_36414_cov_487.779_45	1	28.8373	28.473	29.264	28.929	29.1749	28.9401	PF00113;PF03952	Enolase, C-terminal TIM barrel domain;Enolase, N-terminal domain	cd03313	enolase	IPR000941;IPR020810;IPR020811	Enolase;Enolase, C-terminal TIM barrel domain;Enolase, N-terminal	GO:0006096	glycolytic process	ko00010;ko00680	4.2.1.11	14	57.3	0.2987	0.187195	0.0946544	0.196124	0.145151	0.102455
MAG003	coM.003-NODE_2121_length_36414_cov_487.779_5	coM.003-NODE_2121_length_36414_cov_487.779_5	1	26.4607	NaN	26.7137	NaN	26.467	NaN											4	43.1	0.726486	NaN	0.182727	NaN	0.621701	NaN
MAG003	coM.003-NODE_2121_length_36414_cov_487.779_6	coM.003-NODE_2121_length_36414_cov_487.779_6	1	24.4918	24.1554	NaN	24.2075	25.3898	24.0566											4	34.9	0.455158	NaN	NaN	NaN	0.285022	0.0393456
MAG003	coM.003-NODE_2142_length_36279_cov_612.505_12	coM.003-NODE_2142_length_36279_cov_612.505_12	1	22.9825	NaN	NaN	NaN	21.2816	NaN	PF01741	Large-conductance mechanosensitive channel, MscL			IPR001185	Large-conductance mechanosensitive channel	GO:0006810	transport			1	13.6	1.74198	NaN	NaN	NaN	0.321634	NaN
MAG003	coM.003-NODE_2142_length_36279_cov_612.505_14	coM.003-NODE_2142_length_36279_cov_612.505_14	9	27.6621	27.6564	27.8473	27.6342	27.8877	27.5323	PF00464	Serine hydroxymethyltransferase	cd00378	SHMT	IPR001085	Serine hydroxymethyltransferase	GO:0006545;GO:0035999	glycine biosynthetic process;tetrahydrofolate interconversion	ko00260;ko00460;ko00630;ko00670;ko00680	2.1.2.1	9	33.8	0.402985	0.235436	0.0756876	0.25118	0.232183	0.0768705
MAG003	coM.003-NODE_2142_length_36279_cov_612.505_19	coM.003-NODE_2142_length_36279_cov_612.505_19;coM.128-NODE_6878_length_16180_cov_9.88645_5;coM.042-NODE_189_length_114871_cov_90.6474_22	3	NaN	NaN	NaN	23.8528	23.5573	NaN	PF00731	AIR carboxylase			IPR000031	PurE domain	GO:0006189	'de novo' IMP biosynthetic process			2	11.3	NaN	NaN	NaN	0.239714	NaN	NaN
MAG003	coM.003-NODE_2142_length_36279_cov_612.505_20	coM.003-NODE_2142_length_36279_cov_612.505_20	1	NaN	22.1009	NaN	21.9526	21.4611	22.6684	PF00156	Phosphoribosyl transferase domain	cd06223	PRTases_typeI	IPR000836	Phosphoribosyltransferase domain	GO:0009116	nucleoside metabolic process			2	15.3	NaN	0.318727	NaN	0.0302109	0.0908888	0.745704
MAG003	coM.003-NODE_2142_length_36279_cov_612.505_27	coM.003-NODE_2142_length_36279_cov_612.505_27	1	NaN	25.9182	24.7517	25.9399	NaN	26.036	PF00801	PKD domain	cd00146	PKD	IPR000601	PKD domain					3	4	NaN	0.391557	NaN	0.859357	NaN	0.831917
MAG003	coM.003-NODE_2478_length_33008_cov_491.019_20	coM.003-NODE_2478_length_33008_cov_491.019_20	1	23.5015	23.7399	23.3971	24.7135	23.7934	23.6459	PF01220	Dehydroquinase class II	cd00466	DHQase_II	IPR001874	Dehydroquinase, class II			ko00400	4.2.1.10	4	20.8	0.2266	0.33348	NaN	1.12404	0.329549	NaN
MAG003	coM.003-NODE_2478_length_33008_cov_491.019_22	coM.003-NODE_2478_length_33008_cov_491.019_22	1	25.8521	25.3986	26.7545	26.9417	24.9647	24.5663	PF00210	Ferritin-like domain	cd00907	Bacterioferritin	IPR002024;IPR008331	Bacterioferritin;Ferritin/DPS protein domain	GO:0006826;GO:0006879	cellular iron ion homeostasis;iron ion transport			7	58.2	0.623082	0.432139	0.953649	0.0143245	0.502305	0.633659
MAG003	coM.003-NODE_2478_length_33008_cov_491.019_24	coM.003-NODE_2478_length_33008_cov_491.019_24	1	NaN	23.1102	NaN	23.9636	NaN	23.0139	PF01966	HD domain			IPR006674	HD domain					2	27.7	NaN	NaN	NaN	0.626963	NaN	0.260124
MAG003	coM.003-NODE_25612_length_5574_cov_714.065_2	coM.003-NODE_25612_length_5574_cov_714.065_2	1	29.6531	31.2387	29.3788	31.6601	30.0245	31.6072	PF00041;PF13620	Carboxypeptidase regulatory-like domain;Fibronectin type III domain	cd00063	FN3	IPR003961	Fibronectin type III					18	22.9	0.61802	0.123915	0.053128	0.0893473	0.272957	0.149493
MAG003	coM.003-NODE_259_length_101949_cov_490.226_1	coM.003-NODE_259_length_101949_cov_490.226_1	1	29.5223	29.8022	29.1284	30.1932	30.0286	29.8293											3	20.6	1.06261	0.137359	0.11408	0.261212	0.359663	0.239414
MAG003	coM.003-NODE_259_length_101949_cov_490.226_3	coM.003-NODE_259_length_101949_cov_490.226_3	1	26.3379	24.1059	27.7356	27.0457	26.4246	26.0316	PF02494;PF16403	Domain of unknown function (DUF5011);HYR domain			IPR003410;IPR032179	Domain of unknown function DUF5011;HYR domain					6	4.4	1.49149	NaN	0.73593	NaN	0.895367	1.30773
MAG003	coM.003-NODE_259_length_101949_cov_490.226_34	coM.003-NODE_259_length_101949_cov_490.226_34	1	24.1943	23.3366	24.3626	24.3508	25.1268	23.7397	PF13905	Thioredoxin-like	cd02966	TlpA_like_family	IPR012336	Thioredoxin-like fold					2	10.9	0.226563	0.0707371	NaN	0.169019	0.688207	0.462507
MAG003	coM.003-NODE_259_length_101949_cov_490.226_39	coM.003-NODE_259_length_101949_cov_490.226_39	1	23.836	24.244	NaN	NaN	NaN	24.7044	PF00696	Amino acid kinase family	cd04235	AAK_CK	IPR001048;IPR003964	Aspartate/glutamate/uridylate kinase;Carbamate kinase	GO:0006525	arginine metabolic process	ko00220;ko00230;ko00910	2.7.2.2	3	21	NaN	0.137496	NaN	NaN	NaN	0.519311
MAG003	coM.003-NODE_259_length_101949_cov_490.226_40	coM.003-NODE_259_length_101949_cov_490.226_40	1	25.6319	24.3622	25.7692	24.3322	25.1202	NaN	PF00185;PF02729	Aspartate/ornithine carbamoyltransferase, Asp/Orn binding domain;Aspartate/ornithine carbamoyltransferase, carbamoyl-P binding domain			IPR006131;IPR006132	Aspartate/ornithine carbamoyltransferase, Asp/Orn-binding domain;Aspartate/ornithine carbamoyltransferase, carbamoyl-P binding	GO:0006520	cellular amino acid metabolic process			4	21.9	0.258198	NaN	0.208451	0.166639	0.537748	NaN
MAG003	coM.003-NODE_259_length_101949_cov_490.226_41	coM.003-NODE_259_length_101949_cov_490.226_41	1	25.644	NaN	25.0953	24.6466	NaN	25.8285											4	14.5	0.0221025	NaN	0.0162491	0.0626808	NaN	0.328546
MAG003	coM.003-NODE_259_length_101949_cov_490.226_42	coM.003-NODE_259_length_101949_cov_490.226_42	1	26.9937	24.7235	26.6642	25.4483	25.8702	28.0105											16	30	0.598244	0.59725	0.514104	0.196887	0.354846	0.640985
MAG003	coM.003-NODE_259_length_101949_cov_490.226_43	coM.003-NODE_259_length_101949_cov_490.226_43	1	25.2397	27.1422	26.2562	27.2716	25.9491	28.3945	PF00112	Papain family cysteine protease			IPR000668	Peptidase C1A, papain C-terminal	GO:0006508	proteolysis			7	30.3	0.445085	0.356607	0.297394	0.0731494	0.172814	0.0906663
MAG003	coM.003-NODE_259_length_101949_cov_490.226_55	coM.003-NODE_259_length_101949_cov_490.226_55	1	25.2566	NaN	25.6742	NaN	25.6927	NaN	PF00542;PF16320	Ribosomal protein L7/L12 C-terminal domain;Ribosomal protein L7/L12 dimerisation domain	cd00387	Ribosomal_L7_L12	IPR000206;IPR008932;IPR013823	Ribosomal protein L7/L12;Ribosomal protein L7/L12, C-terminal;Ribosomal protein L7/L12, oligomerisation	GO:0006412	translation			3	29.4	0.161377	NaN	0.615714	NaN	0.742325	NaN
MAG003	coM.003-NODE_259_length_101949_cov_490.226_56	coM.003-NODE_259_length_101949_cov_490.226_56	1	23.7621	NaN	23.3174	23.0784	23.5611	NaN	PF00466	Ribosomal protein L10	cd05797	Ribosomal_L10	IPR001790	Ribosomal protein L10P	GO:0042254	ribosome biogenesis			2	17.7	0.233827	NaN	NaN	NaN	0.359949	NaN
MAG003	coM.003-NODE_259_length_101949_cov_490.226_60	coM.003-NODE_259_length_101949_cov_490.226_60	1	26.8498	25.6284	26.4897	25.6244	25.9539	25.1299	PF00009;PF03143;PF03144	Elongation factor Tu C-terminal domain;Elongation factor Tu domain 2;Elongation factor Tu GTP binding domain	cd01884;cd03697;cd03707	EF_Tu;EFTU_II;EFTU_III	IPR000795;IPR004160;IPR004161;IPR033720	Elongation factor Tu, domain 2;Transcription factor, GTP-binding domain;Translation elongation factor EFTu/EF1A, C-terminal;Translation elongation factor EFTu-like, domain 2					8	40.3	0.511112	0.65526	0.792528	NaN	0.804598	0.135712
MAG003	coM.003-NODE_259_length_101949_cov_490.226_67	coM.003-NODE_259_length_101949_cov_490.226_67	2	29.2019	30.3532	29.7217	30.0661	30.5581	31.568	PF00081;PF02777	Iron/manganese superoxide dismutases, alpha-hairpin domain;Iron/manganese superoxide dismutases, C-terminal domain			IPR019831;IPR019832	Manganese/iron superoxide dismutase, C-terminal;Manganese/iron superoxide dismutase, N-terminal	GO:0006801;GO:0055114	oxidation-reduction process;superoxide metabolic process			13	77.4	0.781024	0.216568	0.125163	0.0739451	0.152814	0.0602639
MAG003	coM.003-NODE_259_length_101949_cov_490.226_68	coM.003-NODE_259_length_101949_cov_490.226_68	2	29.0156	30.2195	29.9827	30.549	29.8123	31.1785	PF00202	Aminotransferase class-III	cd00610	OAT_like	IPR005814	Aminotransferase class-III					20	78.4	0.666013	0.0774222	0.017405	0.0320127	0.0932231	0.119394
MAG003	coM.003-NODE_2696_length_31388_cov_496.319_2	coM.003-NODE_2696_length_31388_cov_496.319_2;coM.123-NODE_105246_length_1825_cov_11.661_1	2	24.1149	NaN	NaN	NaN	NaN	NaN	PF02256;PF02906;PF10588;PF12838;PF13510	2Fe-2S iron-sulfur cluster binding domain;4Fe-4S dicluster domain;Iron hydrogenase small subunit;Iron only hydrogenase large subunit, C-terminal domain;NADH-ubiquinone oxidoreductase-G iron-sulfur binding region	cd00207	fer2	IPR001041;IPR003149;IPR004108;IPR017896;IPR019574	2Fe-2S ferredoxin-type iron-sulfur binding domain;4Fe-4S ferredoxin-type, iron-sulphur binding domain;Iron hydrogenase, large subunit, C-terminal;Iron hydrogenase, small subunit;NADH:ubiquinone oxidoreductase, subunit G, iron-sulphur binding	GO:0055114	oxidation-reduction process			2	6.2	0.545993	NaN	NaN	NaN	NaN	NaN
MAG003	coM.003-NODE_2696_length_31388_cov_496.319_4	coM.003-NODE_2696_length_31388_cov_496.319_4	1	24.1346	NaN	24.0633	NaN	24.8431	NaN	PF01257	Thioredoxin-like [2Fe-2S] ferredoxin	cd03064	TRX_Fd_NuoE	IPR002023	NADH-quinone oxidoreductase subunit E-like	GO:0055114	oxidation-reduction process			3	34.5	0.37973	NaN	0.391158	NaN	0.541697	NaN
MAG003	coM.003-NODE_2785_length_30697_cov_516.467_17	coM.003-NODE_2785_length_30697_cov_516.467_17	1	26.7853	26.7274	27.3185	26.8876	26.5768	27.0715	PF00441;PF02770;PF02771	Acyl-CoA dehydrogenase, C-terminal domain;Acyl-CoA dehydrogenase, middle domain;Acyl-CoA dehydrogenase, N-terminal domain			IPR006091;IPR009075;IPR013786	Acyl-CoA dehydrogenase/oxidase C-terminal;Acyl-CoA dehydrogenase/oxidase, N-terminal;Acyl-CoA oxidase/dehydrogenase, central domain	GO:0055114	oxidation-reduction process			10	48.8	0.26662	0.515749	0.153568	0.502933	0.302103	0.181887
MAG003	coM.003-NODE_2785_length_30697_cov_516.467_5	coM.003-NODE_2785_length_30697_cov_516.467_5	3	32.3553	32.2923	32.4981	32.4395	32.347	32.2873											30	77.8	0.525451	0.121739	0.0536081	0.224469	0.165319	0.156463
MAG003	coM.003-NODE_2785_length_30697_cov_516.467_6	coM.003-NODE_2785_length_30697_cov_516.467_6	1	25.4845	26.7065	26.6381	27.0622	25.473	26.2983	PF00441;PF02770;PF02771	Acyl-CoA dehydrogenase, C-terminal domain;Acyl-CoA dehydrogenase, middle domain;Acyl-CoA dehydrogenase, N-terminal domain			IPR006091;IPR009075;IPR013786	Acyl-CoA dehydrogenase/oxidase C-terminal;Acyl-CoA dehydrogenase/oxidase, N-terminal;Acyl-CoA oxidase/dehydrogenase, central domain	GO:0055114	oxidation-reduction process			10	24.6	0.43971	0.313326	0.360788	0.110967	0.318048	0.0180968
MAG003	coM.003-NODE_3327_length_27443_cov_574.346_1	coM.003-NODE_3327_length_27443_cov_574.346_1	1	26.1961	27.4834	27.3175	27.6931	25.3435	28.2258											13	47.5	0.233315	0.050346	0.447916	0.0319669	0.50115	0.0913204
MAG003	coM.003-NODE_3327_length_27443_cov_574.346_9	coM.003-NODE_3327_length_27443_cov_574.346_9	1	27.2583	28.0374	28.1131	28.162	27.4166	28.8122	PF00009;PF00679;PF03764;PF14492	Elongation factor G C-terminus;Elongation Factor G, domain II;Elongation factor G, domain IV;Elongation factor Tu GTP binding domain	cd01434;cd03713;cd04170	EF-G_bact;EFG_mtEFG_C;EFG_mtEFG1_IV	IPR000640;IPR000795;IPR005517;IPR035649	EFG, domain V;Elongation factor EFG, domain V-like;Transcription factor, GTP-binding domain;Translation elongation factor EFG/EF2, domain IV					21	44.7	0.792909	0.214283	0.0941743	0.0954785	0.0328191	0.126312
MAG003	coM.003-NODE_34983_length_4322_cov_1055.62_1	coM.003-NODE_34983_length_4322_cov_1055.62_1	1	28.8955	29.1462	28.9193	29.4729	28.9919	29.2608	PF13620	Carboxypeptidase regulatory-like domain									11	13.8	0.809972	0.22812	0.183437	0.222604	0.259501	0.0715566
MAG003	coM.003-NODE_39167_length_3937_cov_849.272_1	coM.003-NODE_39167_length_3937_cov_849.272_1	1	28.4931	29.1931	28.3108	28.8435	28.2758	29.1262	PF13620	Carboxypeptidase regulatory-like domain									13	18.6	0.797837	0.192479	0.0177691	0.0765009	0.00694738	0.117766
MAG003	coM.003-NODE_3972_length_24319_cov_562.174_2	coM.003-NODE_3972_length_24319_cov_562.174_2	1	NaN	22.8883	NaN	23.0548	22.9359	22.8141	PF00857	Isochorismatase family	cd01012	YcaC_related	IPR000868	Isochorismatase-like	GO:0008152	metabolic process			2	23.3	NaN	0.223544	NaN	NaN	NaN	NaN
MAG003	coM.003-NODE_4008_length_24158_cov_621.733_11	coM.003-NODE_4008_length_24158_cov_621.733_11	1	27.7631	28.5167	28.3138	28.4463	27.2939	28.92	PF03435;PF16653	Saccharopine dehydrogenase C-terminal domain;Saccharopine dehydrogenase NADP binding domain			IPR005097;IPR032095	Saccharopine dehydrogenase, C-terminal;Saccharopine dehydrogenase, NADP binding domain	GO:0055114	oxidation-reduction process			18	61.1	0.59698	0.223595	0.289628	0.266367	0.127595	0.112817
MAG003	coM.003-NODE_4008_length_24158_cov_621.733_12	coM.003-NODE_4008_length_24158_cov_621.733_12	1	23.6986	22.8769	23.724	23.1489	23.2181	23.0484	PF01262;PF05222	Alanine dehydrogenase/PNT, C-terminal domain;Alanine dehydrogenase/PNT, N-terminal domain	cd12189	LKR_SDH_like	IPR007698;IPR007886	Alanine dehydrogenase/pyridine nucleotide transhydrogenase, NAD(H)-binding domain;Alanine dehydrogenase/pyridine nucleotide transhydrogenase, N-terminal					3	14.3	0.406418	0.0682745	NaN	0.0347897	0.287301	0.00312898
MAG003	coM.003-NODE_4008_length_24158_cov_621.733_13	coM.003-NODE_4008_length_24158_cov_621.733_13	1	22.3053	NaN	23.9411	26.5019	22.185	27.252	PF01345;PF17210	Domain of unknown function DUF11;SdrD B-like domain			IPR001434;IPR033764	Domain of unknown function DUF11;SD-repeat containing protein, B domain					30	25.1	0.431817	NaN	1.0038	2.81639	0.872578	2.26145
MAG003	coM.003-NODE_4008_length_24158_cov_621.733_4	coM.003-NODE_4008_length_24158_cov_621.733_4	1	NaN	23.0361	NaN	24.0009	NaN	23.716	PF00383	Cytidine and deoxycytidylate deaminase zinc-binding region	cd01283	cytidine_deaminase	IPR002125	Cytidine and deoxycytidylate deaminase domain					4	50.6	NaN	0.369372	NaN	0.3512	NaN	NaN
MAG003	coM.003-NODE_41_length_176531_cov_476.739_1	coM.003-NODE_41_length_176531_cov_476.739_1	1	30.4118	30.9386	29.9003	31.2863	30.2136	31.3803	PF13620	Carboxypeptidase regulatory-like domain									20	31.9	0.99317	0.201234	0.0515163	0.0749674	0.136452	0.196635
MAG003	coM.003-NODE_41_length_176531_cov_476.739_100	coM.003-NODE_41_length_176531_cov_476.739_100	1	NaN	25.0197	23.0478	23.7649	NaN	24.7599	PF01187	Macrophage migration inhibitory factor (MIF)			IPR001398	Macrophage migration inhibitory factor					2	25	NaN	0.619411	NaN	0.117878	NaN	1.32901
MAG003	coM.003-NODE_41_length_176531_cov_476.739_115	coM.003-NODE_41_length_176531_cov_476.739_115	1	25.6411	26.9826	26.4447	27.2736	25.7195	26.5928	PF00557;PF05195	Aminopeptidase P, N-terminal domain;Metallopeptidase family M24	cd01087	Prolidase	IPR000994;IPR007865	Aminopeptidase P, N-terminal;Peptidase M24					8	24.2	0.577815	0.145674	0.235892	0.0273516	0.194191	0.0755258
MAG003	coM.003-NODE_41_length_176531_cov_476.739_127	coM.003-NODE_41_length_176531_cov_476.739_127	1	24.6239	NaN	23.545	NaN	NaN	NaN											2	12.6	1.68407	NaN	0.427864	NaN	NaN	NaN
MAG003	coM.003-NODE_41_length_176531_cov_476.739_134	coM.003-NODE_41_length_176531_cov_476.739_134	1	NaN	24.7537	NaN	NaN	NaN	24.9599	PF01120	Alpha-L-fucosidase			IPR000933	Glycoside hydrolase, family 29	GO:0005975	carbohydrate metabolic process	ko00511	3.2.1.51	3	13	NaN	0.154711	NaN	NaN	NaN	0.441973
MAG003	coM.003-NODE_41_length_176531_cov_476.739_37	coM.003-NODE_41_length_176531_cov_476.739_37	1	26.1225	28.4618	26.4385	28.1104	25.9202	27.3185	PF13414	TPR repeat									9	35.3	0.388613	0.218054	0.599888	0.0239381	0.199572	0.00706988
MAG003	coM.003-NODE_41_length_176531_cov_476.739_41	coM.003-NODE_41_length_176531_cov_476.739_41	2	28.286	29.7859	29.1308	29.7673	28.6893	29.6739	PF01293	Phosphoenolpyruvate carboxykinase			IPR001272	Phosphoenolpyruvate carboxykinase, ATP-utilising	GO:0006094	gluconeogenesis	ko00010;ko00020;ko00620;ko00710	4.1.1.49	19	59.2	0.715928	0.0617726	0.10874	0.0100249	0.163621	0.191045
MAG003	coM.003-NODE_41_length_176531_cov_476.739_65	coM.003-NODE_41_length_176531_cov_476.739_65	1	NaN	22.6402	22.8749	22.8732	NaN	23.0252											2	8.6	NaN	0.146881	NaN	0.00322609	NaN	0.768293
MAG003	coM.003-NODE_510_length_76581_cov_533.169_1	coM.003-NODE_510_length_76581_cov_533.169_1	1	20.6491	NaN	NaN	NaN	20.7996	24.9627	PF00963	Cohesin domain	cd08547	Type_II_cohesin	IPR002102	Cellulosome anchoring protein, cohesin domain	GO:0000272	polysaccharide catabolic process			3	4.8	0.719849	NaN	NaN	NaN	NaN	NaN
MAG003	coM.003-NODE_510_length_76581_cov_533.169_15	coM.003-NODE_510_length_76581_cov_533.169_15	7	28.722	29.1408	29.1046	29.1704	28.9507	29.7037	PF00155	Aminotransferase class I and II	cd06454	KBL_like	IPR004839	Aminotransferase, class I/classII	GO:0009058	biosynthetic process			20	66.2	0.422201	0.0272395	0.0454862	0.159871	0.16563	0.325571
MAG003	coM.003-NODE_510_length_76581_cov_533.169_20	coM.003-NODE_510_length_76581_cov_533.169_20	2	26.1094	27.1039	27.9145	27.5983	26.3484	27.7301	PF02347	Glycine cleavage system P-protein	cd00613	GDC-P	IPR020581	Glycine cleavage system P protein	GO:0006546;GO:0055114	glycine catabolic process;oxidation-reduction process	ko00260	1.4.4.2	18	34.6	0.718027	0.738638	0.354113	0.964716	0.125052	0.559266
MAG003	coM.003-NODE_510_length_76581_cov_533.169_27	coM.003-NODE_510_length_76581_cov_533.169_27	1	22.5902	22.46	23.5009	23.0846	NaN	NaN	PF02504	Fatty acid synthesis protein			IPR003664	Fatty acid synthesis PlsX protein	GO:0006633	fatty acid biosynthetic process			2	16.5	0.502091	NaN	NaN	NaN	NaN	NaN
MAG003	coM.003-NODE_510_length_76581_cov_533.169_40	coM.003-NODE_510_length_76581_cov_533.169_40	1	25.3707	NaN	25.2762	NaN	25.8393	23.5568											2	11.1	0.8315	NaN	0.310863	NaN	0.430004	NaN
MAG003	coM.003-NODE_510_length_76581_cov_533.169_7	coM.003-NODE_510_length_76581_cov_533.169_7	3	23.7059	26.8966	24.5627	27.2819	24.2468	27.7891	PF00881	Nitroreductase family	cd02142	mcbC-like_oxidoreductase	IPR029479	Nitroreductase					7	45	0.19073	0.347599	0.0321908	0.46564	NaN	0.49413
MAG003	coM.003-NODE_513_length_76440_cov_508.703_11	coM.003-NODE_513_length_76440_cov_508.703_11	2	24.8054	NaN	26.3072	NaN	21.9721	NaN	PF00326;PF02897	Prolyl oligopeptidase family;Prolyl oligopeptidase, N-terminal beta-propeller domain			IPR001375;IPR023302	Peptidase S9, prolyl oligopeptidase, catalytic domain;Peptidase S9A, N-terminal domain	GO:0006508	proteolysis			8	23.4	0.205801	NaN	2.42921	NaN	NaN	NaN
MAG003	coM.003-NODE_513_length_76440_cov_508.703_12	coM.003-NODE_513_length_76440_cov_508.703_12	1	29.7528	27.6689	30.0464	28.3281	29.2381	29.5318											12	41.9	0.798804	0.195375	0.339435	0.26048	0.207398	0.0875697
MAG003	coM.003-NODE_513_length_76440_cov_508.703_13	coM.003-NODE_513_length_76440_cov_508.703_13	1	25.2852	NaN	25.2873	NaN	25.157	NaN	PF07980;PF14322	Starch-binding associating with outer membrane;SusD family			IPR012944;IPR033985	RagB/SusD domain;SusD-like, N-terminal					2	5.8	0.118788	NaN	0.358951	NaN	0.245558	NaN
MAG003	coM.003-NODE_513_length_76440_cov_508.703_14	coM.003-NODE_513_length_76440_cov_508.703_14	1	26.6992	NaN	26.014	26.4622	26.1904	NaN	PF00593;PF07715;PF13715	CarboxypepD_reg-like domain;TonB dependent receptor;TonB-dependent Receptor Plug Domain			IPR000531;IPR012910	TonB-dependent receptor, plug domain;TonB-dependent receptor-like, beta-barrel	GO:0006810	transport			5	6.8	0.50163	NaN	NaN	NaN	0.57331	NaN
MAG003	coM.003-NODE_513_length_76440_cov_508.703_49	coM.003-NODE_513_length_76440_cov_508.703_49	1	26.6466	26.4693	25.6547	26.4926	25.9166	27.482	PF09603	Fibrobacter succinogenes major domain (Fib_succ_major)			IPR011871	Fibrobacter succinogenes major paralogous domain					7	36.2	NaN	0.424729	NaN	0.371943	NaN	0.0910709
MAG003	coM.003-NODE_513_length_76440_cov_508.703_50	coM.003-NODE_513_length_76440_cov_508.703_50	1	NaN	25.1198	NaN	25.3544	NaN	25.9805	PF09603	Fibrobacter succinogenes major domain (Fib_succ_major)			IPR011871	Fibrobacter succinogenes major paralogous domain					4	26.8	NaN	0.165637	NaN	0.314517	NaN	0.453899
MAG003	coM.003-NODE_513_length_76440_cov_508.703_51	coM.003-NODE_513_length_76440_cov_508.703_51	1	NaN	NaN	NaN	NaN	NaN	23.9044	PF09603	Fibrobacter succinogenes major domain (Fib_succ_major)			IPR011871	Fibrobacter succinogenes major paralogous domain					2	10.9	NaN	NaN	NaN	NaN	NaN	0.0200754
MAG003	coM.003-NODE_513_length_76440_cov_508.703_52	coM.003-NODE_513_length_76440_cov_508.703_52	1	NaN	22.5423	NaN	22.7554	NaN	21.9439	PF00578	AhpC/TSA family	cd02966	TlpA_like_family	IPR000866	Alkyl hydroperoxide reductase subunit C/ Thiol specific antioxidant	GO:0055114	oxidation-reduction process	ko00480	1.11.1.15	4	15.5	NaN	0.195391	NaN	0.167018	NaN	0.194894
MAG003	coM.003-NODE_513_length_76440_cov_508.703_53	coM.003-NODE_513_length_76440_cov_508.703_53;coM.003-NODE_513_length_76440_cov_508.703_47	2	24.9495	26.5034	24.5669	26.3414	25.4183	27.8528											4	13.3	0.576112	0.189836	0.223838	0.420024	0.801477	0.342652
MAG003	coM.003-NODE_513_length_76440_cov_508.703_55	coM.003-NODE_513_length_76440_cov_508.703_55	1	24.0801	25.5483	24.0347	24.9529	24.952	27.6201											5	44.4	0.292611	0.634698	NaN	0.978874	0.348174	0.389284
MAG003	coM.003-NODE_513_length_76440_cov_508.703_7	coM.003-NODE_513_length_76440_cov_508.703_7	1	NaN	NaN	NaN	NaN	NaN	23.4301	PF10566;PF14508;PF14509	Glycoside hydrolase 97;Glycosyl-hydrolase 97 C-terminal, oligomerisation;Glycosyl-hydrolase 97 N-terminal			IPR019563;IPR029483;IPR029486	Glycosyl-hydrolase 97, catalytic domain;Glycosyl-hydrolase 97, C-terminal oligomerisation domain;Glycosyl-hydrolase 97, N-terminal domain					2	6.1	NaN	NaN	NaN	NaN	NaN	0.761643
MAG003	coM.003-NODE_514_length_76378_cov_565.92_22	coM.003-NODE_514_length_76378_cov_565.92_22	1	NaN	23.9674	NaN	NaN	NaN	25.054	PF00326;PF00930	Dipeptidyl peptidase IV (DPP IV) N-terminal region;Prolyl oligopeptidase family			IPR001375;IPR002469	Dipeptidylpeptidase IV, N-terminal domain;Peptidase S9, prolyl oligopeptidase, catalytic domain	GO:0006508	proteolysis			4	7.6	NaN	0.116988	NaN	NaN	NaN	0.507729
MAG003	coM.003-NODE_514_length_76378_cov_565.92_25	coM.003-NODE_514_length_76378_cov_565.92_25	1	22.9342	NaN	23.4701	23.0184	22.6766	22.1476	PF04960	Glutaminase			IPR015868	Glutaminase	GO:0006541	glutamine metabolic process	ko00220;ko00250;ko00471	3.5.1.2	2	17.1	0.379046	NaN	0.185079	NaN	0.0655872	NaN
MAG003	coM.003-NODE_514_length_76378_cov_565.92_27	coM.003-NODE_514_length_76378_cov_565.92_27	1	24.3392	25.014	25.3259	26.2797	24.4611	26.3775			cd15482	Sialidase_non-viral							6	21.3	0.121057	0.545166	0.644515	0.541207	0.209267	0.990112
MAG003	coM.003-NODE_514_length_76378_cov_565.92_28	coM.003-NODE_514_length_76378_cov_565.92_28	1	26.0398	26.2609	26.5164	28.1749	25.552	27.7409			cd15482	Sialidase_non-viral							8	18.8	0.427884	0.242834	0.754129	0.459941	0.282947	0.542437
MAG003	coM.003-NODE_514_length_76378_cov_565.92_30	coM.003-NODE_514_length_76378_cov_565.92_30	1	24.3596	23.0573	24.8346	23.5926	24.2279	23.7148	PF00044;PF02800	Glyceraldehyde 3-phosphate dehydrogenase, C-terminal domain;Glyceraldehyde 3-phosphate dehydrogenase, NAD binding domain			IPR020828;IPR020829	Glyceraldehyde 3-phosphate dehydrogenase, catalytic domain;Glyceraldehyde 3-phosphate dehydrogenase, NAD(P) binding domain	GO:0055114	oxidation-reduction process			3	15.9	0.760303	0.903691	0.701804	0.380544	0.179388	0.155529
MAG003	coM.003-NODE_514_length_76378_cov_565.92_46	coM.003-NODE_514_length_76378_cov_565.92_46	1	25.642	26.8158	26.57	27.0713	25.3052	27.3548	PF03575	Peptidase family S51	cd03146	GAT1_Peptidase_E	IPR005320	Peptidase S51	GO:0006508	proteolysis			8	66.5	1.11195	0.783463	0.771883	0.0491871	0.557293	1.09737
MAG003	coM.003-NODE_514_length_76378_cov_565.92_51	coM.003-NODE_514_length_76378_cov_565.92_51	1	24.6967	24.4693	23.3877	25.0093	24.1144	NaN	PF01558	Pyruvate ferredoxin/flavodoxin oxidoreductase			IPR019752	Pyruvate/ketoisovalerate oxidoreductase, catalytic domain	GO:0055114	oxidation-reduction process			4	36.8	0.327275	0.444345	0.170364	0.194326	0.522041	NaN
MAG003	coM.003-NODE_514_length_76378_cov_565.92_52	coM.003-NODE_514_length_76378_cov_565.92_52	1	24.2391	23.7672	24.1123	23.8128	24.0179	23.83	PF02775	Thiamine pyrophosphate enzyme, C-terminal TPP binding domain	cd03375	TPP_OGFOR	IPR011766	Thiamine pyrophosphate enzyme, C-terminal TPP-binding					1	6.2	0.262632	0.627952	0.0870504	0.263039	0.314462	0.113431
MAG003	coM.003-NODE_514_length_76378_cov_565.92_53	coM.003-NODE_514_length_76378_cov_565.92_53	2	27.0386	25.7889	27.5449	26.9209	26.1221	24.8699	PF01855;PF17147	Pyruvate flavodoxin/ferredoxin oxidoreductase, thiamine diP-bdg;Pyruvate:ferredoxin oxidoreductase core domain II	cd07034	TPP_PYR_PFOR_IOR-alpha_like	IPR002880;IPR033412	Pyruvate flavodoxin/ferredoxin oxidoreductase, N-terminal;Pyruvate:ferredoxin oxidoreductase, core domain II	GO:0055114	oxidation-reduction process			8	47.1	0.534741	0.599665	0.640698	0.100721	0.648527	0.0589489
MAG003	coM.003-NODE_514_length_76378_cov_565.92_55	coM.003-NODE_514_length_76378_cov_565.92_55	1	24.4164	24.161	24.7498	24.7961	NaN	24.7582	PF00155	Aminotransferase class I and II	cd00609	AAT_like	IPR004839	Aminotransferase, class I/classII	GO:0009058	biosynthetic process			3	11	NaN	NaN	0.013487	NaN	NaN	0.505622
MAG003	coM.003-NODE_514_length_76378_cov_565.92_60	coM.003-NODE_514_length_76378_cov_565.92_60	1	25.1312	27.0523	24.9981	27.3137	24.4485	27.6652	PF13414	TPR repeat									9	48.4	0.288635	0.525076	0.223036	0.122721	0.114631	0.0289957
MAG003	coM.003-NODE_524_length_75348_cov_497.396_1	coM.003-NODE_524_length_75348_cov_497.396_1	1	27.0283	27.1329	27.668	28.8009	28.8536	28.9022											2	6	0.742418	0.347592	0.399335	0.0662387	0.309137	0.144943
MAG003	coM.003-NODE_524_length_75348_cov_497.396_14	coM.003-NODE_524_length_75348_cov_497.396_14	3	28.4587	27.495	28.1913	28.7633	28.6857	29.4135	PF13620	Carboxypeptidase regulatory-like domain									28	50.5	1.60152	0.337169	0.00485936	0.0575328	0.415797	0.19921
MAG003	coM.003-NODE_524_length_75348_cov_497.396_42	coM.003-NODE_524_length_75348_cov_497.396_42	1	31.324	29.3783	31.2113	30.0844	31.1221	29.9573											16	23.9	0.863634	0.207127	0.138211	0.160505	0.296403	0.19057
MAG003	coM.003-NODE_524_length_75348_cov_497.396_51	coM.003-NODE_524_length_75348_cov_497.396_51	1	25.3131	25.6402	25.436	25.6859	24.1705	24.1241	PF11680	Protein of unknown function (DUF3276)			IPR021694	Protein of unknown function DUF3276					6	42.3	1.59132	1.67155	0.989876	0.484226	0.11043	0.374615
MAG003	coM.003-NODE_524_length_75348_cov_497.396_55	coM.003-NODE_524_length_75348_cov_497.396_55	1	24.4193	24.9626	26.0504	NaN	NaN	NaN	PF09413	Putative prokaryotic signal transducing protein			IPR018551	Domain of unknown function DUF2007					2	47.1	0.140212	0.0154453	0.116333	NaN	NaN	NaN
MAG003	coM.003-NODE_524_length_75348_cov_497.396_58	coM.003-NODE_524_length_75348_cov_497.396_58	1	22.5577	22.4779	NaN	NaN	NaN	22.4276											2	10.1	NaN	0.37042	NaN	NaN	NaN	NaN
MAG003	coM.003-NODE_575_length_72348_cov_514.954_13	coM.003-NODE_575_length_72348_cov_514.954_13	1	24.9853	26.5971	24.6819	26.2868	26.173	27.1046	PF00881	Nitroreductase family			IPR029479	Nitroreductase					4	24.7	0.602901	0.35425	NaN	0.670631	0.50024	0.604683
MAG003	coM.003-NODE_575_length_72348_cov_514.954_19	coM.003-NODE_575_length_72348_cov_514.954_19	6	27.1656	26.3928	27.6583	27.571	27.0062	27.173											15	43.5	0.0590874	0.196205	0.0346252	0.118835	0.299318	0.148257
MAG003	coM.003-NODE_575_length_72348_cov_514.954_29	coM.003-NODE_575_length_72348_cov_514.954_29	1	27.2126	25.5719	26.7661	24.9642	26.0411	25.2319	PF00216	Bacterial DNA-binding protein	cd13831	HU	IPR000119	Histone-like DNA-binding protein					4	40	0.195087	0.787178	0.0852472	0.37021	0.112109	NaN
MAG003	coM.003-NODE_575_length_72348_cov_514.954_40	coM.003-NODE_575_length_72348_cov_514.954_40	2	30.2233	30.9673	31.6207	31.4085	30.3899	30.7651	PF01558;PF01855;PF02775;PF10371;PF13484;PF17147	4Fe-4S double cluster binding domain;Domain of unknown function;Pyruvate ferredoxin/flavodoxin oxidoreductase;Pyruvate flavodoxin/ferredoxin oxidoreductase, thiamine diP-bdg;Pyruvate:ferredoxin oxidoreductase core domain II;Thiamine pyrophosphate enzyme, C-terminal TPP binding domain	cd03377;cd07034	TPP_PFOR_PNO;TPP_PYR_PFOR_IOR-alpha_like	IPR002880;IPR011766;IPR019456;IPR019752;IPR033412	Pyruvate flavodoxin/ferredoxin oxidoreductase, N-terminal;Pyruvate/ketoisovalerate oxidoreductase, catalytic domain;Pyruvate:ferredoxin oxidoreductase, core domain II;Pyruvate-flavodoxin oxidoreductase, EKR domain;Thiamine pyrophosphate enzyme, C-terminal TPP-binding	GO:0055114	oxidation-reduction process			55	60.1	0.695195	0.507537	0.504346	0.0786116	0.157164	0.218
MAG003	coM.003-NODE_575_length_72348_cov_514.954_41	coM.003-NODE_575_length_72348_cov_514.954_41	1	26.2844	NaN	25.7838	NaN	25.666	NaN											3	49.6	0.847986	NaN	0.327985	NaN	NaN	NaN
MAG003	coM.003-NODE_575_length_72348_cov_514.954_6	coM.003-NODE_575_length_72348_cov_514.954_6	1	30.0051	29.5438	30.5366	31.1113	29.7223	31.3217											7	20.2	0.57439	0.463008	0.36652	0.922423	0.135419	0.700924
MAG003	coM.003-NODE_575_length_72348_cov_514.954_8	coM.003-NODE_575_length_72348_cov_514.954_8	1	24.6246	NaN	24.3118	24.029	NaN	NaN	PF02775	Thiamine pyrophosphate enzyme, C-terminal TPP binding domain	cd03375	TPP_OGFOR	IPR011766	Thiamine pyrophosphate enzyme, C-terminal TPP-binding					3	21.1	0.929294	NaN	0.248482	NaN	NaN	NaN
MAG003	coM.003-NODE_575_length_72348_cov_514.954_9	coM.003-NODE_575_length_72348_cov_514.954_9	1	25.2356	23.8035	25.9612	24.2012	24.3731	23.7655	PF01558;PF01855	Pyruvate ferredoxin/flavodoxin oxidoreductase;Pyruvate flavodoxin/ferredoxin oxidoreductase, thiamine diP-bdg	cd07034	TPP_PYR_PFOR_IOR-alpha_like	IPR002880;IPR019752	Pyruvate flavodoxin/ferredoxin oxidoreductase, N-terminal;Pyruvate/ketoisovalerate oxidoreductase, catalytic domain	GO:0055114	oxidation-reduction process			7	20.4	0.802524	0.41531	0.433986	0.056849	0.231195	0.450016
MAG003	coM.003-NODE_578_length_72057_cov_575.791_14	coM.003-NODE_578_length_72057_cov_575.791_14	2	27.2928	28.4679	28.0579	28.6786	27.3868	28.6503	PF05681;PF05683	Fumarase C-terminus;Fumarate hydratase (Fumerase)			IPR004646;IPR004647	Fe-S hydro-lyase, tartrate dehydratase alpha-type, catalytic domain;Fe-S hydro-lyase, tartrate dehydratase beta-type, catalytic domain					18	49.6	0.345399	0.0810566	0.0859863	0.081537	0.168714	0.0465112
MAG003	coM.003-NODE_578_length_72057_cov_575.791_15	coM.003-NODE_578_length_72057_cov_575.791_15	1	24.3272	25.5212	NaN	25.0885	24.3734	25.6338	PF00245	Alkaline phosphatase	cd16012	ALP	IPR001952	Alkaline phosphatase	GO:0008152	metabolic process	ko00790	3.1.3.1	2	4.8	0.545689	0.0314756	NaN	0.0388547	0.0450587	0.122543
MAG003	coM.003-NODE_578_length_72057_cov_575.791_17	coM.003-NODE_578_length_72057_cov_575.791_17	1	24.2874	NaN	NaN	NaN	NaN	NaN	PF02563	Polysaccharide biosynthesis/export protein			IPR003715	Polysaccharide export protein	GO:0015774	polysaccharide transport			2	14.3	0.515183	NaN	NaN	NaN	NaN	NaN
MAG003	coM.003-NODE_578_length_72057_cov_575.791_21	coM.003-NODE_578_length_72057_cov_575.791_21	1	24.0069	25.4772	24.5692	26.1197	24.432	25.5712	PF00578	AhpC/TSA family	cd02966	TlpA_like_family	IPR000866	Alkyl hydroperoxide reductase subunit C/ Thiol specific antioxidant	GO:0055114	oxidation-reduction process	ko00480	1.11.1.15	6	58.4	0.227687	0.534015	0.625844	0.142262	0.290633	0.622558
MAG003	coM.003-NODE_578_length_72057_cov_575.791_24	coM.003-NODE_578_length_72057_cov_575.791_24	1	27.1596	26.5511	28.7442	28.0722	27.2183	25.3432	PF00171	Aldehyde dehydrogenase family	cd07130	ALDH_F7_AASADH	IPR015590	Aldehyde dehydrogenase domain	GO:0008152;GO:0055114	metabolic process;oxidation-reduction process			10	27.3	1.04377	0.869079	0.454373	0.298381	0.370818	0.102482
MAG003	coM.003-NODE_578_length_72057_cov_575.791_26	coM.003-NODE_578_length_72057_cov_575.791_26	1	26.094	25.2539	27.0641	26.7934	25.9075	24.9021	PF01546;PF07687	Peptidase dimerisation domain;Peptidase family M20/M25/M40	cd03890	M20_pepD	IPR001160;IPR002933;IPR011650	Peptidase M20;Peptidase M20, dimerisation domain;Peptidase M20C, Xaa-His dipeptidase	GO:0006508;GO:0008152	metabolic process;proteolysis			7	26.7	0.465812	0.396439	0.0260272	0.65177	0.113151	0.131234
MAG003	coM.003-NODE_578_length_72057_cov_575.791_30	coM.003-NODE_578_length_72057_cov_575.791_30	1	28.164	24.0093	28.6895	24.8073	27.3795	23.4485	PF16576	Barrel-sandwich domain of CusB or HlyD membrane-fusion			IPR032317	RND efflux pump, membrane fusion protein, barrel-sandwich domain					10	47.2	0.709013	0.472042	0.301177	0.349522	0.171977	1.01006
MAG003	coM.003-NODE_578_length_72057_cov_575.791_31	coM.003-NODE_578_length_72057_cov_575.791_31	1	24.1061	NaN	NaN	NaN	NaN	NaN	PF02321	Outer membrane efflux protein			IPR003423	Outer membrane efflux protein	GO:0006810	transport			2	9.9	0.130921	NaN	NaN	NaN	NaN	NaN
MAG003	coM.003-NODE_578_length_72057_cov_575.791_46	coM.003-NODE_578_length_72057_cov_575.791_46	2	28.1704	26.0866	27.3358	NaN	27.852	NaN	PF01618	MotA/TolQ/ExbB proton channel family			IPR002898	MotA/TolQ/ExbB proton channel	GO:0006810	transport			4	17.8	0.520617	NaN	0.292294	NaN	0.816236	NaN
MAG003	coM.003-NODE_578_length_72057_cov_575.791_48	coM.003-NODE_578_length_72057_cov_575.791_48	1	23.9307	NaN	NaN	NaN	NaN	NaN	PF02472	Biopolymer transport protein ExbD/TolR			IPR003400	Biopolymer transport protein ExbD/TolR	GO:0006810	transport			3	29.8	0.575906	NaN	NaN	NaN	NaN	NaN
MAG003	coM.003-NODE_578_length_72057_cov_575.791_56	coM.003-NODE_578_length_72057_cov_575.791_56	1	28.3048	26.9112	26.1925	26.366	27.7962	26.7234	PF13181	Tetratricopeptide repeat			IPR019734	Tetratricopeptide repeat					13	33	2.24489	0.269442	0.00921836	0.0984955	1.11344	0.28581
MAG003	coM.003-NODE_578_length_72057_cov_575.791_9	coM.003-NODE_578_length_72057_cov_575.791_9	1	24.2729	28.5128	26.5317	28.4359	25.1709	28.9347	PF03577	Peptidase family C69			IPR005322	Peptidase C69, dipeptidase A	GO:0006508	proteolysis			17	47.2	1.27731	0.140934	0.197178	0.00345537	0.456048	0.214838
MAG003	coM.003-NODE_597_length_70534_cov_471.106_1	coM.003-NODE_597_length_70534_cov_471.106_1	1	24.8562	25.166	25.4579	25.5872	24.7146	25.0504	PF00483	Nucleotidyl transferase			IPR005835	Nucleotidyl transferase domain	GO:0009058	biosynthetic process			2	21.6	0.46682	0.256695	0.637035	0.76142	0.213585	NaN
MAG003	coM.003-NODE_597_length_70534_cov_471.106_10	coM.003-NODE_597_length_70534_cov_471.106_10	1	28.1778	27.4994	28.4688	27.7948	27.1551	26.0134	PF03328	HpcH/HpaI aldolase/citrate lyase family			IPR005000	HpcH/HpaI aldolase/citrate lyase domain					13	61.1	0.25244	0.424936	0.0412419	0.198639	0.582164	0.689525
MAG003	coM.003-NODE_597_length_70534_cov_471.106_11	coM.003-NODE_597_length_70534_cov_471.106_11	1	25.6405	26.2353	26.5528	26.381	26.3059	27.0796			cd03360	LbH_AT_putative	IPR020019	Sialic acid O-acyltransferase NeuD-like					5	35	0.706294	0.497343	0.785625	0.138038	0.331206	0.0734933
MAG003	coM.003-NODE_597_length_70534_cov_471.106_12	coM.003-NODE_597_length_70534_cov_471.106_12	1	23.382	24.5823	23.6905	24.6839	23.7091	25.8824	PF01041	DegT/DnrJ/EryC1/StrS aminotransferase family	cd00616	AHBA_syn	IPR000653	DegT/DnrJ/EryC1/StrS aminotransferase					5	27	0.429842	0.193133	0.305854	0.352153	0.25635	0.0153199
MAG003	coM.003-NODE_597_length_70534_cov_471.106_3	coM.003-NODE_597_length_70534_cov_471.106_3	1	25.3068	25.3195	25.7932	25.615	26.3758	27.0317	PF00908	dTDP-4-dehydrorhamnose 3,5-epimerase			IPR000888	dTDP-4-dehydrorhamnose 3,5-epimerase-related					6	52.2	0.313138	0.598557	0.417069	0.843613	0.485557	0.287916
MAG003	coM.003-NODE_597_length_70534_cov_471.106_36	coM.003-NODE_597_length_70534_cov_471.106_36	1	23.6933	23.6661	24.2652	23.2637	22.8512	23.9906	PF00483	Nucleotidyl transferase	cd02538	G1P_TT_short	IPR005835;IPR005907	Glucose-1-phosphate thymidylyltransferase, short form;Nucleotidyl transferase domain	GO:0009058;GO:0045226	biosynthetic process;extracellular polysaccharide biosynthetic process	ko00521;ko00523;ko00525	2.7.7.24	2	16.4	NaN	0.239113	0.128323	NaN	NaN	0.495387
MAG003	coM.003-NODE_597_length_70534_cov_471.106_4	coM.003-NODE_597_length_70534_cov_471.106_4	1	25.9284	26.9421	26.7927	27.5345	26.3086	27.548	PF01041	DegT/DnrJ/EryC1/StrS aminotransferase family	cd00616	AHBA_syn	IPR000653	DegT/DnrJ/EryC1/StrS aminotransferase					8	35.6	0.703731	0.77757	0.747821	0.00802881	0.0646856	0.169801
MAG003	coM.003-NODE_597_length_70534_cov_471.106_7	coM.003-NODE_597_length_70534_cov_471.106_7;coM.205-NODE_66682_length_2588_cov_4.16818_3	2	24.5308	NaN	25.2721	24.3736	24.2713	23.9853	PF05523	WxcM-like, C-terminal			IPR008894	WxcM-like, C-terminal			ko00523	5.3.2.3	2	23.3	0.578179	NaN	0.710435	0.0338389	0.230762	0.224437
MAG003	coM.003-NODE_597_length_70534_cov_471.106_8	coM.003-NODE_597_length_70534_cov_471.106_8	4	25.5144	23.3268	26.2227	23.1903	24.0872	23.2627	PF05523	WxcM-like, C-terminal			IPR008894	WxcM-like, C-terminal			ko00523	5.3.2.3	4	46.1	NaN	0.958185	0.327742	0.122918	NaN	0.450045
MAG003	coM.003-NODE_6951_length_16053_cov_500.792_12	coM.003-NODE_6951_length_16053_cov_500.792_12	1	NaN	24.2526	NaN	24.7162	24.6004	24.7941	PF02261	Aspartate decarboxylase	cd06919	Asp_decarbox	IPR003190	Aspartate decarboxylase	GO:0006523	alanine biosynthetic process	ko00410;ko00770	4.1.1.11	2	31.3	NaN	0.41063	NaN	0.0640201	0.11824	NaN
MAG003	coM.003-NODE_6951_length_16053_cov_500.792_14	coM.003-NODE_6951_length_16053_cov_500.792_14	1	NaN	25.0928	NaN	26.475	NaN	26.7152	PF14595	Thioredoxin	cd02947	TRX_family							6	54.4	NaN	0.132414	NaN	0.790126	NaN	0.1651
MAG003	coM.003-NODE_6951_length_16053_cov_500.792_15	coM.003-NODE_6951_length_16053_cov_500.792_15	1	27.7107	NaN	27.3685	NaN	27.3356	25.5522											1	2.3	1.25813	NaN	0.085459	NaN	0.625133	NaN
MAG003	coM.003-NODE_6951_length_16053_cov_500.792_2	coM.003-NODE_6951_length_16053_cov_500.792_2	1	25.6614	25.5296	26.2709	25.7459	24.9505	25.6896	PF01053	Cys/Met metabolism PLP-dependent enzyme	cd00614	CGS_like	IPR000277	Cys/Met metabolism, pyridoxal phosphate-dependent enzyme					5	29.8	0.313185	0.155896	0.25406	0.252192	0.379685	0.0308771
MAG003	coM.003-NODE_6951_length_16053_cov_500.792_5	coM.003-NODE_6951_length_16053_cov_500.792_5	1	26.2609	27.7382	27.5443	28.6221	26.8481	28.1964	PF07085	DRTGG domain			IPR010766	DRTGG			ko00430;ko00620;ko00640;ko00680;ko00720	2.3.1.8	5	67	0.662422	0.55696	0.391523	0.0240257	0.465964	0.0660552
MAG003	coM.003-NODE_7_length_274997_cov_572.478_113	coM.003-NODE_7_length_274997_cov_572.478_113	1	24.584	NaN	NaN	NaN	NaN	NaN	PF00137	ATP synthase subunit C			IPR002379	V-ATPase proteolipid subunit C-like domain	GO:0015991	ATP hydrolysis coupled proton transport			2	36	0.55754	NaN	NaN	NaN	NaN	NaN
MAG003	coM.003-NODE_7_length_274997_cov_572.478_126	coM.003-NODE_7_length_274997_cov_572.478_126	1	24.8234	27.822	NaN	28.9107	24.3306	28.5152	PF03938	Outer membrane protein (OmpH-like)			IPR005632	Chaperone protein Skp					10	61.4	NaN	0.275274	NaN	0.545685	NaN	0.672135
MAG003	coM.003-NODE_7_length_274997_cov_572.478_127	coM.003-NODE_7_length_274997_cov_572.478_127	1	24.5211	26.1634	24.7739	27.3726	24.2028	26.1722	PF03938	Outer membrane protein (OmpH-like)			IPR005632	Chaperone protein Skp					6	49.7	0.407832	0.551523	0.799584	0.399634	NaN	0.0509889
MAG003	coM.003-NODE_7_length_274997_cov_572.478_14	coM.003-NODE_7_length_274997_cov_572.478_14	1	29.851	29.8974	29.854	30.5013	30.2892	30.4265											17	28	0.833853	0.0693931	0.0240527	0.0291966	0.0702739	0.00289835
MAG003	coM.003-NODE_7_length_274997_cov_572.478_143	coM.003-NODE_7_length_274997_cov_572.478_143	1	25.6702	26.8194	25.8965	26.3702	26.0472	26.7927	PF03051	Peptidase C1-like family			IPR004134	Peptidase C1B, bleomycin hydrolase	GO:0006508	proteolysis			11	49	0.529643	0.528288	0.230285	0.205857	0.286491	0.169428
MAG003	coM.003-NODE_7_length_274997_cov_572.478_144	coM.003-NODE_7_length_274997_cov_572.478_144	1	24.6174	23.3408	24.9035	24.6569	24.4248	22.777											2	17	0.942131	NaN	NaN	0.762401	0.647603	NaN
MAG003	coM.003-NODE_7_length_274997_cov_572.478_145	coM.003-NODE_7_length_274997_cov_572.478_145	1	26.6062	29.1359	26.185	27.828	27.5792	28.1278											10	49.2	0.876617	0.492953	0.0812227	0.485893	0.13403	0.434887
MAG003	coM.003-NODE_7_length_274997_cov_572.478_156	coM.003-NODE_7_length_274997_cov_572.478_156	1	25.3205	29.0681	27.4094	28.4361	24.6266	29.6449	PF13616	PPIC-type PPIASE domain									24	44.2	0.431632	0.46291	0.318387	0.469884	0.643811	0.353401
MAG003	coM.003-NODE_7_length_274997_cov_572.478_175	coM.003-NODE_7_length_274997_cov_572.478_175	1	27.7878	25.4237	27.4931	25.6084	27.2041	26.0715	PF00691;PF02412	OmpA family;Thrombospondin type 3 repeat	cd07185	OmpA_C-like	IPR003367;IPR006665	OmpA-like domain;Thrombospondin, type 3-like repeat	GO:0007155	cell adhesion			4	15.8	0.137705	0.161454	0.217966	0.209346	0.322948	0.922095
MAG003	coM.003-NODE_7_length_274997_cov_572.478_179	coM.003-NODE_7_length_274997_cov_572.478_179	1	NaN	21.8734	NaN	21.9013	NaN	22.8405	PF10108	Predicted 3'-5' exonuclease related to the exonuclease domain of PolB	cd05782	DNA_polB_like1_exo	IPR019288	Predicted 3'-5' exonuclease, PolB-like					3	23.3	NaN	0.441196	NaN	NaN	NaN	0.178138
MAG003	coM.003-NODE_7_length_274997_cov_572.478_187	coM.003-NODE_7_length_274997_cov_572.478_187	2	25.6159	26.437	26.6357	27.2681	25.4348	26.7342	PF00221	Aromatic amino acid lyase	cd00332	PAL-HAL	IPR001106	Aromatic amino acid lyase					7	26.8	0.560054	0.0414532	0.173726	0.337764	0.0308399	0.0900769
MAG003	coM.003-NODE_7_length_274997_cov_572.478_196	coM.003-NODE_7_length_274997_cov_572.478_196	1	25.3001	NaN	26.1402	NaN	25.1049	NaN											4	29.9	0.476338	NaN	0.395459	NaN	0.0838567	NaN
MAG003	coM.003-NODE_7_length_274997_cov_572.478_28	coM.003-NODE_7_length_274997_cov_572.478_28	1	23.6761	24.1857	24.4395	24.8428	23.6654	25.4419											6	65.4	NaN	0.242334	NaN	0.239039	0.406087	0.222939
MAG003	coM.003-NODE_7_length_274997_cov_572.478_34	coM.003-NODE_7_length_274997_cov_572.478_34	1	NaN	23.9331	NaN	24.1381	NaN	24.8941	PF00908	dTDP-4-dehydrorhamnose 3,5-epimerase			IPR000888	dTDP-4-dehydrorhamnose 3,5-epimerase-related					2	12.2	NaN	0.0916185	NaN	0.0598863	NaN	0.215215
MAG003	coM.003-NODE_7_length_274997_cov_572.478_4	coM.003-NODE_7_length_274997_cov_572.478_4	1	28.8859	26.5117	27.0028	26.9164	29.1041	27.1453											3	20.2	0.934086	0.227064	0.315834	0.0333412	0.396182	1.24521
MAG003	coM.003-NODE_7_length_274997_cov_572.478_44	coM.003-NODE_7_length_274997_cov_572.478_44	1	NaN	25.4916	NaN	24.8613	NaN	25.7587	PF00728;PF02838;PF13287	Fn3 associated;Glycosyl hydrolase family 20, catalytic domain;Glycosyl hydrolase family 20, domain 2	cd06563	GH20_chitobiase-like	IPR015882;IPR015883;IPR026876	Beta-hexosaminidase, bacteial type, N-terminal;Fn3 associated repeat;Glycoside hydrolase family 20, catalytic domain	GO:0005975	carbohydrate metabolic process	ko00511;ko00513;ko00520;ko00531;ko00603;ko00604	3.2.1.52	4	9.9	NaN	0.0369625	NaN	0.336816	NaN	0.479343
MAG003	coM.003-NODE_7_length_274997_cov_572.478_5	coM.003-NODE_7_length_274997_cov_572.478_5	1	30.7894	26.8642	30.0641	26.6672	30.613	26.0003	PF12771	Starch-binding associating with outer membrane	cd08977	SusD							17	59.3	1.17504	0.984105	0.451226	0.0423087	0.389834	0.155238
MAG003	coM.003-NODE_7_length_274997_cov_572.478_51	coM.003-NODE_7_length_274997_cov_572.478_51;coM.041-NODE_617_length_69938_cov_123.682_5	2	25.7532	NaN	25.4733	NaN	25.8276	NaN											2	20.6	0.0977591	NaN	NaN	NaN	NaN	NaN
MAG003	coM.003-NODE_7_length_274997_cov_572.478_6	coM.003-NODE_7_length_274997_cov_572.478_6	1	32.3314	26.1709	30.8692	27.5027	32.5323	26.6527	PF00593;PF07715;PF13715	CarboxypepD_reg-like domain;TonB dependent receptor;TonB-dependent Receptor Plug Domain			IPR000531;IPR012910	TonB-dependent receptor, plug domain;TonB-dependent receptor-like, beta-barrel	GO:0006810	transport			42	69.4	1.31166	0.677349	0.11489	1.30553	0.470961	0.0184691
MAG003	coM.003-NODE_7_length_274997_cov_572.478_67	coM.003-NODE_7_length_274997_cov_572.478_67	2	26.9939	28.0662	27.8347	27.9943	26.6362	27.6828	PF00550	Phosphopantetheine attachment site			IPR009081	Phosphopantetheine binding ACP domain					3	37.2	0.74274	0.904496	0.531885	0.523094	0.593687	0.741321
MAG003	coM.003-NODE_7_length_274997_cov_572.478_68	coM.003-NODE_7_length_274997_cov_572.478_68	1	25.3475	25.5367	25.3433	25.6728	25.0797	25.3752	PF00109;PF02801	Beta-ketoacyl synthase, C-terminal domain;Beta-ketoacyl synthase, N-terminal domain	cd00834	KAS_I_II	IPR014030;IPR014031	Beta-ketoacyl synthase, C-terminal;Beta-ketoacyl synthase, N-terminal					5	31.1	0.909124	0.178951	0.280395	0.190005	0.0723303	0.0849492
MAG003	coM.003-NODE_7_length_274997_cov_572.478_77	coM.003-NODE_7_length_274997_cov_572.478_77	1	24.4901	26.4734	25.868	26.8628	24.6911	26.9246	PF01546;PF07687	Peptidase dimerisation domain;Peptidase family M20/M25/M40	cd03890	M20_pepD	IPR001160;IPR002933;IPR011650	Peptidase M20;Peptidase M20, dimerisation domain;Peptidase M20C, Xaa-His dipeptidase	GO:0006508;GO:0008152	metabolic process;proteolysis			7	20.5	0.650753	0.166102	0.25019	0.30472	0.438596	0.133086
MAG003	coM.003-NODE_7_length_274997_cov_572.478_78	coM.003-NODE_7_length_274997_cov_572.478_78	1	24.809	25.9277	NaN	25.1023	23.9461	25.5721											4	65.2	NaN	0.519292	NaN	0.375038	0.583507	1.47723
MAG003	coM.003-NODE_7_length_274997_cov_572.478_83	coM.003-NODE_7_length_274997_cov_572.478_83	1	29.0323	28.9622	29.1704	29.0308	28.8396	29.3162	PF00712;PF02767;PF02768	DNA polymerase III beta subunit, central domain;DNA polymerase III beta subunit, C-terminal domain;DNA polymerase III beta subunit, N-terminal domain	cd00140	beta_clamp	IPR001001;IPR022634;IPR022635;IPR022637	DNA polymerase III, beta sliding clamp;DNA polymerase III, beta sliding clamp, central;DNA polymerase III, beta sliding clamp, C-terminal;DNA polymerase III, beta sliding clamp, N-terminal	GO:0006260	DNA replication			17	68	0.682918	0.104425	0.15554	0.0415494	0.168402	0.292943
MAG003	coM.003-NODE_7_length_274997_cov_572.478_88	coM.003-NODE_7_length_274997_cov_572.478_88	1	24.4739	24.5316	24.3991	24.7045	NaN	26.0744	PF07494	Two component regulator propeller			IPR011110	Two component regulator propeller					5	14.5	0.236408	0.443745	NaN	NaN	NaN	0.253163
MAG003	coM.003-NODE_700_length_65784_cov_528.516_10	coM.003-NODE_700_length_65784_cov_528.516_10	6	29.8149	29.3853	30.226	30.2469	29.9648	28.4788	PF00118	TCP-1/cpn60 chaperonin family	cd03344	GroEL	IPR001844;IPR002423	Chaperonin Cpn60;Chaperonin Cpn60/TCP-1 family	GO:0042026	protein refolding			25	58.2	0.297608	0.157083	0.195308	0.20311	0.143109	0.040086
MAG003	coM.003-NODE_700_length_65784_cov_528.516_11	coM.003-NODE_700_length_65784_cov_528.516_11	4	26.3191	26.5271	29.1631	25.385	27.206	26.3541	PF00166	Chaperonin 10 Kd subunit	cd00320	cpn10	IPR020818	GroES chaperonin family	GO:0006457	protein folding			6	82.6	1.54273	1.79804	0.130941	0.266539	0.142694	0.0251532
MAG003	coM.003-NODE_700_length_65784_cov_528.516_18	coM.003-NODE_700_length_65784_cov_528.516_18	1	27.1751	NaN	26.1501	NaN	26.7451	NaN											11	56.7	2.21138	NaN	0.398368	NaN	0.434732	NaN
MAG003	coM.003-NODE_700_length_65784_cov_528.516_19	coM.003-NODE_700_length_65784_cov_528.516_19	2	26.8706	25.8989	26.1902	25.3928	27.0605	27.2453											20	24.7	1.07657	NaN	0.191456	NaN	0.699398	0.251682
MAG003	coM.003-NODE_700_length_65784_cov_528.516_20	coM.003-NODE_700_length_65784_cov_528.516_20	1	27.6725	24.5653	26.7322	25.2185	27.8851	NaN	PF07715;PF13620	Carboxypeptidase regulatory-like domain;TonB-dependent Receptor Plug Domain			IPR012910	TonB-dependent receptor, plug domain	GO:0006810	transport			22	28.9	1.78003	0.137147	0.350406	1.23313	0.791052	NaN
MAG003	coM.003-NODE_700_length_65784_cov_528.516_37	coM.003-NODE_700_length_65784_cov_528.516_37	1	22.0058	NaN	23.8077	NaN	22.6475	NaN	PF00072;PF08665	PglZ domain;Response regulator receiver domain	cd00156	REC	IPR001789;IPR013973	PglZ domain;Signal transduction response regulator, receiver domain	GO:0000160	phosphorelay signal transduction system			2	7.9	0.0950725	NaN	1.21442	NaN	0.118232	NaN
MAG003	coM.003-NODE_700_length_65784_cov_528.516_42	coM.003-NODE_700_length_65784_cov_528.516_42	1	26.3667	25.1006	26.7585	25.1546	25.8929	25.0491											4	41	0.789042	0.584621	0.0370177	1.22308	0.161689	0.0364351
MAG003	coM.003-NODE_700_length_65784_cov_528.516_49	coM.003-NODE_700_length_65784_cov_528.516_49	1	27.7463	29.1185	27.0893	28.5757	27.6679	29.06	PF00041;PF13620	Carboxypeptidase regulatory-like domain;Fibronectin type III domain	cd00063	FN3	IPR003961	Fibronectin type III					6	8.4	0.199899	0.238361	0.158875	1.07836	0.447075	0.0826753
MAG003	coM.003-NODE_78777_length_2270_cov_499.389_2	coM.003-NODE_78777_length_2270_cov_499.389_2	5	25.6078	26.5685	25.8507	26.5471	26.121	25.2305											7	25.4	0.890561	0.36171	0.87307	0.884644	0.708338	0.548237
MAG003	coM.003-NODE_856_length_59968_cov_474.04_1	coM.003-NODE_856_length_59968_cov_474.04_1	1	23.7747	NaN	NaN	NaN	23.572	23.7865	PF00456	Transketolase, thiamine diphosphate binding domain	cd02012	TPP_TK	IPR005474	Transketolase, N-terminal			ko00730;ko00900	2.2.1.7	4	29.3	NaN	NaN	NaN	NaN	NaN	NaN
MAG003	coM.003-NODE_856_length_59968_cov_474.04_16	coM.003-NODE_856_length_59968_cov_474.04_16	1	NaN	NaN	23.5626	24.8986	24.0907	25.7103											2	20.2	NaN	NaN	NaN	NaN	0.453117	NaN
MAG003	coM.003-NODE_856_length_59968_cov_474.04_17	coM.003-NODE_856_length_59968_cov_474.04_17	2	28.792	28.8813	29.7379	29.261	28.8359	29.3345	PF01063	Amino-transferase class IV	cd01557	BCAT_beta_family	IPR001544;IPR033939	Aminotransferase class IV;Branched-chain aminotransferase	GO:0008152;GO:0009081	branched-chain amino acid metabolic process;metabolic process	ko00270;ko00280;ko00290;ko00770;ko00966	2.6.1.42	11	49.6	0.637383	0.054265	0.201753	0.209038	0.0756817	0.149443
MAG003	coM.003-NODE_856_length_59968_cov_474.04_19	coM.003-NODE_856_length_59968_cov_474.04_19	1	23.8817	24.713	24.0521	24.9887	24.3006	26.2123	PF07610	Protein of unknown function (DUF1573)			IPR011467	Protein of unknown function DUF1573					4	43.7	NaN	0.177231	0.388133	NaN	0.163901	0.255485
MAG003	coM.003-NODE_856_length_59968_cov_474.04_9	coM.003-NODE_856_length_59968_cov_474.04_9	1	22.4539	22.1808	NaN	22.3865	NaN	24.1686	PF00149	Calcineurin-like phosphoesterase			IPR004843	Calcineurin-like phosphoesterase domain, ApaH type					2	13.5	0.129254	0.64183	NaN	NaN	NaN	NaN
MAG003	coM.003-NODE_91305_length_2032_cov_690.937_1	coM.003-NODE_91305_length_2032_cov_690.937_1	1	25.7915	25.9873	26.0437	26.7044	25.6388	25.2024	PF13620	Carboxypeptidase regulatory-like domain									3	9.9	0.970686	0.219234	0.115281	0.102949	0.497746	0.211668
MAG003	coM.003-NODE_919_length_57914_cov_739.227_12	coM.003-NODE_919_length_57914_cov_739.227_12	1	24.0695	NaN	24.2128	NaN	23.7173	NaN	PF01432	Peptidase family M3	cd06456	M3A_DCP	IPR001567;IPR034005	Peptidase M3A/M3B catalytic domain;Peptidyl-dipeptidase DCP	GO:0006508	proteolysis			4	7.5	NaN	NaN	0.182908	NaN	NaN	NaN
MAG003	coM.003-NODE_919_length_57914_cov_739.227_2	coM.003-NODE_919_length_57914_cov_739.227_2	1	NaN	NaN	22.4226	NaN	22.8279	22.9367	PF00801;PF01345	Domain of unknown function DUF11;PKD domain	cd00146	PKD	IPR000601;IPR001434	Domain of unknown function DUF11;PKD domain					2	0.5	NaN	NaN	NaN	NaN	NaN	0.0578592
MAG003	coM.003-NODE_919_length_57914_cov_739.227_9	coM.003-NODE_919_length_57914_cov_739.227_9	1	21.833	22.6262	NaN	22.5226	22.0252	22.8246	PF01063	Amino-transferase class IV			IPR001544	Aminotransferase class IV	GO:0008152	metabolic process			2	8.7	NaN	0.233489	NaN	0.128306	NaN	0.21104
MAG003	coM.003-NODE_9648_length_12367_cov_780.885_7	coM.003-NODE_9648_length_12367_cov_780.885_7	1	27.7864	28.6615	28.1353	28.9603	27.3945	29.0364	PF01364;PF03785;PF08126	Peptidase family C25;Peptidase family C25, C terminal ig-like domain;Propeptide_C25	cd00063	FN3	IPR001769;IPR003961;IPR005536;IPR012600	Fibronectin type III;Gingipain;Gingipain propeptide;Peptidase C25, Ig-like domain	GO:0006508	proteolysis			11	10.7	0.120015	0.2906	1.37154	0.146074	0.08556	0.405507
MAG003	coM.003-NODE_983_length_56075_cov_516.509_19	coM.003-NODE_983_length_56075_cov_516.509_19	1	25.1025	NaN	26.6371	NaN	25.2549	NaN	PF12080;PF12081	GldM C-terminal domain;GldM N-terminal domain			IPR022719;IPR022720	Gliding motility-associated protein GldM, C-terminal;Gliding motility-associated protein GldM, N-terminal					6	22.6	0.462486	NaN	1.7823	NaN	0.275508	NaN
MAG003	coM.003-NODE_983_length_56075_cov_516.509_2	coM.003-NODE_983_length_56075_cov_516.509_2	1	21.8249	19.6983	24.0481	NaN	21.23	20.415	PF00725;PF02737	3-hydroxyacyl-CoA dehydrogenase, C-terminal domain;3-hydroxyacyl-CoA dehydrogenase, NAD binding domain			IPR006108;IPR006176	3-hydroxyacyl-CoA dehydrogenase, C-terminal;3-hydroxyacyl-CoA dehydrogenase, NAD binding	GO:0006631;GO:0055114	fatty acid metabolic process;oxidation-reduction process	ko00062;ko00071;ko00120;ko00280;ko00281;ko00310;ko00360;ko00362;ko00380;ko00410;ko00592;ko00623;ko00627;ko00640;ko00650;ko00720;ko00903;ko00930	1.1.1.35;4.2.1.17;4.2.1.17+1.1.1.35	2	12	0.0885084	NaN	0.154406	NaN	NaN	NaN
MAG003	coM.003-NODE_983_length_56075_cov_516.509_3	coM.003-NODE_983_length_56075_cov_516.509_3	1	24.2701	23.5046	24.5111	23.4224	24.1977	23.4656	PF00871	Acetokinase family			IPR000890	Aliphatic acid kinase, short-chain	GO:0008152;GO:0016310	metabolic process;phosphorylation	ko00430;ko00620;ko00640;ko00680;ko00720	2.7.2.1	2	9.2	0.547073	0.197355	0.322038	NaN	0.538431	NaN
MAG003	coM.003-NODE_983_length_56075_cov_516.509_31	coM.003-NODE_983_length_56075_cov_516.509_31	1	24.6506	25.199	25.3605	27.0533	24.5798	27.4501											5	60.6	0.898712	0.360563	0.29956	0.221953	0.0762817	0.108386
MAG003	coM.003-NODE_983_length_56075_cov_516.509_38	coM.003-NODE_983_length_56075_cov_516.509_38	1	27.6423	28.524	28.5326	29.6672	27.6557	29.2032			cd15482	Sialidase_non-viral							13	35.6	0.695785	0.0166899	0.446534	0.200499	0.165581	0.0682374
MAG003	coM.003-NODE_983_length_56075_cov_516.509_7	coM.003-NODE_983_length_56075_cov_516.509_7	1	27.0151	27.7154	27.9957	29.0901	26.8858	28.4941											8	30.3	0.303527	0.090165	0.564374	0.14608	0.335286	0.306857
MAG003	coM.003-NODE_983_length_56075_cov_516.509_9	coM.003-NODE_983_length_56075_cov_516.509_9	1	28.265	NaN	26.9708	NaN	28.6006	25.3804	PF06291	Bor protein			IPR010438	Bor					4	47.4	1.62549	NaN	0.022027	NaN	0.769423	NaN
MAG004	coM.004-NODE_10255_length_11784_cov_771.621_4	coM.004-NODE_10255_length_11784_cov_771.621_4	1	26.8009	26.4992	26.3623	27.8428	26.4642	28.6731											14	47.3	0.154253	0.103275	0.206498	0.133479	0.447362	0.190349
MAG004	coM.004-NODE_10255_length_11784_cov_771.621_5	coM.004-NODE_10255_length_11784_cov_771.621_5	1	NaN	24.689	NaN	25.0303	NaN	25.019											3	36.4	NaN	NaN	NaN	0.487839	NaN	NaN
MAG004	coM.004-NODE_115_length_134857_cov_743.344_103	coM.004-NODE_115_length_134857_cov_743.344_103	1	30.5508	29.5502	29.3203	30.4309	29.1943	30.9556											14	61.6	0.598383	0.194976	0.05939	0.203621	0.0687474	0.484093
MAG004	coM.004-NODE_115_length_134857_cov_743.344_23	coM.004-NODE_115_length_134857_cov_743.344_23	1	26.4987	NaN	27.5281	NaN	25.1198	NaN	PF12838	4Fe-4S dicluster domain	cd10551	PsrB	IPR017896	4Fe-4S ferredoxin-type, iron-sulphur binding domain					13	24.3	0.827406	NaN	0.910677	NaN	0.587679	NaN
MAG004	coM.004-NODE_115_length_134857_cov_743.344_27	coM.004-NODE_115_length_134857_cov_743.344_27	1	25.0258	NaN	24.7249	NaN	NaN	NaN	PF05751	FixH			IPR008620	Nitrogen fixation protein FixH					2	23.6	0.557144	NaN	0.368065	NaN	NaN	NaN
MAG004	coM.004-NODE_115_length_134857_cov_743.344_29	coM.004-NODE_115_length_134857_cov_743.344_29	1	26.053	24.5234	25.0884	NaN	25.7215	NaN	PF13442;PF14715	Cytochrome C oxidase, cbb3-type, subunit III;N-terminal domain of cytochrome oxidase-cbb3, FixP			IPR009056;IPR032858	Cbb3-type cytochrome c oxidase subunit CcoP, N-terminal;Cytochrome c-like domain					2	15.5	1.5938	0.265474	NaN	NaN	NaN	NaN
MAG004	coM.004-NODE_115_length_134857_cov_743.344_37	coM.004-NODE_115_length_134857_cov_743.344_37	1	24.2165	23.575	24.5785	NaN	23.8336	NaN	PF04205	FMN-binding domain			IPR007329	FMN-binding					3	29.2	0.467559	NaN	NaN	NaN	NaN	NaN
MAG004	coM.004-NODE_115_length_134857_cov_743.344_4	coM.004-NODE_115_length_134857_cov_743.344_4	1	24.1155	22.4319	23.2538	22.4836	23.1964	22.6032	PF00378	Enoyl-CoA hydratase/isomerase	cd06558	crotonase-like	IPR001753	Crotonase superfamily	GO:0008152	metabolic process			4	25.5	0.971604	0.197915	NaN	0.0141074	0.604126	0.206364
MAG004	coM.004-NODE_115_length_134857_cov_743.344_43	coM.004-NODE_115_length_134857_cov_743.344_43	1	23.3816	NaN	24.4442	NaN	23.0078	NaN	PF16576	Barrel-sandwich domain of CusB or HlyD membrane-fusion			IPR032317	RND efflux pump, membrane fusion protein, barrel-sandwich domain					2	10.6	0.404233	NaN	1.00474	NaN	0.238628	NaN
MAG004	coM.004-NODE_115_length_134857_cov_743.344_50	coM.004-NODE_115_length_134857_cov_743.344_50	1	NaN	26.9895	NaN	27.4503	NaN	26.7434	PF03625	Domain of unknown function DUF302	cd14797	DUF302	IPR005180	Domain of unknown function DUF302					5	64.7	NaN	0.462481	NaN	0.0264224	NaN	0.311988
MAG004	coM.004-NODE_115_length_134857_cov_743.344_68	coM.004-NODE_115_length_134857_cov_743.344_68	1	NaN	21.7976	NaN	24.1593	NaN	23.4266	PF04228	Putative neutral zinc metallopeptidase			IPR007343	Uncharacterised protein family, zinc metallopeptidase putative					2	11.5	NaN	0.120562	NaN	0.168001	NaN	NaN
MAG004	coM.004-NODE_115_length_134857_cov_743.344_7	coM.004-NODE_115_length_134857_cov_743.344_7	1	26.5326	24.384	27.2181	26.825	24.9828	24.4728	PF01521	Iron-sulphur cluster biosynthesis			IPR000361	FeS cluster biogenesis					5	48.4	1.2331	0.538945	0.950273	0.0996689	0.546818	0.804194
MAG004	coM.004-NODE_115_length_134857_cov_743.344_70	coM.004-NODE_115_length_134857_cov_743.344_70	1	28.9371	26.0072	28.2754	27.5827	28.6939	27.5423	PF02265	S1/P1 Nuclease	cd11010	S1-P1_nuclease	IPR003154	S1/P1 nuclease	GO:0006308	DNA catabolic process			10	66.3	0.326493	0.202042	0.107932	0.665698	0.23621	0.307864
MAG004	coM.004-NODE_115_length_134857_cov_743.344_73	coM.004-NODE_115_length_134857_cov_743.344_73	1	25.8513	26.6892	25.6527	26.5614	25.0812	26.9295	PF01370	NAD dependent epimerase/dehydratase family	cd08946	SDR_e	IPR001509	NAD-dependent epimerase/dehydratase					7	40.9	0.469211	0.166753	0.49126	0.511765	0.432003	0.402357
MAG004	coM.004-NODE_115_length_134857_cov_743.344_75	coM.004-NODE_115_length_134857_cov_743.344_75	1	24.358	24.5229	23.4564	27.1971	23.807	27.4856	PF00908	dTDP-4-dehydrorhamnose 3,5-epimerase			IPR000888	dTDP-4-dehydrorhamnose 3,5-epimerase-related					10	88.6	0.977122	0.196322	NaN	0.229387	0.080052	0.05471
MAG004	coM.004-NODE_115_length_134857_cov_743.344_76	coM.004-NODE_115_length_134857_cov_743.344_76	1	23.6622	23.083	NaN	22.8577	21.8923	NaN	PF08421;PF08484;PF13489	C-methyltransferase C-terminal domain;Methyltransferase domain;Putative zinc binding domain			IPR013630;IPR013691	C-methyltransferase;Methyltransferase putative zinc binding domain					3	12.2	0.701269	NaN	NaN	NaN	NaN	NaN
MAG004	coM.004-NODE_115_length_134857_cov_743.344_78	coM.004-NODE_115_length_134857_cov_743.344_78	1	30.4601	27.7369	29.6113	29.1106	30.4575	29.268	PF00326;PF07676	Prolyl oligopeptidase family;WD40-like Beta Propeller Repeat			IPR001375;IPR011659	Peptidase S9, prolyl oligopeptidase, catalytic domain;WD40-like Beta Propeller	GO:0006508	proteolysis			30	66.8	0.338958	0.234244	0.297283	0.303633	0.0539587	0.194942
MAG004	coM.004-NODE_115_length_134857_cov_743.344_9	coM.004-NODE_115_length_134857_cov_743.344_9	1	29.5825	24.8854	28.5979	26.4475	28.8273	25.1244											12	77.7	0.353418	0.515361	0.310255	0.779926	0.28985	0.161766
MAG004	coM.004-NODE_115_length_134857_cov_743.344_94	coM.004-NODE_115_length_134857_cov_743.344_94	6	28.8023	26.7364	29.6137	26.4147	29.1646	25.5716	PF00118	TCP-1/cpn60 chaperonin family	cd03344	GroEL	IPR001844;IPR002423	Chaperonin Cpn60;Chaperonin Cpn60/TCP-1 family	GO:0042026	protein refolding			22	56.6	0.127241	0.428979	0.36281	0.166722	0.416756	0.309481
MAG004	coM.004-NODE_115499_length_1702_cov_914.037_1	coM.004-NODE_115499_length_1702_cov_914.037_1	1	24.7255	25.0932	24.6994	24.9885	25.062	25.2046											2	6.1	NaN	NaN	NaN	0.0276106	0.304321	0.28056
MAG004	coM.004-NODE_1250_length_49362_cov_719.134_11	coM.004-NODE_1250_length_49362_cov_719.134_11	1	24.0023	NaN	22.7296	NaN	22.7187	22.142	PF00763;PF02882	Tetrahydrofolate dehydrogenase/cyclohydrolase, catalytic domain;Tetrahydrofolate dehydrogenase/cyclohydrolase, NAD(P)-binding domain	cd01080	NAD_bind_m-THF_DH_Cyclohyd	IPR020630;IPR020631	Tetrahydrofolate dehydrogenase/cyclohydrolase, catalytic domain;Tetrahydrofolate dehydrogenase/cyclohydrolase, NAD(P)-binding domain	GO:0055114	oxidation-reduction process	ko00670;ko00720	1.5.1.5+3.5.4.9	3	34.2	1.14995	NaN	NaN	NaN	NaN	NaN
MAG004	coM.004-NODE_1250_length_49362_cov_719.134_13	coM.004-NODE_1250_length_49362_cov_719.134_13	1	21.9455	22.0819	NaN	24.2291	NaN	22.6474	PF01725	Ham1 family	cd00515	HAM1	IPR002637	Ham1-like protein	GO:0009143	nucleoside triphosphate catabolic process	ko00230	3.6.1.66	3	34.2	NaN	NaN	NaN	0.325089	NaN	0.811106
MAG004	coM.004-NODE_1250_length_49362_cov_719.134_15	coM.004-NODE_1250_length_49362_cov_719.134_15	2	29.1	26.5793	28.6892	27.9647	28.6967	26.3209	PF00185;PF02729	Aspartate/ornithine carbamoyltransferase, Asp/Orn binding domain;Aspartate/ornithine carbamoyltransferase, carbamoyl-P binding domain			IPR006131;IPR006132	Aspartate/ornithine carbamoyltransferase, Asp/Orn-binding domain;Aspartate/ornithine carbamoyltransferase, carbamoyl-P binding	GO:0006520	cellular amino acid metabolic process			15	67.1	0.298212	0.461047	0.195663	0.339923	0.223191	0.07039
MAG004	coM.004-NODE_1250_length_49362_cov_719.134_19	coM.004-NODE_1250_length_49362_cov_719.134_19	1	21.8396	NaN	NaN	NaN	NaN	NaN	PF07075	Protein of unknown function (DUF1343)			IPR008302	Uncharacterised conserved protein UCP016719					2	8.7	0.196986	NaN	NaN	NaN	NaN	NaN
MAG004	coM.004-NODE_1250_length_49362_cov_719.134_20	coM.004-NODE_1250_length_49362_cov_719.134_20	1	27.7866	22.7186	28.1711	25.4886	26.3915	23.7705	PF00216	Bacterial DNA-binding protein	cd13831	HU	IPR000119	Histone-like DNA-binding protein					6	62.5	0.775356	1.49965	0.427989	0.447105	0.691174	0.42277
MAG004	coM.004-NODE_1250_length_49362_cov_719.134_33	coM.004-NODE_1250_length_49362_cov_719.134_33	1	24.1959	22.6258	23.413	NaN	23.4794	NaN			cd01570	NAPRTase_A							4	19	0.345379	NaN	NaN	NaN	0.414453	NaN
MAG004	coM.004-NODE_1250_length_49362_cov_719.134_34	coM.004-NODE_1250_length_49362_cov_719.134_34	1	22.8223	20.9683	21.8403	22.058	21.684	20.9403	PF00990;PF13185	Diguanylate cyclase, GGDEF domain;GAF domain	cd01949	GGDEF	IPR000160;IPR003018	GAF domain;GGDEF domain					3	11.8	0.691772	0.122909	0.187228	0.358461	0.153285	NaN
MAG004	coM.004-NODE_1250_length_49362_cov_719.134_35	coM.004-NODE_1250_length_49362_cov_719.134_35	1	31.338	29.4455	30.2982	29.7791	30.0749	29.1739	PF00202	Aminotransferase class-III	cd00610	OAT_like	IPR005814	Aminotransferase class-III					24	78.5	0.218079	0.208705	0.162393	0.233506	0.057204	0.188168
MAG004	coM.004-NODE_1250_length_49362_cov_719.134_37	coM.004-NODE_1250_length_49362_cov_719.134_37	1	30.2346	28.7146	30.5526	29.5355	30.0617	29.4197	PF00171	Aldehyde dehydrogenase family	cd07130	ALDH_F7_AASADH	IPR015590	Aldehyde dehydrogenase domain	GO:0008152;GO:0055114	metabolic process;oxidation-reduction process			17	51.1	0.564817	0.260646	0.299236	0.0871246	0.310918	0.313376
MAG004	coM.004-NODE_1250_length_49362_cov_719.134_38	coM.004-NODE_1250_length_49362_cov_719.134_38	1	NaN	24.3231	NaN	24.9172	22.4823	24.4178	PF01966	HD domain			IPR006674	HD domain					5	48.5	NaN	0.744388	NaN	0.711934	NaN	1.2088
MAG004	coM.004-NODE_1250_length_49362_cov_719.134_4	coM.004-NODE_1250_length_49362_cov_719.134_4	1	24.0664	27.46	24.0243	27.9914	23.5546	27.239	PF01765	Ribosome recycling factor	cd00520	RRF	IPR002661;IPR023584	Ribosome recycling factor;Ribosome recycling factor domain	GO:0006412	translation			8	62.5	0.410067	0.628359	0.356276	0.38813	NaN	0.267914
MAG004	coM.004-NODE_1250_length_49362_cov_719.134_40	coM.004-NODE_1250_length_49362_cov_719.134_40	1	26.0812	25.4676	27.5193	25.2843	26.6386	24.7968	PF07715;PF13620	Carboxypeptidase regulatory-like domain;TonB-dependent Receptor Plug Domain			IPR012910	TonB-dependent receptor, plug domain	GO:0006810	transport			10	16.7	0.520924	NaN	0.11565	NaN	0.242914	0.270491
MAG004	coM.004-NODE_1250_length_49362_cov_719.134_45	coM.004-NODE_1250_length_49362_cov_719.134_45	1	29.5564	27.3841	28.8873	28.8793	29.3743	28.4092	PF01432	Peptidase family M3	cd06456	M3A_DCP	IPR001567;IPR034005	Peptidase M3A/M3B catalytic domain;Peptidyl-dipeptidase DCP	GO:0006508	proteolysis			24	58	0.171062	0.438864	0.385188	0.106909	0.171284	0.283074
MAG004	coM.004-NODE_1250_length_49362_cov_719.134_6	coM.004-NODE_1250_length_49362_cov_719.134_6	1	27.7887	24.1636	26.5242	26.062	26.4396	24.9415	PF00889	Elongation factor TS	cd14275	UBA_EF-Ts	IPR014039	Translation elongation factor EFTs/EF1B, dimerisation	GO:0006414	translational elongation			6	41	0.917599	0.37885	0.0587183	0.527043	0.635756	0.117492
MAG004	coM.004-NODE_13402_length_9526_cov_745.343_4	coM.004-NODE_13402_length_9526_cov_745.343_4	1	NaN	24.8242	NaN	24.4773	NaN	23.7478	PF01883	Iron-sulfur cluster assembly protein			IPR002744	MIP18 family-like					4	57.7	NaN	0.203117	NaN	0.354528	NaN	0.525807
MAG004	coM.004-NODE_13402_length_9526_cov_745.343_6	coM.004-NODE_13402_length_9526_cov_745.343_6	1	26.1073	27.1363	25.8413	27.3734	25.9949	25.722	PF10006	Uncharacterized conserved protein (DUF2249)			IPR018720	Domain of unknown function DUF2249					4	78.2	NaN	0.181973	NaN	0.736562	0.257958	0.0978697
MAG004	coM.004-NODE_13402_length_9526_cov_745.343_9	coM.004-NODE_13402_length_9526_cov_745.343_9	1	26.8571	24.7331	26.2476	25.4154	25.3901	NaN	PF01476;PF04972	BON domain;LysM domain	cd00118	LysM	IPR007055;IPR018392	BON domain;LysM domain					4	49.7	0.438475	0.131385	0.199655	0.0954582	0.574789	NaN
MAG004	coM.004-NODE_136_length_125974_cov_737.634_17	coM.004-NODE_136_length_125974_cov_737.634_17	1	30.2233	28.0289	30.2226	29.9658	30.8103	29.9546											17	56.3	0.510699	0.304941	0.323115	0.346778	0.330308	0.0882494
MAG004	coM.004-NODE_136_length_125974_cov_737.634_19	coM.004-NODE_136_length_125974_cov_737.634_19	1	26.2925	NaN	25.7578	NaN	25.35	NaN	PF00691	OmpA family	cd07185	OmpA_C-like	IPR006665	OmpA-like domain					4	35.6	1.07939	NaN	0.191386	NaN	0.250462	NaN
MAG004	coM.004-NODE_136_length_125974_cov_737.634_23	coM.004-NODE_136_length_125974_cov_737.634_23	7	29.4622	27.7337	29.1882	28.8008	29.0025	27.9075	PF01642	Methylmalonyl-CoA mutase			IPR006099	Methylmalonyl-CoA mutase, alpha/beta chain, catalytic	GO:0008152	metabolic process			22	69.1	0.204695	0.438449	0.0689671	0.503438	0.0341828	0.0489429
MAG004	coM.004-NODE_136_length_125974_cov_737.634_24	coM.004-NODE_136_length_125974_cov_737.634_24	1	22.5824	NaN	21.6741	20.8307	20.7817	20.8493	PF14238	Domain of unknown function (DUF4340)			IPR025641	Domain of unknown function DUF4340					2	7	0.959019	NaN	0.188593	NaN	0.0849761	NaN
MAG004	coM.004-NODE_136_length_125974_cov_737.634_35	coM.004-NODE_136_length_125974_cov_737.634_35	1	26.1913	NaN	NaN	25.4569	26.0592	NaN	PF00206;PF10415	Fumarase C C-terminus;Lyase	cd01362	Fumarase_classII	IPR005677;IPR018951;IPR022761	Fumarase C, C-terminal;Fumarate hydratase, class II;Fumarate lyase, N-terminal	GO:0006099;GO:0006106	fumarate metabolic process;tricarboxylic acid cycle	ko00020;ko00620;ko00720	4.2.1.2	4	13.5	0.186466	NaN	NaN	NaN	0.0526484	NaN
MAG004	coM.004-NODE_136_length_125974_cov_737.634_42	coM.004-NODE_136_length_125974_cov_737.634_42	1	26.4965	25.9599	NaN	27.5887	25.445	28.0351											8	47.3	0.63924	0.370985	NaN	0.370636	0.048951	0.108065
MAG004	coM.004-NODE_136_length_125974_cov_737.634_43	coM.004-NODE_136_length_125974_cov_737.634_43	1	26.9286	29.3664	26.9451	29.5783	24.6819	26.1822	PF00313	'Cold-shock' DNA-binding domain	cd04458	CSP_CDS	IPR002059	Cold-shock protein, DNA-binding	GO:0006355	regulation of transcription, DNA-templated			4	69.1	0.508843	0.677171	0.0422372	0.288696	0.55667	0.34521
MAG004	coM.004-NODE_136_length_125974_cov_737.634_47	coM.004-NODE_136_length_125974_cov_737.634_47	1	26.3112	28.2222	25.394	27.6705	25.7268	28.58	PF03992	Antibiotic biosynthesis monooxygenase			IPR007138	Antibiotic biosynthesis monooxygenase domain					8	53.4	0.780072	0.217848	0.555211	0.52538	0.232437	0.21395
MAG004	coM.004-NODE_136_length_125974_cov_737.634_51	coM.004-NODE_136_length_125974_cov_737.634_51	1	28.7129	25.0461	25.5878	24.6549	24.167	24.3521	PF01053	Cys/Met metabolism PLP-dependent enzyme	cd00614	CGS_like	IPR000277	Cys/Met metabolism, pyridoxal phosphate-dependent enzyme					9	44.4	0.154116	0.406605	0.987952	NaN	0.0591324	NaN
MAG004	coM.004-NODE_136_length_125974_cov_737.634_55	coM.004-NODE_136_length_125974_cov_737.634_55	1	22.2057	29.1809	NaN	29.7939	23.8142	26.7401	PF00359	Phosphoenolpyruvate-dependent sugar phosphotransferase system, EIIA 2			IPR002178	PTS EIIA type-2 domain					8	76.5	NaN	0.767615	NaN	0.112368	NaN	0.422786
MAG004	coM.004-NODE_136_length_125974_cov_737.634_66	coM.004-NODE_136_length_125974_cov_737.634_66	1	22.6679	21.0927	22.6889	22.3738	22.4541	21.4999	PF04551	GcpE protein			IPR004588	4-hydroxy-3-methylbut-2-en-1-yl diphosphate synthase, bacterial-type	GO:0016114;GO:0055114	oxidation-reduction process;terpenoid biosynthetic process	ko00900	1.17.7.3	2	12.5	NaN	0.107199	0.687574	NaN	0.27497	0.53416
MAG004	coM.004-NODE_136_length_125974_cov_737.634_71	coM.004-NODE_136_length_125974_cov_737.634_71	1	24.5795	21.7496	NaN	NaN	24.3242	22.0895	PF00155	Aminotransferase class I and II			IPR004839	Aminotransferase, class I/classII	GO:0009058	biosynthetic process			2	12.9	0.263723	0.0993199	NaN	NaN	NaN	NaN
MAG004	coM.004-NODE_136_length_125974_cov_737.634_73	coM.004-NODE_136_length_125974_cov_737.634_73	1	28.2527	25.7373	27.139	26.2957	28.3635	26.4588	PF00326	Prolyl oligopeptidase family			IPR001375	Peptidase S9, prolyl oligopeptidase, catalytic domain	GO:0006508	proteolysis			16	41.3	0.289362	0.465171	0.513769	0.167951	0.292228	0.141024
MAG004	coM.004-NODE_136_length_125974_cov_737.634_75	coM.004-NODE_136_length_125974_cov_737.634_75	1	23.9392	NaN	23.4648	23.2753	NaN	NaN	PF16363	GDP-mannose 4,6 dehydratase	cd05246	dTDP_GD_SDR_e	IPR016040	NAD(P)-binding domain					2	14.2	0.628555	NaN	NaN	NaN	NaN	NaN
MAG004	coM.004-NODE_136_length_125974_cov_737.634_77	coM.004-NODE_136_length_125974_cov_737.634_77	1	25.2347	23.812	NaN	25.4109	NaN	25.3765	PF00908	dTDP-4-dehydrorhamnose 3,5-epimerase			IPR000888	dTDP-4-dehydrorhamnose 3,5-epimerase-related					6	46.6	NaN	0.149773	NaN	1.44871	NaN	0.822102
MAG004	coM.004-NODE_136_length_125974_cov_737.634_79	coM.004-NODE_136_length_125974_cov_737.634_79	1	24.806	NaN	24.6996	NaN	23.5296	NaN	PF01262;PF05222	Alanine dehydrogenase/PNT, C-terminal domain;Alanine dehydrogenase/PNT, N-terminal domain	cd05304	Rubrum_tdh	IPR007698;IPR007886	Alanine dehydrogenase/pyridine nucleotide transhydrogenase, NAD(H)-binding domain;Alanine dehydrogenase/pyridine nucleotide transhydrogenase, N-terminal					4	24.2	0.727878	NaN	NaN	NaN	NaN	NaN
MAG004	coM.004-NODE_136_length_125974_cov_737.634_82	coM.004-NODE_136_length_125974_cov_737.634_82	1	26.3631	NaN	27.8075	25.7167	25.5229	NaN											8	73.4	1.60054	NaN	1.17203	NaN	NaN	NaN
MAG004	coM.004-NODE_1408_length_46281_cov_785.706_12	coM.004-NODE_1408_length_46281_cov_785.706_12	1	24.8627	24.6263	24.3763	24.8849	NaN	26.1765	PF01364	Peptidase family C25			IPR001769	Gingipain	GO:0006508	proteolysis			10	15.8	0.198941	NaN	0.442814	0.00457748	NaN	0.152244
MAG004	coM.004-NODE_1408_length_46281_cov_785.706_27	coM.004-NODE_1408_length_46281_cov_785.706_27	1	NaN	NaN	NaN	25.1601	NaN	26.1211	PF01625	Peptide methionine sulfoxide reductase			IPR002569	Peptide methionine sulphoxide reductase MsrA	GO:0055114	oxidation-reduction process			3	28.4	NaN	NaN	NaN	0.109411	NaN	0.601887
MAG004	coM.004-NODE_1408_length_46281_cov_785.706_33	coM.004-NODE_1408_length_46281_cov_785.706_33	1	26.6945	24.6498	26.5811	25.9617	27.1903	23.9823	PF03572;PF07676;PF14684;PF14685	Peptidase family S41;Tricorn protease C1 domain;Tricorn protease PDZ domain;WD40-like Beta Propeller Repeat	cd07562	Peptidase_S41_TRI	IPR005151;IPR011659;IPR028204;IPR029414	Tail specific protease;Tricorn protease C1 domain;Tricorn protease, PDZ domain;WD40-like Beta Propeller	GO:0006508	proteolysis			12	17	1.27778	0.67762	0.94302	0.648712	0.834748	0.350012
MAG004	coM.004-NODE_1408_length_46281_cov_785.706_34	coM.004-NODE_1408_length_46281_cov_785.706_34	1	31.2151	29.4722	30.7446	30.6553	31.1671	30.8888	PF00155	Aminotransferase class I and II	cd00609	AAT_like	IPR004839	Aminotransferase, class I/classII	GO:0009058	biosynthetic process			19	65.6	0.286776	0.316577	0.0404853	0.242475	0.0988143	0.0230897
MAG004	coM.004-NODE_1408_length_46281_cov_785.706_39	coM.004-NODE_1408_length_46281_cov_785.706_39	1	26.9774	24.3661	26.8499	25.7863	26.0801	25.0747	PF00291	Pyridoxal-phosphate dependent enzyme	cd01561	CBS_like	IPR001926	Pyridoxal-phosphate dependent enzyme					9	48.2	0.50322	0.169708	0.172352	0.0426567	0.104839	0.583074
MAG004	coM.004-NODE_1408_length_46281_cov_785.706_4	coM.004-NODE_1408_length_46281_cov_785.706_4	1	25.8198	24.8979	25.6004	26.9703	25.7325	25.1226											7	81	0.576996	0.434608	0.103529	0.135214	0.364152	NaN
MAG004	coM.004-NODE_1408_length_46281_cov_785.706_5	coM.004-NODE_1408_length_46281_cov_785.706_5	1	26.8094	25.3587	25.6376	25.9129	25.4888	25.7641	PF07969	Amidohydrolase family	cd01300	YtcJ_like	IPR013108;IPR033932	Amidohydrolase 3;YtcJ like					6	22.7	0.143885	0.292315	0.334423	0.667957	0.3263	0.502153
MAG004	coM.004-NODE_15_length_225038_cov_690.432_100	coM.004-NODE_15_length_225038_cov_690.432_100	1	23.7056	NaN	21.9611	NaN	22.276	NaN	PF00156	Phosphoribosyl transferase domain	cd06223	PRTases_typeI	IPR000836	Phosphoribosyltransferase domain	GO:0009116	nucleoside metabolic process			2	15.9	1.53572	NaN	NaN	NaN	0.246947	NaN
MAG004	coM.004-NODE_15_length_225038_cov_690.432_101	coM.004-NODE_15_length_225038_cov_690.432_101	2	29.2499	28.4085	28.8689	29.9057	28.5227	30.3868	PF01042	Endoribonuclease L-PSP	cd00448	YjgF_YER057c_UK114_family	IPR006175	YjgF/YER057c/UK114 family					4	49.6	0.733359	0.852621	0.187623	0.0180335	0.200607	0.36721
MAG004	coM.004-NODE_15_length_225038_cov_690.432_110	coM.004-NODE_15_length_225038_cov_690.432_110	1	22.6376	22.4658	22.8607	22.5638	22.0914	NaN	PF00152;PF01336;PF02938	GAD domain;OB-fold nucleic acid binding domain;tRNA synthetases class II (D, K and N)	cd00777;cd04317	AspRS_core;EcAspRS_like_N	IPR004364;IPR004365;IPR029351	Aminoacyl-tRNA synthetase, class II (D/K/N);GAD domain;OB-fold nucleic acid binding domain, AA-tRNA synthetase-type	GO:0006418	tRNA aminoacylation for protein translation			4	10.5	0.274273	NaN	0.6722	0.272397	0.317252	NaN
MAG004	coM.004-NODE_15_length_225038_cov_690.432_116	coM.004-NODE_15_length_225038_cov_690.432_116	1	28.0866	NaN	28.8214	29.6472	27.0929	NaN	PF01663	Type I phosphodiesterase / nucleotide pyrophosphatase	cd16018	Enpp	IPR002591	Type I phosphodiesterase/nucleotide pyrophosphatase/phosphate transferase					3	18.2	0.440488	NaN	NaN	NaN	0.556116	NaN
MAG004	coM.004-NODE_15_length_225038_cov_690.432_134	coM.004-NODE_15_length_225038_cov_690.432_134	2	27.9954	25.3431	27.007	26.1241	27.2062	25.6692	PF00441;PF02770;PF02771	Acyl-CoA dehydrogenase, C-terminal domain;Acyl-CoA dehydrogenase, middle domain;Acyl-CoA dehydrogenase, N-terminal domain	cd01158	SCAD_SBCAD	IPR006091;IPR009075;IPR013786	Acyl-CoA dehydrogenase/oxidase C-terminal;Acyl-CoA dehydrogenase/oxidase, N-terminal;Acyl-CoA oxidase/dehydrogenase, central domain	GO:0055114	oxidation-reduction process			14	51.8	1.02324	0.180888	0.166895	0.322019	0.287764	0.221482
MAG004	coM.004-NODE_15_length_225038_cov_690.432_136	coM.004-NODE_15_length_225038_cov_690.432_136	1	24.1583	23.3099	23.8229	24.1291	24.4919	25.3201	PF01791	DeoC/LacD family aldolase	cd00959	DeoC	IPR002915;IPR011343	DeoC/FbaB/ lacD aldolase;Deoxyribose-phosphate aldolase	GO:0009264	deoxyribonucleotide catabolic process	ko00030	4.1.2.4	4	23.6	0.610208	NaN	NaN	NaN	0.11362	0.183739
MAG004	coM.004-NODE_15_length_225038_cov_690.432_138	coM.004-NODE_15_length_225038_cov_690.432_138	1	23.757	23.8726	NaN	24.4788	NaN	24.926	PF00156	Phosphoribosyl transferase domain	cd06223	PRTases_typeI	IPR000836	Phosphoribosyltransferase domain	GO:0009116	nucleoside metabolic process			4	40.5	NaN	0.477269	NaN	0.435914	NaN	0.428328
MAG004	coM.004-NODE_15_length_225038_cov_690.432_140	coM.004-NODE_15_length_225038_cov_690.432_140	1	26.8501	NaN	24.8393	NaN	24.3995	NaN	PF13180;PF13365	PDZ domain;Trypsin-like peptidase domain	cd00987	PDZ_serine_protease	IPR001478	PDZ domain					8	32.7	0.958879	NaN	0.304385	NaN	0.541442	NaN
MAG004	coM.004-NODE_15_length_225038_cov_690.432_146	coM.004-NODE_15_length_225038_cov_690.432_146	1	24.9468	NaN	25.0201	25.3268	25.1445	NaN	PF01368;PF02272	DHH family;DHHA1 domain			IPR001667;IPR003156	DDH domain;DHHA1 domain			ko00190;ko00970	3.6.1.1;6.1.1.7	2	10.3	0.307444	NaN	NaN	NaN	0.405188	NaN
MAG004	coM.004-NODE_15_length_225038_cov_690.432_149	coM.004-NODE_15_length_225038_cov_690.432_149	13	24.9614	NaN	NaN	NaN	24.6086	NaN											8	19.1	1.46303	NaN	NaN	NaN	NaN	NaN
MAG004	coM.004-NODE_15_length_225038_cov_690.432_150	coM.004-NODE_15_length_225038_cov_690.432_150	1	27.3395	24.7712	25.7696	25.516	26.6298	26.4474	PF01784	NIF3 (NGG1p interacting factor 3)			IPR002678	GTP cyclohydrolase 1 type 2/Nif3					8	52.9	0.82291	0.834171	0.0194725	0.347241	0.697036	1.3202
MAG004	coM.004-NODE_15_length_225038_cov_690.432_164	coM.004-NODE_15_length_225038_cov_690.432_164	1	26.0469	23.9866	25.8972	25.4117	25.4209	24.5069	PF00709	Adenylosuccinate synthetase	cd03108	AdSS	IPR001114	Adenylosuccinate synthetase	GO:0006164	purine nucleotide biosynthetic process	ko00230;ko00250	6.3.4.4	7	24.9	0.396167	0.805446	0.146203	0.321839	0.46597	0.229523
MAG004	coM.004-NODE_15_length_225038_cov_690.432_17	coM.004-NODE_15_length_225038_cov_690.432_17	1	NaN	23.7209	NaN	24.7145	NaN	24.5533	PF00072	Response regulator receiver domain	cd00156	REC	IPR001789	Signal transduction response regulator, receiver domain	GO:0000160	phosphorelay signal transduction system			2	19.2	NaN	0.267363	NaN	0.340869	NaN	NaN
MAG004	coM.004-NODE_15_length_225038_cov_690.432_171	coM.004-NODE_15_length_225038_cov_690.432_171	1	27.0613	31.3131	28.3369	31.2639	28.6153	30.5785	PF00037	4Fe-4S binding domain			IPR017896	4Fe-4S ferredoxin-type, iron-sulphur binding domain					7	98.8	1.16313	0.200154	0.16357	0.52855	0.432471	0.409839
MAG004	coM.004-NODE_15_length_225038_cov_690.432_18	coM.004-NODE_15_length_225038_cov_690.432_18	2	27.8807	25.4153	28.0929	27.1593	27.5144	25.9974	PF02310	B12 binding domain	cd02071	MM_CoA_mut_B12_BD	IPR006158	Cobalamin (vitamin B12)-binding domain					6	76.5	0.55929	0.406729	0.0127911	0.123051	0.518598	0.48575
MAG004	coM.004-NODE_15_length_225038_cov_690.432_187	coM.004-NODE_15_length_225038_cov_690.432_187	1	28.607	24.7836	27.1561	24.1439	27.9685	NaN	PF00483	Nucleotidyl transferase	cd02508;cd04651	ADP_Glucose_PP;LbH_G1P_AT_C	IPR005835	Nucleotidyl transferase domain	GO:0009058	biosynthetic process			8	40.7	1.21302	0.258079	1.02767	0.430031	0.322842	NaN
MAG004	coM.004-NODE_15_length_225038_cov_690.432_19	coM.004-NODE_15_length_225038_cov_690.432_19	1	NaN	25.9829	NaN	27.3838	NaN	26.5816	PF05163	DinB family			IPR007837	DNA damage-inducible protein DinB					8	58.7	NaN	0.604818	NaN	0.0235928	NaN	0.689481
MAG004	coM.004-NODE_15_length_225038_cov_690.432_20	coM.004-NODE_15_length_225038_cov_690.432_20	1	24.2913	NaN	NaN	24.2455	24.0561	23.6691	PF01642	Methylmalonyl-CoA mutase	cd03680	MM_CoA_mutase_ICM_like	IPR006099	Methylmalonyl-CoA mutase, alpha/beta chain, catalytic	GO:0008152	metabolic process			4	15.6	0.408278	NaN	NaN	NaN	0.777779	NaN
MAG004	coM.004-NODE_15_length_225038_cov_690.432_21	coM.004-NODE_15_length_225038_cov_690.432_21	1	26.7876	23.0459	27.0672	25.5628	26.8686	21.8971	PF00731	AIR carboxylase			IPR000031	PurE domain	GO:0006189	'de novo' IMP biosynthetic process			3	31	0.749895	1.16945	0.033588	0.0995151	0.25137	0.231166
MAG004	coM.004-NODE_15_length_225038_cov_690.432_24	coM.004-NODE_15_length_225038_cov_690.432_24	1	31.8134	30.3239	30.9201	31.2375	31.3766	31.0791	PF00202	Aminotransferase class-III	cd00610	OAT_like	IPR005814	Aminotransferase class-III					26	83	0.325127	0.171556	0.284663	0.108458	0.11958	0.194606
MAG004	coM.004-NODE_15_length_225038_cov_690.432_27	coM.004-NODE_15_length_225038_cov_690.432_27	1	28.4721	24.1328	26.2778	24.6596	24.8912	NaN											9	36.4	0.547181	0.681657	1.12333	NaN	0.431044	NaN
MAG004	coM.004-NODE_15_length_225038_cov_690.432_28	coM.004-NODE_15_length_225038_cov_690.432_28	1	26.3735	NaN	27.7145	NaN	24.6999	24.4803	PF11604	Copper binding periplasmic protein CusF			IPR021647	Copper binding periplasmic protein CusF					5	62.2	1.66432	NaN	0.474907	NaN	NaN	NaN
MAG004	coM.004-NODE_15_length_225038_cov_690.432_32	coM.004-NODE_15_length_225038_cov_690.432_32	1	27.4498	27.6476	27.5417	28.1924	26.6073	24.0866	PF00313	'Cold-shock' DNA-binding domain	cd04458	CSP_CDS	IPR002059	Cold-shock protein, DNA-binding	GO:0006355	regulation of transcription, DNA-templated			3	53.7	0.38345	0.409521	0.21462	0.0727879	0.369309	NaN
MAG004	coM.004-NODE_15_length_225038_cov_690.432_37	coM.004-NODE_15_length_225038_cov_690.432_37	1	23.9309	29.0946	24.1253	28.2634	24.0248	27.242	PF16267	Domain of unknown function (DUF4920)			IPR032577	Protein of unknown function DUF4920					7	48.4	NaN	0.219061	0.595727	0.0735001	0.48823	0.586748
MAG004	coM.004-NODE_15_length_225038_cov_690.432_38	coM.004-NODE_15_length_225038_cov_690.432_38	1	28.7596	24.6396	28.5726	28.3021	26.9813	24.5896	PF13462	Thioredoxin			IPR012336	Thioredoxin-like fold					18	66.3	0.375155	0.2542	0.382345	0.381848	1.10192	0.179133
MAG004	coM.004-NODE_15_length_225038_cov_690.432_39	coM.004-NODE_15_length_225038_cov_690.432_39	1	25.0552	NaN	25.3041	22.9603	22.8566	NaN											3	18.6	0.965145	NaN	0.211263	0.692452	0.490012	NaN
MAG004	coM.004-NODE_15_length_225038_cov_690.432_54	coM.004-NODE_15_length_225038_cov_690.432_54	1	23.7779	NaN	23.4307	24.6478	22.8747	24.1349	PF01406;PF09190	DALR domain;tRNA synthetases class I (C) catalytic domain	cd00672	CysRS_core	IPR015273;IPR032678	Cysteinyl-tRNA synthetase, class Ia, DALR;tRNA synthetases class I, catalytic domain	GO:0006423	cysteinyl-tRNA aminoacylation	ko00970	6.1.1.16	4	12.2	0.550916	NaN	NaN	0.120355	NaN	0.65417
MAG004	coM.004-NODE_15_length_225038_cov_690.432_58	coM.004-NODE_15_length_225038_cov_690.432_58	1	28.2837	23.1528	27.7548	26.5065	28.4721	23.6313											10	17.6	0.478064	0.8607	0.533825	0.154423	0.185858	0.00659514
MAG004	coM.004-NODE_15_length_225038_cov_690.432_65	coM.004-NODE_15_length_225038_cov_690.432_65	1	23.9392	NaN	23.6236	NaN	22.7291	22.8887	PF13180;PF13365	PDZ domain;Trypsin-like peptidase domain	cd00987	PDZ_serine_protease	IPR001478	PDZ domain					4	12.8	0.315396	NaN	0.0991793	NaN	NaN	NaN
MAG004	coM.004-NODE_15_length_225038_cov_690.432_71	coM.004-NODE_15_length_225038_cov_690.432_71	10	28.267	27.1642	28.3937	28.725	28.2167	27.6942	PF01175;PF17391;PF17392	Urocanase C-terminal domain;Urocanase N-terminal domain;Urocanase Rossmann-like domain			IPR035085;IPR035400;IPR035401	Urocanase, C-terminal domain;Urocanase, N-terminal domain;Urocanase, Rossmann-like domain			ko00340	4.2.1.49	15	42.9	0.382655	0.188384	0.0617232	0.0282094	0.0991001	0.757593
MAG004	coM.004-NODE_15_length_225038_cov_690.432_73	coM.004-NODE_15_length_225038_cov_690.432_73	1	27.0314	24.756	26.9643	25.8359	27.2949	25.168	PF00221	Aromatic amino acid lyase	cd00332	PAL-HAL	IPR001106	Aromatic amino acid lyase					10	43.2	0.282192	0.624361	0.0556986	0.462981	0.101188	0.204263
MAG004	coM.004-NODE_15_length_225038_cov_690.432_74	coM.004-NODE_15_length_225038_cov_690.432_74	1	24.9758	NaN	23.7797	24.3449	22.8786	NaN	PF00117;PF00958;PF02540	Glutamine amidotransferase class-I;GMP synthase C terminal domain;NAD synthase	cd01742;cd01997	GATase1_GMP_Synthase;GMP_synthase_C	IPR001674;IPR004739;IPR017926;IPR022310	Glutamine amidotransferase;GMP synthase, C-terminal;GMP synthase, glutamine amidotransferase;NAD/GMP synthase	GO:0006164;GO:0006177	GMP biosynthetic process;purine nucleotide biosynthetic process	ko00230;ko00983	6.3.5.2	7	29.2	NaN	NaN	0.155059	0.146663	NaN	NaN
MAG004	coM.004-NODE_15_length_225038_cov_690.432_83	coM.004-NODE_15_length_225038_cov_690.432_83	1	28.0446	26.2112	26.9602	27.4817	27.9602	26.9257	PF00156	Phosphoribosyl transferase domain	cd06223	PRTases_typeI	IPR000836	Phosphoribosyltransferase domain	GO:0009116	nucleoside metabolic process			10	73.1	0.0914456	0.556358	0.26235	0.166695	0.128247	0.422222
MAG004	coM.004-NODE_15_length_225038_cov_690.432_87	coM.004-NODE_15_length_225038_cov_690.432_87	1	29.7247	27.5119	29.0731	28.8346	29.2186	28.6546	PF01048	Phosphorylase superfamily			IPR000845	Nucleoside phosphorylase domain	GO:0009116	nucleoside metabolic process			13	64.6	0.45686	0.0802108	0.146187	0.119711	0.207081	0.171877
MAG004	coM.004-NODE_15_length_225038_cov_690.432_92	coM.004-NODE_15_length_225038_cov_690.432_92	1	27.8566	25.5237	27.6399	27.9683	25.498	25.6877	PF03938	Outer membrane protein (OmpH-like)			IPR005632	Chaperone protein Skp					8	45.1	0.992588	0.157698	0.149029	0.0740665	0.257544	0.333435
MAG004	coM.004-NODE_15_length_225038_cov_690.432_98	coM.004-NODE_15_length_225038_cov_690.432_98	1	26.2195	24.6382	25.8776	24.8522	25.2619	24.9852	PF01048	Phosphorylase superfamily			IPR000845	Nucleoside phosphorylase domain	GO:0009116	nucleoside metabolic process			9	69	0.576607	NaN	0.601331	0.355211	0.388991	0.73
MAG004	coM.004-NODE_16622_length_7996_cov_769.978_5	coM.004-NODE_16622_length_7996_cov_769.978_5	1	26.5464	25.1943	24.7733	26.6656	24.7229	26.1631	PF00753	Metallo-beta-lactamase superfamily	cd16282	metallo-hydrolase-like_MBL-fold	IPR001279	Metallo-beta-lactamase					6	28.3	0.409987	0.345774	NaN	0.454888	0.28754	0.937063
MAG004	coM.004-NODE_16622_length_7996_cov_769.978_8	coM.004-NODE_16622_length_7996_cov_769.978_8	1	28.9682	26.0999	28.3695	27.4624	28.4947	27.4632	PF00326;PF02897	Prolyl oligopeptidase family;Prolyl oligopeptidase, N-terminal beta-propeller domain			IPR001375;IPR023302	Peptidase S9, prolyl oligopeptidase, catalytic domain;Peptidase S9A, N-terminal domain	GO:0006508	proteolysis			19	60.4	0.179004	0.132781	0.229407	0.351958	0.138806	0.156753
MAG004	coM.004-NODE_18_length_218433_cov_703.691_100	coM.004-NODE_18_length_218433_cov_703.691_100	1	26.1845	27.9895	26.6764	27.8914	27.223	28.273											10	46.6	0.629996	0.176745	0.181128	0.0472813	0.255487	0.0504751
MAG004	coM.004-NODE_18_length_218433_cov_703.691_22	coM.004-NODE_18_length_218433_cov_703.691_22	1	28.189	28.1101	29.1513	28.9505	27.7509	28.4546	PF02368;PF06452	Bacterial Ig-like domain (group 2);Carbohydrate family 9 binding domain-like			IPR003343;IPR010502	Bacterial Ig-like, group 2;Carbohydrate-binding domain, family 9	GO:0016052	carbohydrate catabolic process			11	33.4	0.283592	0.139383	0.3504	0.192819	0.301738	0.340023
MAG004	coM.004-NODE_18_length_218433_cov_703.691_25	coM.004-NODE_18_length_218433_cov_703.691_25	1	NaN	NaN	24.2659	NaN	NaN	NaN	PF02469;PF16384	Domain of unknown function;Fasciclin domain			IPR000782;IPR032156	Domain of unknown function DUF4993;FAS1 domain					3	7.5	NaN	NaN	0.501123	NaN	NaN	NaN
MAG004	coM.004-NODE_18_length_218433_cov_703.691_32	coM.004-NODE_18_length_218433_cov_703.691_32	1	28.5254	28.4773	29.2217	29.1534	28.9369	29.1165	PF00291	Pyridoxal-phosphate dependent enzyme	cd06446	Trp-synth_B	IPR001926;IPR006654	Pyridoxal-phosphate dependent enzyme;Tryptophan synthase, beta chain	GO:0006568	tryptophan metabolic process	ko00260;ko00400	4.2.1.20	15	58.6	0.47445	0.117292	0.116019	0.0683777	0.350791	0.310264
MAG004	coM.004-NODE_188716_length_1184_cov_1323.43_1	coM.004-NODE_188716_length_1184_cov_1323.43_1	1	27.4599	29.5215	27.5556	30.2933	28.029	30.835											7	43.9	0.754579	0.33063	0.284952	0.37622	0.367895	0.0338712
MAG004	coM.004-NODE_196_length_113221_cov_874.49_11	coM.004-NODE_196_length_113221_cov_874.49_11	1	26.1297	24.2138	25.6023	24.2403	23.8749	25.7472	PF00106	short chain dehydrogenase	cd05233	SDR_c	IPR002347	Short-chain dehydrogenase/reductase SDR					9	56.9	1.51099	1.15791	0.335264	0.109285	0.0837947	0.08134
MAG004	coM.004-NODE_196_length_113221_cov_874.49_19	coM.004-NODE_196_length_113221_cov_874.49_19	1	29.4105	24.2978	29.7756	NaN	26.8136	23.3953											11	53.2	1.34416	NaN	1.16456	NaN	0.468924	1.21993
MAG004	coM.004-NODE_196_length_113221_cov_874.49_2	coM.004-NODE_196_length_113221_cov_874.49_2	1	27.0631	24.8215	26.1771	25.5973	26.0805	25.8314	PF13620	Carboxypeptidase regulatory-like domain									12	35.2	0.187432	0.297607	0.0875184	0.0117971	0.226883	0.0315393
MAG004	coM.004-NODE_196_length_113221_cov_874.49_20	coM.004-NODE_196_length_113221_cov_874.49_20	1	NaN	NaN	24.9783	23.4346	24.7198	NaN											3	12.4	NaN	NaN	0.0199055	0.118257	0.550242	NaN
MAG004	coM.004-NODE_196_length_113221_cov_874.49_27	coM.004-NODE_196_length_113221_cov_874.49_27	1	24.9573	23.8832	24.8511	24.6249	25.0954	24.2368	PF07969	Amidohydrolase family	cd01296	Imidazolone-5PH	IPR005920;IPR013108	Amidohydrolase 3;Imidazolonepropionase	GO:0019556	histidine catabolic process to glutamate and formamide	ko00340	3.5.2.7	3	19	0.344411	0.744973	0.128342	0.415465	0.276282	0.708748
MAG004	coM.004-NODE_196_length_113221_cov_874.49_31	coM.004-NODE_196_length_113221_cov_874.49_31	1	26.6899	23.6646	24.8356	23.7789	23.3272	23.6226	PF11950	Protein of unknown function (DUF3467)			IPR021857	Protein of unknown function DUF3467					3	44.8	NaN	0.0243966	0.499516	0.257019	NaN	NaN
MAG004	coM.004-NODE_196_length_113221_cov_874.49_34	coM.004-NODE_196_length_113221_cov_874.49_34	1	27.9231	23.2811	28.2803	22.598	24.7765	NaN	PF13458	Periplasmic binding protein			IPR028081	Leucine-binding protein domain					11	48.6	2.00935	NaN	1.59048	NaN	NaN	NaN
MAG004	coM.004-NODE_196_length_113221_cov_874.49_49	coM.004-NODE_196_length_113221_cov_874.49_49	1	25.4545	NaN	25.127	NaN	23.3381	NaN	PF13145;PF13616;PF13624	PPIC-type PPIASE domain;SurA N-terminal domain			IPR000297	Peptidyl-prolyl cis-trans isomerase, PpiC-type					4	9.2	0.500962	NaN	0.644435	NaN	0.718521	NaN
MAG004	coM.004-NODE_196_length_113221_cov_874.49_58	coM.004-NODE_196_length_113221_cov_874.49_58	1	27.8798	25.4065	27.9158	26.1724	27.6379	26.9975	PF13380;PF13549;PF13607	ATP-grasp domain;CoA binding domain;Succinyl-CoA ligase like flavodoxin domain			IPR003781;IPR032875	CoA-binding;Succinyl-CoA synthetase-like, flavodoxin domain					15	32.2	0.350666	0.179431	0.107112	0.166191	0.774878	0.104721
MAG004	coM.004-NODE_196_length_113221_cov_874.49_62	coM.004-NODE_196_length_113221_cov_874.49_62	1	25.1828	NaN	25.2224	25.8141	25.506	25.424	PF00395	S-layer homology domain			IPR001119	S-layer homology domain					2	8.9	NaN	NaN	NaN	NaN	NaN	NaN
MAG004	coM.004-NODE_196_length_113221_cov_874.49_76	coM.004-NODE_196_length_113221_cov_874.49_76	1	25.3098	NaN	NaN	25.5674	NaN	25.7535	PF01928	CYTH domain	cd07890	CYTH-like_AC_IV-like	IPR008173;IPR023577	Adenylyl cyclase CyaB;CYTH domain			ko00230	4.6.1.1	4	32.8	1.01172	NaN	NaN	0.387063	NaN	0.112254
MAG004	coM.004-NODE_196_length_113221_cov_874.49_77	coM.004-NODE_196_length_113221_cov_874.49_77	1	29.8464	28.3938	29.6125	29.8244	29.8359	29.4877											19	65.7	0.191139	0.314595	0.00702133	0.0642561	0.127546	0.0413956
MAG004	coM.004-NODE_196_length_113221_cov_874.49_79	coM.004-NODE_196_length_113221_cov_874.49_79	5	29.2567	24.7125	27.2844	25.6089	29.7094	25.5063	PF00923	Transaldolase/Fructose-6-phosphate aldolase	cd00956	Transaldolase_FSA	IPR001585;IPR033919	Transaldolase/Fructose-6-phosphate aldolase;Transaldolase/Fructose-6-phosphate aldolase, archaeal/bacterial	GO:0005975	carbohydrate metabolic process	ko00030	2.2.1.2	11	78.9	0.447822	0.495934	1.13397	0.221326	0.225974	0.387346
MAG004	coM.004-NODE_196_length_113221_cov_874.49_83	coM.004-NODE_196_length_113221_cov_874.49_83	1	27.385	23.1581	26.7376	25.1236	25.7027	23.7645	PF00712;PF02767;PF02768	DNA polymerase III beta subunit, central domain;DNA polymerase III beta subunit, C-terminal domain;DNA polymerase III beta subunit, N-terminal domain	cd00140	beta_clamp	IPR001001;IPR022634;IPR022635;IPR022637	DNA polymerase III, beta sliding clamp;DNA polymerase III, beta sliding clamp, central;DNA polymerase III, beta sliding clamp, C-terminal;DNA polymerase III, beta sliding clamp, N-terminal	GO:0006260	DNA replication			7	25.2	0.524571	0.692312	0.0583407	0.596121	0.895454	0.275974
MAG004	coM.004-NODE_19815_length_6915_cov_806.682_2	coM.004-NODE_19815_length_6915_cov_806.682_2	1	NaN	NaN	NaN	24.8796	25.0194	25.2236	PF05547;PF07675	Cleaved Adhesin Domain;Immune inhibitor A peptidase M6			IPR008757;IPR011628	Cleaved adhesin;Peptidase M6-like, domain	GO:0006508	proteolysis			2	3.6	NaN	NaN	NaN	NaN	NaN	0.619885
MAG004	coM.004-NODE_19815_length_6915_cov_806.682_3	coM.004-NODE_19815_length_6915_cov_806.682_3	1	27.6746	27.3187	27.4662	27.8705	27.8844	28.0442											5	4.9	0.201468	0.146133	0.103557	0.0241957	0.250036	0.0125321
MAG004	coM.004-NODE_2_length_431541_cov_693.021_100	coM.004-NODE_2_length_431541_cov_693.021_100	1	25.9764	NaN	25.6749	25.2918	25.5708	25.0225	PF00326;PF00930	Dipeptidyl peptidase IV (DPP IV) N-terminal region;Prolyl oligopeptidase family			IPR001375;IPR002469	Dipeptidylpeptidase IV, N-terminal domain;Peptidase S9, prolyl oligopeptidase, catalytic domain	GO:0006508	proteolysis			8	22.6	0.152412	NaN	NaN	NaN	0.192886	0.446012
MAG004	coM.004-NODE_2_length_431541_cov_693.021_114	coM.004-NODE_2_length_431541_cov_693.021_114	1	29.9387	28.0977	29.1987	28.6911	29.5404	29.1673	PF01546;PF07687	Peptidase dimerisation domain;Peptidase family M20/M25/M40	cd03892	M20_peptT	IPR002933;IPR010161;IPR011650	Peptidase M20;Peptidase M20, dimerisation domain;Peptidase M20B, tripeptide aminopeptidase	GO:0006518;GO:0008152	metabolic process;peptide metabolic process			17	66.9	0.349521	0.165729	0.1224	0.161729	0.0971077	0.113242
MAG004	coM.004-NODE_2_length_431541_cov_693.021_127	coM.004-NODE_2_length_431541_cov_693.021_127	1	25.7043	23.9228	25.163	25.4546	25.0601	25.5073											7	35.6	0.280602	0.17764	0.141011	0.292572	0.239878	0.244855
MAG004	coM.004-NODE_2_length_431541_cov_693.021_128	coM.004-NODE_2_length_431541_cov_693.021_128	1	29.0133	27.4547	28.1731	28.7863	28.408	28.4955	PF06267	Family of unknown function (DUF1028)			IPR010430	Protein of unknown function DUF1028					10	46.6	0.241438	0.407106	0.194499	0.275214	0.252717	0.185581
MAG004	coM.004-NODE_2_length_431541_cov_693.021_129	coM.004-NODE_2_length_431541_cov_693.021_129	1	26.798	24.7363	26.7745	26.3442	25.5025	25.8669	PF01916	Deoxyhypusine synthase			IPR002773	Deoxyhypusine synthase	GO:0008612	peptidyl-lysine modification to peptidyl-hypusine			7	40.6	0.326502	0.343661	0.681948	0.251044	0.0840095	0.655564
MAG004	coM.004-NODE_2_length_431541_cov_693.021_130	coM.004-NODE_2_length_431541_cov_693.021_130	1	27.4989	24.2737	26.1553	25.0951	27.752	25.137	PF01019	Gamma-glutamyltranspeptidase			IPR000101	Gamma-glutamyltranspeptidase	GO:0006751	glutathione catabolic process	ko00430;ko00460;ko00480	2.3.2.2;2.3.2.2+3.4.19.13	7	16.5	0.508569	0.0856829	0.0384487	0.36792	0.0839679	0.150876
MAG004	coM.004-NODE_2_length_431541_cov_693.021_131	coM.004-NODE_2_length_431541_cov_693.021_131	1	27.8002	26.2401	27.2094	27.7014	27.1486	27.6382	PF00326;PF02897	Prolyl oligopeptidase family;Prolyl oligopeptidase, N-terminal beta-propeller domain			IPR001375;IPR023302	Peptidase S9, prolyl oligopeptidase, catalytic domain;Peptidase S9A, N-terminal domain	GO:0006508	proteolysis			23	47.3	0.141149	0.194034	0.128236	0.267164	0.0973416	0.313071
MAG004	coM.004-NODE_2_length_431541_cov_693.021_132	coM.004-NODE_2_length_431541_cov_693.021_132	1	23.5356	23.125	NaN	24.4606	NaN	23.4912	PF13474	SnoaL-like domain			IPR037401	SnoaL-like domain					3	31.9	NaN	NaN	NaN	0.473621	NaN	0.356537
MAG004	coM.004-NODE_2_length_431541_cov_693.021_138	coM.004-NODE_2_length_431541_cov_693.021_138	1	23.5325	NaN	23.2429	22.1808	23.399	NaN	PF00155	Aminotransferase class I and II	cd00609	AAT_like	IPR004839	Aminotransferase, class I/classII	GO:0009058	biosynthetic process			3	13.3	0.399569	NaN	0.205049	NaN	0.47044	NaN
MAG004	coM.004-NODE_2_length_431541_cov_693.021_153	coM.004-NODE_2_length_431541_cov_693.021_153	1	26.0551	24.7373	25.3926	25.2239	25.2577	NaN	PF01979	Amidohydrolase family	cd01317	DHOase_IIa	IPR004722;IPR006680	Amidohydrolase-related;Dihydroorotase	GO:0006221	pyrimidine nucleotide biosynthetic process	ko00240	3.5.2.3	5	17.3	0.222213	NaN	0.518776	0.188749	0.208302	NaN
MAG004	coM.004-NODE_2_length_431541_cov_693.021_157	coM.004-NODE_2_length_431541_cov_693.021_157	1	21.3515	26.7585	21.9642	26.8429	24.1673	26.0574	PF06491	Disulphide isomerase			IPR009474	Putative bacilliredoxin, YphP/YqiW family					6	78.3	1.24599	0.466694	NaN	0.56633	NaN	0.742927
MAG004	coM.004-NODE_2_length_431541_cov_693.021_158	coM.004-NODE_2_length_431541_cov_693.021_158	1	31.8207	28.4917	31.6983	30.1118	31.792	29.2737	PF00171	Aldehyde dehydrogenase family	cd07123	ALDH_F4-17_P5CDH	IPR005931;IPR015590	Aldehyde dehydrogenase domain;Delta-1-pyrroline-5-carboxylate dehydrogenase	GO:0008152;GO:0010133;GO:0055114	metabolic process;oxidation-reduction process;proline catabolic process to glutamate	ko00250;ko00330	1.2.1.88	26	73.1	0.0527609	0.281433	0.00324902	0.051871	0.206665	0.338211
MAG004	coM.004-NODE_2_length_431541_cov_693.021_165	coM.004-NODE_2_length_431541_cov_693.021_165	2	28.9164	25.6818	28.0433	27.1353	28.7052	25.6069	PF00578;PF10417	AhpC/TSA family;C-terminal domain of 1-Cys peroxiredoxin			IPR000866;IPR019479	Alkyl hydroperoxide reductase subunit C/ Thiol specific antioxidant;Peroxiredoxin, C-terminal	GO:0055114	oxidation-reduction process	ko00480	1.11.1.15	6	71.7	0.726266	0.593703	0.00711843	0.186108	0.300918	0.570306
MAG004	coM.004-NODE_2_length_431541_cov_693.021_166	coM.004-NODE_2_length_431541_cov_693.021_166	1	27.7089	NaN	26.9803	25.4139	27.5508	25.5178	PF00578	AhpC/TSA family			IPR000866	Alkyl hydroperoxide reductase subunit C/ Thiol specific antioxidant	GO:0055114	oxidation-reduction process	ko00480	1.11.1.15	3	57.8	0.831002	NaN	0.137507	0.229724	0.395472	0.522753
MAG004	coM.004-NODE_2_length_431541_cov_693.021_167	coM.004-NODE_2_length_431541_cov_693.021_167	1	26.5651	NaN	26.7816	24.1658	24.7887	NaN	PF01435	Peptidase family M48	cd07333	M48C_bepA_like	IPR001915	Peptidase M48	GO:0006508	proteolysis			7	21.1	0.300409	NaN	0.26042	NaN	0.439829	NaN
MAG004	coM.004-NODE_2_length_431541_cov_693.021_171	coM.004-NODE_2_length_431541_cov_693.021_171	1	30.1774	28.0376	29.8029	29.4399	29.9461	29.6469	PF00326;PF07676	Prolyl oligopeptidase family;WD40-like Beta Propeller Repeat			IPR001375;IPR011659	Peptidase S9, prolyl oligopeptidase, catalytic domain;WD40-like Beta Propeller	GO:0006508	proteolysis			33	72.7	0.652898	0.253875	0.0640767	0.0313896	0.180848	0.0520409
MAG004	coM.004-NODE_2_length_431541_cov_693.021_172	coM.004-NODE_2_length_431541_cov_693.021_172	1	27.3638	25.5812	27.0134	25.3907	26.5883	25.1988	PF00343;PF11897	Carbohydrate phosphorylase;Protein of unknown function (DUF3417)			IPR000811;IPR024517	Glycogen phosphorylase, domain of unknown function DUF3417;Glycosyl transferase, family 35	GO:0005975	carbohydrate metabolic process	ko00500	2.4.1.1	13	29.6	1.15798	0.445636	0.313822	0.429961	0.118262	0.241231
MAG004	coM.004-NODE_2_length_431541_cov_693.021_182	coM.004-NODE_2_length_431541_cov_693.021_182	1	NaN	NaN	24.3831	24.3132	23.9767	NaN	PF13783	Domain of unknown function (DUF4177)			IPR025234	Protein of unknown function DUF4177					3	64.5	NaN	NaN	0.720953	0.461579	NaN	NaN
MAG004	coM.004-NODE_2_length_431541_cov_693.021_186	coM.004-NODE_2_length_431541_cov_693.021_186	1	23.8757	NaN	23.5506	NaN	NaN	NaN	PF00725;PF02737	3-hydroxyacyl-CoA dehydrogenase, C-terminal domain;3-hydroxyacyl-CoA dehydrogenase, NAD binding domain			IPR006108;IPR006176	3-hydroxyacyl-CoA dehydrogenase, C-terminal;3-hydroxyacyl-CoA dehydrogenase, NAD binding	GO:0006631;GO:0055114	fatty acid metabolic process;oxidation-reduction process	ko00062;ko00071;ko00120;ko00280;ko00281;ko00310;ko00360;ko00362;ko00380;ko00410;ko00592;ko00623;ko00627;ko00640;ko00650;ko00720;ko00903;ko00930	1.1.1.35;4.2.1.17;4.2.1.17+1.1.1.35	3	13.9	0.617902	NaN	NaN	NaN	NaN	NaN
MAG004	coM.004-NODE_2_length_431541_cov_693.021_19	coM.004-NODE_2_length_431541_cov_693.021_19	1	23.7615	29.2635	25.7071	29.8339	23.5218	27.7958	PF02979	Nitrile hydratase, alpha chain			IPR004232	Nitrile hydratase alpha /Thiocyanate hydrolase gamma	GO:0006807	nitrogen compound metabolic process	ko00364;ko00380;ko00627;ko00643	4.2.1.84	3	47.3	1.23737	0.49609	NaN	0.38497	NaN	1.27743
MAG004	coM.004-NODE_2_length_431541_cov_693.021_195	coM.004-NODE_2_length_431541_cov_693.021_195	1	29.4422	26.8534	28.9318	26.6935	29.1205	28.8884	PF00391;PF01326;PF02896	PEP-utilising enzyme, mobile domain;PEP-utilising enzyme, TIM barrel domain;Pyruvate phosphate dikinase, PEP/pyruvate binding domain			IPR000121;IPR002192;IPR008279	PEP-utilising enzyme, C-terminal;PEP-utilising enzyme, mobile domain;Pyruvate phosphate dikinase, PEP/pyruvate-binding	GO:0016310	phosphorylation			27	50.3	0.256842	1.05726	0.377115	0.670115	0.333197	0.426739
MAG004	coM.004-NODE_2_length_431541_cov_693.021_196	coM.004-NODE_2_length_431541_cov_693.021_196	1	NaN	27.9931	NaN	28.3424	24.5399	27.326											5	66.5	NaN	0.208828	NaN	0.198148	0.313698	0.739474
MAG004	coM.004-NODE_2_length_431541_cov_693.021_2	coM.004-NODE_2_length_431541_cov_693.021_2	1	24.3575	NaN	23.8415	NaN	NaN	NaN	PF13899	Thioredoxin-like									4	14.3	1.09695	NaN	NaN	NaN	NaN	NaN
MAG004	coM.004-NODE_2_length_431541_cov_693.021_200	coM.004-NODE_2_length_431541_cov_693.021_200	1	28.9916	28.0555	28.101	29.1887	27.2466	28.7264											16	73.6	0.177574	0.12881	0.339093	0.146451	0.343352	0.0896022
MAG004	coM.004-NODE_2_length_431541_cov_693.021_208	coM.004-NODE_2_length_431541_cov_693.021_208	1	25.7062	24.0479	25.3614	24.8264	25.2646	24.53											6	19.3	0.612236	0.624113	0.681606	NaN	1.5729	0.32813
MAG004	coM.004-NODE_2_length_431541_cov_693.021_209	coM.004-NODE_2_length_431541_cov_693.021_209	1	25.5264	NaN	25.3682	23.3903	25.3422	24.6963	PF00719	Inorganic pyrophosphatase			IPR008162	Inorganic pyrophosphatase	GO:0006796	phosphate-containing compound metabolic process	ko00190	3.6.1.1	7	51.8	1.16456	NaN	0.593161	NaN	0.240852	NaN
MAG004	coM.004-NODE_2_length_431541_cov_693.021_211	coM.004-NODE_2_length_431541_cov_693.021_211	1	25.4566	29.2524	25.0874	29.177	25.0403	29.0253											12	78.5	0.380884	0.356621	0.269007	0.551673	1.15054	0.262021
MAG004	coM.004-NODE_2_length_431541_cov_693.021_222	coM.004-NODE_2_length_431541_cov_693.021_222	1	23.318	29.8416	21.9813	27.7732	23.2092	25.1392	PF00085	Thioredoxin	cd02947	TRX_family	IPR013766	Thioredoxin domain	GO:0045454	cell redox homeostasis			7	79.1	NaN	0.615956	NaN	0.0556743	NaN	0.602344
MAG004	coM.004-NODE_2_length_431541_cov_693.021_223	coM.004-NODE_2_length_431541_cov_693.021_223	1	25.1029	NaN	24.3778	24.4484	24.4548	24.5877	PF00557	Metallopeptidase family M24			IPR000994	Peptidase M24					3	17.2	0.395983	NaN	0.0228834	NaN	0.128193	0.104503
MAG004	coM.004-NODE_2_length_431541_cov_693.021_238	coM.004-NODE_2_length_431541_cov_693.021_238	1	24.3528	22.7844	25.0338	23.7032	23.592	NaN	PF02784	Pyridoxal-dependent decarboxylase, pyridoxal binding domain	cd06830	PLPDE_III_ADC	IPR002985;IPR022644	Arginine decarboxylase;Orn/DAP/Arg decarboxylase 2, N-terminal	GO:0006527;GO:0008295	arginine catabolic process;spermidine biosynthetic process	ko00330	4.1.1.19	5	13.3	1.22051	NaN	0.78443	0.131001	0.145992	NaN
MAG004	coM.004-NODE_2_length_431541_cov_693.021_241	coM.004-NODE_2_length_431541_cov_693.021_241	1	26.5869	24.7239	26.1333	24.7806	NaN	NaN											4	29.6	0.544534	NaN	0.734899	NaN	NaN	NaN
MAG004	coM.004-NODE_2_length_431541_cov_693.021_246	coM.004-NODE_2_length_431541_cov_693.021_246	1	26.8967	30.1085	28.486	30.1731	25.1292	30.7959	PF02566	OsmC-like protein			IPR003718	OsmC/Ohr family					9	70.2	2.06344	0.406401	0.528155	0.143473	0.320708	0.0714541
MAG004	coM.004-NODE_2_length_431541_cov_693.021_257	coM.004-NODE_2_length_431541_cov_693.021_257	1	28.4024	25.8873	28.1122	26.5406	26.4279	25.764	PF07992	Pyridine nucleotide-disulphide oxidoreductase			IPR023753	FAD/NAD(P)-binding domain	GO:0055114	oxidation-reduction process			10	65.6	0.560343	0.458946	0.0190558	0.727873	0.970451	0.574354
MAG004	coM.004-NODE_2_length_431541_cov_693.021_261	coM.004-NODE_2_length_431541_cov_693.021_261	1	26.8816	24.0621	26.6511	23.8925	26.8136	25.2542	PF00326	Prolyl oligopeptidase family			IPR001375	Peptidase S9, prolyl oligopeptidase, catalytic domain	GO:0006508	proteolysis			15	33.1	0.684492	NaN	0.709818	0.255221	0.607059	0.0739047
MAG004	coM.004-NODE_2_length_431541_cov_693.021_268	coM.004-NODE_2_length_431541_cov_693.021_268	1	28.1353	24.9125	28.2974	26.7008	27.4898	NaN	PF00436	Single-strand binding protein family	cd04496	SSB_OBF	IPR000424	Primosome PriB/single-strand DNA-binding					6	50	1.53215	0.148009	0.0841211	0.151743	1.44418	NaN
MAG004	coM.004-NODE_2_length_431541_cov_693.021_27	coM.004-NODE_2_length_431541_cov_693.021_27	1	30.1254	25.7085	29.6523	27.8686	29.3841	26.0286	PF00210	Ferritin-like domain			IPR008331	Ferritin/DPS protein domain	GO:0006879	cellular iron ion homeostasis			12	61.3	0.650894	0.829982	0.674143	0.566905	0.725047	1.00377
MAG004	coM.004-NODE_2_length_431541_cov_693.021_28	coM.004-NODE_2_length_431541_cov_693.021_28	1	27.7501	26.4116	26.8744	27.9159	27.2544	28.1699	PF01546;PF07687	Peptidase dimerisation domain;Peptidase family M20/M25/M40			IPR002933;IPR011650	Peptidase M20;Peptidase M20, dimerisation domain	GO:0008152	metabolic process			12	54	0.171356	0.367209	0.164753	0.184126	0.376927	0.0238153
MAG004	coM.004-NODE_2_length_431541_cov_693.021_280	coM.004-NODE_2_length_431541_cov_693.021_280	1	26.6234	NaN	26.9242	24.2792	24.7232	NaN	PF01250	Ribosomal protein S6	cd00473	bS6	IPR000529;IPR020814	Ribosomal protein S6;Ribosomal protein S6, plastid/chloroplast	GO:0006412	translation			8	67.8	1.1566	NaN	0.313177	NaN	NaN	NaN
MAG004	coM.004-NODE_2_length_431541_cov_693.021_290	coM.004-NODE_2_length_431541_cov_693.021_290	1	24.9332	NaN	NaN	22.9079	23.2229	NaN	PF00027;PF00498	Cyclic nucleotide-binding domain;FHA domain	cd00038;cd00060	CAP_ED;FHA	IPR000253;IPR000595	Cyclic nucleotide-binding domain;Forkhead-associated (FHA) domain					2	15.7	NaN	NaN	NaN	NaN	0.322961	NaN
MAG004	coM.004-NODE_2_length_431541_cov_693.021_299	coM.004-NODE_2_length_431541_cov_693.021_299	1	26.8327	25.0022	26.0105	26.0372	25.5382	24.7248	PF00575	S1 RNA binding domain	cd04465;cd05687;cd05688	S1_RPS1_repeat_ec1_hs1;S1_RPS1_repeat_ec2_hs2;S1_RPS1_repeat_ec3	IPR003029	S1 domain					10	36.8	1.25683	0.194207	0.590792	0.918723	0.200263	NaN
MAG004	coM.004-NODE_2_length_431541_cov_693.021_3	coM.004-NODE_2_length_431541_cov_693.021_3	1	26.4684	24.0988	26.5074	24.837	25.2804	23.7806	PF04940	Sensors of blue-light using FAD			IPR007024	BLUF domain					6	60.7	1.37955	0.775588	0.552673	0.274247	0.237251	0.0416937
MAG004	coM.004-NODE_2_length_431541_cov_693.021_301	coM.004-NODE_2_length_431541_cov_693.021_301	1	24.117	NaN	NaN	23.5568	23.6773	23.4366	PF01230	HIT domain	cd01275	FHIT	IPR001310	Histidine triad (HIT) protein					3	17	0.968394	NaN	NaN	0.0659608	0.14009	NaN
MAG004	coM.004-NODE_2_length_431541_cov_693.021_31	coM.004-NODE_2_length_431541_cov_693.021_31	2	28.0445	25.8615	25.6783	25.7447	NaN	NaN	PF00438;PF02772;PF02773	S-adenosylmethionine synthetase, central domain;S-adenosylmethionine synthetase, C-terminal domain;S-adenosylmethionine synthetase, N-terminal domain			IPR022628;IPR022629;IPR022630	S-adenosylmethionine synthetase, central domain;S-adenosylmethionine synthetase, C-terminal;S-adenosylmethionine synthetase, N-terminal	GO:0006556	S-adenosylmethionine biosynthetic process	ko00270	2.5.1.6	5	28.1	0.427283	0.193265	0.257587	0.27085	NaN	NaN
MAG004	coM.004-NODE_2_length_431541_cov_693.021_333	coM.004-NODE_2_length_431541_cov_693.021_333	1	24.5217	26.2364	24.0572	26.3998	23.857	26.5367	PF07883	Cupin domain			IPR013096	Cupin 2, conserved barrel					3	50.4	0.525018	0.431664	NaN	0.220307	0.0779993	0.291316
MAG004	coM.004-NODE_2_length_431541_cov_693.021_342	coM.004-NODE_2_length_431541_cov_693.021_342	1	30.9863	28.7687	30.2117	29.9001	30.7748	29.7204	PF00766;PF01012	Electron transfer flavoprotein domain;Electron transfer flavoprotein FAD-binding domain			IPR014730;IPR014731	Electron transfer flavoprotein, alpha subunit, C-terminal;Electron transfer flavoprotein, alpha/beta-subunit, N-terminal					14	69.5	0.261037	0.231019	0.0153428	0.060647	0.221841	0.478357
MAG004	coM.004-NODE_2_length_431541_cov_693.021_343	coM.004-NODE_2_length_431541_cov_693.021_343	1	30.2455	28.1113	29.2333	29.1542	29.7642	29.6807	PF01012	Electron transfer flavoprotein domain	cd01714	ETF_beta	IPR014730;IPR033948	Electron transfer flavoprotein, alpha/beta-subunit, N-terminal;Electron transfer flavoprotein, beta subunit, N-terminal					11	55.8	0.621286	0.266605	0.414911	0.217068	0.14561	0.00656682
MAG004	coM.004-NODE_2_length_431541_cov_693.021_347	coM.004-NODE_2_length_431541_cov_693.021_347	1	25.6672	NaN	25.0965	NaN	23.818	NaN	PF04052;PF07676	TolB amino-terminal domain;WD40-like Beta Propeller Repeat			IPR007195;IPR011659	TolB, N-terminal;WD40-like Beta Propeller	GO:0015031	protein transport			5	23.7	0.56699	NaN	0.220681	NaN	0.0959283	NaN
MAG004	coM.004-NODE_2_length_431541_cov_693.021_348	coM.004-NODE_2_length_431541_cov_693.021_348	1	24.102	NaN	NaN	NaN	24.0117	NaN	PF00691	OmpA family	cd07185	OmpA_C-like	IPR006665	OmpA-like domain					2	14.4	1.10367	NaN	NaN	NaN	NaN	NaN
MAG004	coM.004-NODE_2_length_431541_cov_693.021_352	coM.004-NODE_2_length_431541_cov_693.021_352	1	23.2297	22.2174	24.0489	23.2611	22.8071	NaN	PF00133;PF08264;PF09334;PF13603	Anticodon-binding domain of tRNA;Leucyl-tRNA synthetase, Domain 2;tRNA synthetases class I (I, L, M and V);tRNA synthetases class I (M)	cd00812;cd07958	Anticodon_Ia_Leu_BEm;LeuRS_core	IPR002300;IPR013155;IPR015413;IPR025709	Aminoacyl-tRNA synthetase, class Ia;Leucyl-tRNA synthetase, editing domain;Methionyl/Leucyl tRNA synthetase;Methionyl/Valyl/Leucyl/Isoleucyl-tRNA synthetase, anticodon-binding	GO:0006418	tRNA aminoacylation for protein translation	ko00970	6.1.1.4	4	9.5	0.405728	1.17872	0.0325036	0.161911	0.592148	NaN
MAG004	coM.004-NODE_2_length_431541_cov_693.021_355	coM.004-NODE_2_length_431541_cov_693.021_355	1	28.0902	22.6499	27.9028	24.5431	27.9998	24.3635	PF00885	6,7-dimethyl-8-ribityllumazine synthase	cd09209	Lumazine_synthase-I	IPR002180;IPR034964	Lumazine synthase;Lumazine/riboflavin synthase	GO:0009231	riboflavin biosynthetic process	ko00740	2.5.1.78	9	68.9	0.491998	0.676701	0.487966	0.382252	0.762944	1.23989
MAG004	coM.004-NODE_2_length_431541_cov_693.021_36	coM.004-NODE_2_length_431541_cov_693.021_36	1	26.9779	24.4454	26.2353	23.2795	26.9351	23.8096	PF03767	HAD superfamily, subfamily IIIB (Acid phosphatase)			IPR005519	Acid phosphatase, class B-like					8	52.5	0.34171	NaN	0.559039	NaN	0.313353	0.453141
MAG004	coM.004-NODE_2_length_431541_cov_693.021_365	coM.004-NODE_2_length_431541_cov_693.021_365	1	26.0296	24.6541	26.0421	24.6108	25.2127	NaN	PF01257	Thioredoxin-like [2Fe-2S] ferredoxin	cd03064	TRX_Fd_NuoE	IPR002023	NADH-quinone oxidoreductase subunit E-like	GO:0055114	oxidation-reduction process			5	55.2	0.940701	NaN	0.665582	0.239034	0.799306	NaN
MAG004	coM.004-NODE_2_length_431541_cov_693.021_366	coM.004-NODE_2_length_431541_cov_693.021_366	1	25.9981	NaN	26.0919	NaN	25.6957	NaN	PF01512;PF10531;PF10589	NADH-ubiquinone oxidoreductase-F iron-sulfur binding region;Respiratory-chain NADH dehydrogenase 51 Kd subunit;SLBB domain			IPR011538;IPR019554;IPR019575	NADH-ubiquinone oxidoreductase 51kDa subunit, FMN-binding domain;NADH-ubiquinone oxidoreductase 51kDa subunit, iron-sulphur binding domain;Soluble ligand binding domain					5	27.5	0.738904	NaN	0.193673	NaN	0.19072	NaN
MAG004	coM.004-NODE_2_length_431541_cov_693.021_367	coM.004-NODE_2_length_431541_cov_693.021_367	1	25.7432	22.1848	26.0834	22.6236	23.5894	21.5833	PF00384;PF04879;PF10588;PF13510	2Fe-2S iron-sulfur cluster binding domain;Molybdopterin oxidoreductase;Molybdopterin oxidoreductase Fe4S4 domain;NADH-ubiquinone oxidoreductase-G iron-sulfur binding region	cd00207;cd00368	fer2;Molybdopterin-Binding	IPR001041;IPR006656;IPR006963;IPR019574	2Fe-2S ferredoxin-type iron-sulfur binding domain;Molybdopterin oxidoreductase;Molybdopterin oxidoreductase, 4Fe-4S domain;NADH:ubiquinone oxidoreductase, subunit G, iron-sulphur binding	GO:0055114	oxidation-reduction process			13	40.4	2.89226	1.07555	0.398139	NaN	0.883344	NaN
MAG004	coM.004-NODE_2_length_431541_cov_693.021_39	coM.004-NODE_2_length_431541_cov_693.021_39	1	25.3889	NaN	25.2233	NaN	24.8543	NaN	PF00691	OmpA family	cd07185	OmpA_C-like	IPR006665	OmpA-like domain					2	17.4	NaN	NaN	NaN	NaN	0.788731	NaN
MAG004	coM.004-NODE_2_length_431541_cov_693.021_40	coM.004-NODE_2_length_431541_cov_693.021_40	1	26.4305	NaN	26.2055	24.698	25.2943	NaN	PF04264	YceI-like domain			IPR007372	Lipid/polyisoprenoid-binding, YceI-like					4	42.7	1.16832	NaN	1.53448	0.107633	0.783237	NaN
MAG004	coM.004-NODE_2_length_431541_cov_693.021_42	coM.004-NODE_2_length_431541_cov_693.021_42	1	24.3255	NaN	23.9971	22.3124	24.6266	NaN	PF01081	KDPG and KHG aldolase	cd00452	KDPG_aldolase	IPR000887	KDPG/KHG aldolase	GO:0008152	metabolic process	ko00030	4.1.2.14	2	19.5	0.778311	NaN	NaN	NaN	0.377054	NaN
MAG004	coM.004-NODE_2_length_431541_cov_693.021_47	coM.004-NODE_2_length_431541_cov_693.021_47	1	27.3808	25.8009	27.2211	25.3137	27.7731	NaN	PF02971;PF04961;PF07837	Formiminotransferase domain;Formiminotransferase domain, N-terminal subdomain;Formiminotransferase-cyclodeaminase			IPR007044;IPR012886;IPR013802	Cyclodeaminase/cyclohydrolase;Formiminotransferase, C-terminal subdomain;Formiminotransferase, N-terminal subdomain	GO:0008152;GO:0044237	cellular metabolic process;metabolic process	ko00340;ko00670	2.1.2.5;4.3.1.4+2.1.2.5	11	35.3	0.413107	0.162978	0.714391	NaN	0.461244	NaN
MAG004	coM.004-NODE_2_length_431541_cov_693.021_52	coM.004-NODE_2_length_431541_cov_693.021_52	1	26.6862	24.3709	25.8266	25.2617	25.4381	26.0553	PF02225;PF04389;PF07676;PF13180	PA domain;PDZ domain;Peptidase family M28;WD40-like Beta Propeller Repeat	cd00987;cd05663	M28_like_PA_PDZ_associated;PDZ_serine_protease	IPR001478;IPR003137;IPR007484;IPR011659	PA domain;PDZ domain;Peptidase M28;WD40-like Beta Propeller					12	26	0.713901	0.165189	0.739931	0.108812	0.143924	0.397762
MAG004	coM.004-NODE_2_length_431541_cov_693.021_59	coM.004-NODE_2_length_431541_cov_693.021_59	1	26.7071	23.5605	24.5377	26.5512	26.1796	25.0044	PF00857	Isochorismatase family			IPR000868	Isochorismatase-like	GO:0008152	metabolic process			6	45	0.701957	0.34332	0.0384501	0.494782	0.75754	1.08374
MAG004	coM.004-NODE_2_length_431541_cov_693.021_66	coM.004-NODE_2_length_431541_cov_693.021_66	1	25.88	27.7197	27.0051	24.0535	24.539	NaN	PF13421;PF14237	Domain of unknown function (DUF4339);SPFH domain-Band 7 family	cd03408	SPFH_like_u1	IPR025640;IPR033880	Domain of unknown function DUF4339;SPFH domain, YdjI-like					10	39.3	1.333	0.30907	0.664727	NaN	0.27678	NaN
MAG004	coM.004-NODE_2_length_431541_cov_693.021_82	coM.004-NODE_2_length_431541_cov_693.021_82	1	NaN	23.3068	NaN	23.5995	NaN	NaN	PF01297	Zinc-uptake complex component A periplasmic			IPR006127	Periplasmic solute binding protein, ZnuA-like	GO:0030001	metal ion transport			2	12.4	NaN	NaN	NaN	0.209995	NaN	NaN
MAG004	coM.004-NODE_2_length_431541_cov_693.021_85	coM.004-NODE_2_length_431541_cov_693.021_85	1	27.8062	27.4427	27.7891	28.4906	27.9247	28.7234	PF01212	Beta-eliminating lyase			IPR001597	Aromatic amino acid beta-eliminating lyase/threonine aldolase	GO:0006520	cellular amino acid metabolic process			26	41.7	0.136553	0.419002	0.402571	0.0670681	1.12608	0.0296687
MAG004	coM.004-NODE_2_length_431541_cov_693.021_87	coM.004-NODE_2_length_431541_cov_693.021_87	1	25.7109	23.6491	24.8425	25.0076	24.557	24.2317	PF02225;PF04389	PA domain;Peptidase family M28			IPR003137;IPR007484	PA domain;Peptidase M28					6	24.4	0.610214	0.0283038	0.540603	0.318286	0.19792	0.0195224
MAG004	coM.004-NODE_2_length_431541_cov_693.021_9	coM.004-NODE_2_length_431541_cov_693.021_9	1	26.7787	24.2604	26.7716	26.0013	26.7494	23.8167	PF00498	FHA domain	cd00060	FHA	IPR000253	Forkhead-associated (FHA) domain					3	15	0.167083	0.169389	0.00952856	0.0221874	0.417449	0.411742
MAG004	coM.004-NODE_2_length_431541_cov_693.021_98	coM.004-NODE_2_length_431541_cov_693.021_98	1	24.379	28.1432	22.6115	27.0103	24.1132	25.3335	PF00550	Phosphopantetheine attachment site			IPR009081	Phosphopantetheine binding ACP domain					2	20	0.923709	0.281285	NaN	0.239584	0.664692	0.864673
MAG004	coM.004-NODE_206109_length_1110_cov_737.721_1	coM.004-NODE_206109_length_1110_cov_737.721_1	1	23.6119	NaN	23.7745	NaN	23.7289	NaN	PF00326;PF02897	Prolyl oligopeptidase family;Prolyl oligopeptidase, N-terminal beta-propeller domain			IPR001375;IPR023302	Peptidase S9, prolyl oligopeptidase, catalytic domain;Peptidase S9A, N-terminal domain	GO:0006508	proteolysis			2	8.4	0.191804	NaN	NaN	NaN	0.395718	NaN
MAG004	coM.004-NODE_2075_length_36857_cov_840.078_16	coM.004-NODE_2075_length_36857_cov_840.078_16	1	31.1472	28.0425	30.2161	29.1835	30.9782	29.8715	PF00675;PF05193	Insulinase (Peptidase family M16);Peptidase M16 inactive domain			IPR007863;IPR011765	Peptidase M16, C-terminal;Peptidase M16, N-terminal					42	69.5	0.182344	0.173278	0.293995	0.187759	0.0522274	0.121813
MAG004	coM.004-NODE_2075_length_36857_cov_840.078_24	coM.004-NODE_2075_length_36857_cov_840.078_24	1	26.6222	25.4785	26.9287	25.6775	26.2025	25.6191	PF00821;PF17297	Phosphoenolpyruvate carboxykinase C-terminal P-loop domain;Phosphoenolpyruvate carboxykinase N-terminal domain	cd00819	PEPCK_GTP	IPR008209;IPR035077;IPR035078	Phosphoenolpyruvate carboxykinase, GTP-utilising;Phosphoenolpyruvate carboxykinase, GTP-utilising, C-terminal;Phosphoenolpyruvate carboxykinase, GTP-utilising, N-terminal	GO:0006094	gluconeogenesis	ko00010;ko00020;ko00620	4.1.1.32	10	31.8	0.532064	0.340044	0.258047	0.230932	0.361678	0.889721
MAG004	coM.004-NODE_2075_length_36857_cov_840.078_27	coM.004-NODE_2075_length_36857_cov_840.078_27	2	33.6453	30.7062	33.4779	31.5239	33.5838	31.2216											30	69.6	0.410142	0.55479	0.225006	0.205807	0.258535	0.0493732
MAG004	coM.004-NODE_2075_length_36857_cov_840.078_7	coM.004-NODE_2075_length_36857_cov_840.078_7	1	25.6182	23.854	23.7157	24.9379	26.164	23.8497	PF03358	NADPH-dependent FMN reductase			IPR005025	NADPH-dependent FMN reductase-like					5	50.5	1.05488	0.559087	0.310256	0.321998	0.359318	0.467125
MAG004	coM.004-NODE_22372_length_6241_cov_727.336_1	coM.004-NODE_22372_length_6241_cov_727.336_1	1	26.7311	24.6016	24.959	25.1319	26.3365	25.1727	PF13435	Cytochrome c554 and c-prime			IPR023155	Cytochrome c-552/4					6	21	0.476848	0.125391	0.212319	0.219187	0.619843	0.830542
MAG004	coM.004-NODE_23181_length_6053_cov_1189.49_6	coM.004-NODE_23181_length_6053_cov_1189.49_6	1	NaN	26.8401	NaN	26.4898	NaN	25.4389											1	17.2	NaN	0.370422	NaN	0.351529	NaN	0.366528
MAG004	coM.004-NODE_253_length_102907_cov_763.572_19	coM.004-NODE_253_length_102907_cov_763.572_19	1	30.9042	29.5051	29.5314	30.1161	30.6101	30.624	PF01432	Peptidase family M3	cd06456	M3A_DCP	IPR001567;IPR034005	Peptidase M3A/M3B catalytic domain;Peptidyl-dipeptidase DCP	GO:0006508	proteolysis			32	57.5	0.262276	0.0132795	0.384091	0.0625783	0.184899	0.358972
MAG004	coM.004-NODE_253_length_102907_cov_763.572_22	coM.004-NODE_253_length_102907_cov_763.572_22	1	24.5306	25.0105	NaN	26.053	24.7009	25.1897	PF00583	Acetyltransferase (GNAT) family	cd04301	NAT_SF	IPR000182	GNAT domain					5	41	NaN	0.316449	NaN	0.470554	NaN	0.221718
MAG004	coM.004-NODE_253_length_102907_cov_763.572_24	coM.004-NODE_253_length_102907_cov_763.572_24	1	27.9413	24.6321	25.8204	25.5815	26.7824	24.8809	PF02492	CobW/HypB/UreG, nucleotide-binding domain	cd00882	Ras_like_GTPase	IPR003495	CobW/HypB/UreG, nucleotide-binding domain					7	38.9	1.36116	NaN	0.0894794	0.571058	0.729716	NaN
MAG004	coM.004-NODE_253_length_102907_cov_763.572_29	coM.004-NODE_253_length_102907_cov_763.572_29	1	28.8052	25.8712	28.5198	27.0745	28.0329	26.4443	PF00056;PF02866	lactate/malate dehydrogenase, alpha/beta C-terminal domain;lactate/malate dehydrogenase, NAD binding domain	cd01339	LDH-like_MDH	IPR001236;IPR011275;IPR022383	Lactate/malate dehydrogenase, C-terminal;Lactate/malate dehydrogenase, N-terminal;Malate dehydrogenase, type 3	GO:0055114	oxidation-reduction process	ko00020;ko00270;ko00620;ko00630;ko00680;ko00710;ko00720	1.1.1.37	12	61	0.0948138	0.333916	0.0688497	0.140928	0.540899	0.508868
MAG004	coM.004-NODE_253_length_102907_cov_763.572_34	coM.004-NODE_253_length_102907_cov_763.572_34	5	29.05	26.8396	29.0692	28.3464	28.6959	27.2468	PF00365	Phosphofructokinase			IPR000023	Phosphofructokinase domain	GO:0006096	glycolytic process	ko00010;ko00030;ko00051;ko00052;ko00680	2.7.1.11	17	67.7	0.569143	0.277493	0.0679623	0.0015537	0.617849	0.456044
MAG004	coM.004-NODE_253_length_102907_cov_763.572_41	coM.004-NODE_253_length_102907_cov_763.572_41	1	30.8681	28.6967	30.2467	29.4951	30.5734	29.7202	PF01546	Peptidase family M20/M25/M40	cd03890	M20_pepD	IPR001160;IPR002933	Peptidase M20;Peptidase M20C, Xaa-His dipeptidase	GO:0006508;GO:0008152	metabolic process;proteolysis			22	68.2	0.179348	0.498041	0.245721	0.0444464	0.195227	0.389514
MAG004	coM.004-NODE_253_length_102907_cov_763.572_55	coM.004-NODE_253_length_102907_cov_763.572_55	1	NaN	24.0066	NaN	25.5538	NaN	25.0637	PF02875;PF08245	Mur ligase family, glutamate ligase domain;Mur ligase middle domain			IPR004101;IPR013221	Mur ligase, central;Mur ligase, C-terminal	GO:0009058	biosynthetic process			3	13.9	NaN	0.454935	NaN	0.291569	NaN	0.648268
MAG004	coM.004-NODE_253_length_102907_cov_763.572_70	coM.004-NODE_253_length_102907_cov_763.572_70	1	30.4004	28.4324	29.605	29.5536	30.0645	29.9423	PF00330;PF00694	Aconitase C-terminal domain;Aconitase family (aconitate hydratase)	cd01580;cd01586	AcnA_IRP;AcnA_IRP_Swivel	IPR000573;IPR001030	Aconitase A/isopropylmalate dehydratase small subunit, swivel domain;Aconitase/3-isopropylmalate dehydratase large subunit, alpha/beta/alpha domain	GO:0008152	metabolic process	ko00290	4.2.1.33	35	62.8	0.409804	0.203744	0.197671	0.113194	0.07891	0.0570486
MAG004	coM.004-NODE_253_length_102907_cov_763.572_72	coM.004-NODE_253_length_102907_cov_763.572_72	1	27.2507	27.5097	25.8581	28.2988	25.1709	28.4727											10	56.2	0.567871	0.213038	0.0788072	0.17698	0.472162	0.397084
MAG004	coM.004-NODE_253_length_102907_cov_763.572_74	coM.004-NODE_253_length_102907_cov_763.572_74	1	25.2869	23.6226	25.2492	25.762	24.5423	25.849	PF01242	6-pyruvoyl tetrahydropterin synthase			IPR007115	6-pyruvoyl tetrahydropterin synthase/QueD family protein					4	47.5	1.14315	0.251443	1.29443	0.0616436	0.501703	0.385814
MAG004	coM.004-NODE_253_length_102907_cov_763.572_76	coM.004-NODE_253_length_102907_cov_763.572_76	1	28.8772	27.3464	28.1736	28.5146	28.5251	28.3821	PF00890	FAD binding domain			IPR003953	FAD-dependent oxidoreductase 2, FAD binding domain					10	38.7	0.264117	0.101493	0.385585	0.111884	0.149639	0.25756
MAG004	coM.004-NODE_253_length_102907_cov_763.572_85	coM.004-NODE_253_length_102907_cov_763.572_85	2	29.5275	26.8646	29.3795	27.9654	29.1706	27.1728	PF00285	Citrate synthase, C-terminal domain	cd06114	EcCS_like	IPR002020	Citrate synthase					17	56.3	0.42255	0.527642	0.206963	0.251825	0.219437	0.290438
MAG004	coM.004-NODE_253_length_102907_cov_763.572_9	coM.004-NODE_253_length_102907_cov_763.572_9	1	26.3632	26.0723	25.683	27.6227	25.7709	25.6974	PF00210	Ferritin-like domain			IPR008331	Ferritin/DPS protein domain	GO:0006879	cellular iron ion homeostasis			6	62	1.53788	0.13461	0.511564	0.279753	0.84037	1.46328
MAG004	coM.004-NODE_25562_length_5585_cov_706.242_1	coM.004-NODE_25562_length_5585_cov_706.242_1	1	26.0579	26.1759	26.0925	25.9825	26.457	26.0133											8	36	0.728554	0.0822653	NaN	0.308724	0.197782	0.12394
MAG004	coM.004-NODE_2655_length_31757_cov_798.632_19	coM.004-NODE_2655_length_31757_cov_798.632_19	1	24.1307	NaN	NaN	23.2549	23.2883	NaN	PF12706	Beta-lactamase superfamily domain	cd07735	class_II_PDE_MBL-fold	IPR000396;IPR001279	Cyclic-AMP phosphodiesterase, class-II;Metallo-beta-lactamase	GO:0006198	cAMP catabolic process			2	19.8	0.576344	NaN	NaN	NaN	NaN	NaN
MAG004	coM.004-NODE_2787_length_30683_cov_722.447_10	coM.004-NODE_2787_length_30683_cov_722.447_10	1	24.4857	NaN	25.3903	NaN	25.3581	NaN											3	34.6	0.753008	NaN	NaN	NaN	NaN	NaN
MAG004	coM.004-NODE_2787_length_30683_cov_722.447_13	coM.004-NODE_2787_length_30683_cov_722.447_13	1	29.7268	22.1214	30.8848	23.209	25.353	22.7241	PF13473	Cupredoxin-like domain	cd04223	N2OR_C	IPR028096;IPR034205	EfeO-type cupredoxin-like domain;Nitrous-oxide reductase, C-terminal			ko00910	1.7.2.4	23	63.1	1.86198	0.152394	0.924413	0.180906	0.59937	0.993658
MAG004	coM.004-NODE_2787_length_30683_cov_722.447_14	coM.004-NODE_2787_length_30683_cov_722.447_14	1	28.1432	NaN	28.7211	25.6909	27.08	NaN	PF00034	Cytochrome c			IPR009056	Cytochrome c-like domain					4	52.6	1.45301	NaN	0.260315	0.409833	0.728045	NaN
MAG004	coM.004-NODE_2787_length_30683_cov_722.447_17	coM.004-NODE_2787_length_30683_cov_722.447_17	1	28.994	28.5499	27.9276	29.4643	28.6482	30.0291	PF00254;PF01346	Domain amino terminal to FKBP-type peptidyl-prolyl isomerase;FKBP-type peptidyl-prolyl cis-trans isomerase			IPR000774;IPR001179	FKBP-type peptidyl-prolyl cis-trans isomerase domain;Peptidyl-prolyl cis-trans isomerase, FKBP-type, N-terminal	GO:0006457	protein folding			11	71.2	0.0799617	0.278768	0.241907	0.00421334	0.517373	0.652743
MAG004	coM.004-NODE_2787_length_30683_cov_722.447_19	coM.004-NODE_2787_length_30683_cov_722.447_19	1	27.3101	25.9132	27.404	26.1287	27.3421	NaN	PF00441;PF02770;PF02771;PF12418;PF12806	Acetyl-CoA dehydrogenase C-terminal like;Acyl-CoA dehydrogenase N terminal;Acyl-CoA dehydrogenase, C-terminal domain;Acyl-CoA dehydrogenase, middle domain;Acyl-CoA dehydrogenase, N-terminal domain			IPR006091;IPR009075;IPR013786;IPR020953;IPR025878	Acetyl-CoA dehydrogenase-like C-terminal domain;Acyl-CoA dehydrogenase, N-terminal, bacteria;Acyl-CoA dehydrogenase/oxidase C-terminal;Acyl-CoA dehydrogenase/oxidase, N-terminal;Acyl-CoA oxidase/dehydrogenase, central domain	GO:0055114	oxidation-reduction process			7	23.8	0.763638	NaN	0.208153	0.473694	0.153124	NaN
MAG004	coM.004-NODE_2787_length_30683_cov_722.447_20	coM.004-NODE_2787_length_30683_cov_722.447_20	1	28.1543	26.2339	28.0884	26.6415	27.9685	26.1179	PF00378;PF00725;PF02737	3-hydroxyacyl-CoA dehydrogenase, C-terminal domain;3-hydroxyacyl-CoA dehydrogenase, NAD binding domain;Enoyl-CoA hydratase/isomerase	cd06558	crotonase-like	IPR001753;IPR006108;IPR006176	3-hydroxyacyl-CoA dehydrogenase, C-terminal;3-hydroxyacyl-CoA dehydrogenase, NAD binding;Crotonase superfamily	GO:0006631;GO:0008152;GO:0055114	fatty acid metabolic process;metabolic process;oxidation-reduction process	ko00062;ko00071;ko00120;ko00280;ko00281;ko00310;ko00360;ko00362;ko00380;ko00410;ko00592;ko00623;ko00627;ko00640;ko00650;ko00720;ko00903;ko00930	1.1.1.35;4.2.1.17;4.2.1.17+1.1.1.35	17	41.2	1.55168	0.201433	0.116178	0.162812	0.620109	0.145481
MAG004	coM.004-NODE_2787_length_30683_cov_722.447_21	coM.004-NODE_2787_length_30683_cov_722.447_21	1	28.565	25.8572	28.3943	27.0718	28.5291	25.6797	PF00108;PF02803	Thiolase, C-terminal domain;Thiolase, N-terminal domain	cd00751	thiolase	IPR002155;IPR020616;IPR020617	Thiolase;Thiolase, C-terminal;Thiolase, N-terminal	GO:0008152	metabolic process			12	50.5	0.582539	0.457524	0.0982419	0.0229238	0.0575022	0.105733
MAG004	coM.004-NODE_2787_length_30683_cov_722.447_3	coM.004-NODE_2787_length_30683_cov_722.447_3	1	27.1176	26.5117	26.0923	28.4019	27.0926	28.3644	PF07366	SnoaL-like polyketide cyclase			IPR009959	Polyketide cyclase SnoaL-like	GO:0030638	polyketide metabolic process			5	46.8	0.314457	0.51414	0.823401	0.335644	0.234702	0.262423
MAG004	coM.004-NODE_29554_length_4966_cov_759.587_1	coM.004-NODE_29554_length_4966_cov_759.587_1	1	27.3227	24.2487	28.8729	25.0262	28.715	24.9288	PF11651	P22 coat protein - gene protein 5			IPR024659	Major capsid protein Gp5					12	73.3	2.27971	0.736562	0.109512	0.0696994	0.286195	0.062403
MAG004	coM.004-NODE_3_length_395860_cov_749.971_103	coM.004-NODE_3_length_395860_cov_749.971_103	1	23.8841	20.3216	24.0621	21.5441	22.6151	NaN	PF01966	HD domain	cd04492	YhaM_OBF_like	IPR006674	HD domain					3	20.4	0.896031	NaN	1.29329	0.152122	1.08666	NaN
MAG004	coM.004-NODE_3_length_395860_cov_749.971_109	coM.004-NODE_3_length_395860_cov_749.971_109	1	24.4863	22.1576	23.2493	NaN	NaN	NaN	PF16363	GDP-mannose 4,6 dehydratase	cd05260	GDP_MD_SDR_e	IPR016040	NAD(P)-binding domain					2	14.4	NaN	0.119511	NaN	NaN	NaN	NaN
MAG004	coM.004-NODE_3_length_395860_cov_749.971_11	coM.004-NODE_3_length_395860_cov_749.971_11	1	26.9262	23.7535	25.6136	23.7727	25.6036	24.2524	PF00246	Zinc carboxypeptidase			IPR000834	Peptidase M14, carboxypeptidase A	GO:0006508	proteolysis			14	23.2	1.53623	0.466307	0.046549	0.704842	0.317298	0.132168
MAG004	coM.004-NODE_3_length_395860_cov_749.971_112	coM.004-NODE_3_length_395860_cov_749.971_112	1	27.2648	26.1121	27.4947	25.5105	26.2516	NaN	PF00108;PF02803	Thiolase, C-terminal domain;Thiolase, N-terminal domain	cd00751	thiolase	IPR002155;IPR020616;IPR020617	Thiolase;Thiolase, C-terminal;Thiolase, N-terminal	GO:0008152	metabolic process			9	38.8	0.896615	NaN	0.301402	0.240694	0.730307	NaN
MAG004	coM.004-NODE_3_length_395860_cov_749.971_115	coM.004-NODE_3_length_395860_cov_749.971_115	1	29.0144	26.3653	28.7287	27.1038	28.8124	25.8921	PF00069;PF03544	Gram-negative bacterial TonB protein C-terminal;Protein kinase domain			IPR000719;IPR006260	Protein kinase domain;TonB, C-terminal	GO:0006468;GO:0006810	protein phosphorylation;transport			12	30.2	0.174559	0.0971536	0.233658	0.251028	0.155594	0.649368
MAG004	coM.004-NODE_3_length_395860_cov_749.971_116	coM.004-NODE_3_length_395860_cov_749.971_116	1	25.8995	27.862	25.073	28.1551	26.3301	24.7558	PF03783	Curli production assembly/transport component CsgG			IPR005534	Curli production assembly/transport component CsgG					7	57.3	1.04677	0.800137	0.177412	0.161058	0.693267	0.336499
MAG004	coM.004-NODE_3_length_395860_cov_749.971_117	coM.004-NODE_3_length_395860_cov_749.971_117	1	31.0116	26.8516	31.0788	28.8644	30.0621	26.6691											37	66.4	1.10167	0.673268	0.0801748	0.42574	0.666722	0.596542
MAG004	coM.004-NODE_3_length_395860_cov_749.971_121	coM.004-NODE_3_length_395860_cov_749.971_121	1	25.5757	23.6031	24.6093	24.0894	24.8185	23.8617	PF00171	Aldehyde dehydrogenase family	cd07100	ALDH_SSADH1_GabD1	IPR015590	Aldehyde dehydrogenase domain	GO:0008152;GO:0055114	metabolic process;oxidation-reduction process			6	26.2	0.582197	0.384453	0.675542	0.338892	0.484386	0.533226
MAG004	coM.004-NODE_3_length_395860_cov_749.971_126	coM.004-NODE_3_length_395860_cov_749.971_126	1	30.5572	29.2924	29.3471	30.3138	29.6708	31.1009	PF00881	Nitroreductase family			IPR029479	Nitroreductase					14	90.3	0.541891	0.260956	0.0945694	0.272823	0.195695	0.0250251
MAG004	coM.004-NODE_3_length_395860_cov_749.971_134	coM.004-NODE_3_length_395860_cov_749.971_134	4	32.8389	30.837	32.2635	32.0739	32.4546	31.8793	PF00266	Aminotransferase class-V			IPR000192	Aminotransferase class V domain					22	66.5	0.29958	0.336106	0.00795463	0.24766	0.287967	0.0120857
MAG004	coM.004-NODE_3_length_395860_cov_749.971_135	coM.004-NODE_3_length_395860_cov_749.971_135	1	31.6558	28.4733	31.1431	30.1812	32.0194	29.9767											28	80	0.181749	0.361086	0.291315	0.0949053	0.766365	0.0945883
MAG004	coM.004-NODE_3_length_395860_cov_749.971_136	coM.004-NODE_3_length_395860_cov_749.971_136	15	30.7415	28.7342	29.7893	29.9011	30.5389	30.0754	PF06245	Protein of unknown function (DUF1015)			IPR008323	Uncharacterised conserved protein UCP033563					22	71.4	0.181609	0.184621	0.482991	0.0267083	0.119376	0.260028
MAG004	coM.004-NODE_3_length_395860_cov_749.971_138	coM.004-NODE_3_length_395860_cov_749.971_138	1	25.0109	NaN	NaN	NaN	24.3443	24.3379	PF13279	Thioesterase-like superfamily	cd00586	4HBT							2	19.3	1.16852	NaN	NaN	NaN	0.165636	NaN
MAG004	coM.004-NODE_3_length_395860_cov_749.971_148	coM.004-NODE_3_length_395860_cov_749.971_148	1	24.7203	NaN	25.3906	NaN	NaN	NaN	PF00106	short chain dehydrogenase			IPR002347	Short-chain dehydrogenase/reductase SDR					5	28.9	1.06226	NaN	NaN	NaN	NaN	NaN
MAG004	coM.004-NODE_3_length_395860_cov_749.971_153	coM.004-NODE_3_length_395860_cov_749.971_153	1	24.4242	26.6937	24.7133	26.9438	24.8064	25.7882	PF01272	Transcription elongation factor, GreA/GreB, C-term			IPR001437	Transcription elongation factor, GreA/GreB, C-terminal	GO:0032784	regulation of DNA-templated transcription, elongation			7	68.9	0.829735	0.569908	0.630605	0.291948	0.438799	0.70021
MAG004	coM.004-NODE_3_length_395860_cov_749.971_155	coM.004-NODE_3_length_395860_cov_749.971_155	1	24.8613	NaN	26.3683	NaN	NaN	NaN	PF14371	Domain of unknown function (DUF4412)			IPR025524	Domain of unknown function DUF4412					2	9.3	0.317304	NaN	NaN	NaN	NaN	NaN
MAG004	coM.004-NODE_3_length_395860_cov_749.971_159	coM.004-NODE_3_length_395860_cov_749.971_159	1	22.5628	23.395	NaN	24.4233	NaN	23.4624	PF13531	Bacterial extracellular solute-binding protein	cd01005	PBP2_CysP	IPR005669	Thiosulphate/Sulfate-binding protein	GO:0008272	sulfate transport			3	17.6	NaN	0.317464	NaN	0.203486	NaN	0.0202116
MAG004	coM.004-NODE_3_length_395860_cov_749.971_16	coM.004-NODE_3_length_395860_cov_749.971_16	1	30.7804	29.2694	30.0434	29.9788	30.3206	30.1033	PF00326	Prolyl oligopeptidase family			IPR001375	Peptidase S9, prolyl oligopeptidase, catalytic domain	GO:0006508	proteolysis			33	70.5	0.190524	0.00948265	0.103304	0.0902158	0.105918	0.361437
MAG004	coM.004-NODE_3_length_395860_cov_749.971_168	coM.004-NODE_3_length_395860_cov_749.971_168	1	26.907	26.3224	25.6972	27.6907	25.6853	28.7736	PF00408;PF02878;PF02879;PF02880	Phosphoglucomutase/phosphomannomutase, alpha/beta/alpha domain I;Phosphoglucomutase/phosphomannomutase, alpha/beta/alpha domain II;Phosphoglucomutase/phosphomannomutase, alpha/beta/alpha domain III;Phosphoglucomutase/phosphomannomutase, C-terminal domain	cd03089	PMM_PGM	IPR005843;IPR005844;IPR005845;IPR005846	Alpha-D-phosphohexomutase, alpha/beta/alpha domain I;Alpha-D-phosphohexomutase, alpha/beta/alpha domain II;Alpha-D-phosphohexomutase, alpha/beta/alpha domain III;Alpha-D-phosphohexomutase, C-terminal	GO:0005975;GO:0071704	carbohydrate metabolic process;organic substance metabolic process	ko00520	5.4.2.10	14	52.6	0.426455	0.175791	0.566038	0.0323486	0.564989	0.350984
MAG004	coM.004-NODE_3_length_395860_cov_749.971_188	coM.004-NODE_3_length_395860_cov_749.971_188	1	27.9728	24.9559	27.9061	27.198	26.3225	26.1453	PF01676;PF10143	2,3-bisphosphoglycerate-independent phosphoglycerate mutase;Metalloenzyme superfamily	cd16011	iPGM_like	IPR004456;IPR006124	2,3-bisphosphoglycerate-independent phosphoglycerate mutase;Metalloenzyme			ko00010;ko00260;ko00680	5.4.2.12	14	61.7	0.638068	0.14291	0.145971	0.261727	0.573643	0.734495
MAG004	coM.004-NODE_3_length_395860_cov_749.971_189	coM.004-NODE_3_length_395860_cov_749.971_189	1	23.9732	23.1065	25.2945	23.9324	23.7797	NaN											3	59.7	0.458847	0.175418	0.53485	0.0632014	0.190987	NaN
MAG004	coM.004-NODE_3_length_395860_cov_749.971_196	coM.004-NODE_3_length_395860_cov_749.971_196	1	NaN	25.8448	25.3846	26.1449	NaN	NaN	PF09413	Putative prokaryotic signal transducing protein			IPR018551	Domain of unknown function DUF2007					3	39.8	NaN	0.11668	NaN	NaN	NaN	NaN
MAG004	coM.004-NODE_3_length_395860_cov_749.971_199	coM.004-NODE_3_length_395860_cov_749.971_199	1	25.7865	NaN	26.6629	NaN	NaN	NaN	PF05957	Bacterial protein of unknown function (DUF883)			IPR010279	Inner membrane protein YqjD/ElaB	GO:0033554	cellular response to stress			4	38.6	1.67882	NaN	0.135525	NaN	NaN	NaN
MAG004	coM.004-NODE_3_length_395860_cov_749.971_204	coM.004-NODE_3_length_395860_cov_749.971_204	1	NaN	NaN	NaN	22.6503	21.3979	NaN	PF02627	Carboxymuconolactone decarboxylase family			IPR003779	Carboxymuconolactone decarboxylase-like	GO:0055114	oxidation-reduction process	ko00480	1.11.1.15	2	22.6	NaN	NaN	NaN	0.0271345	NaN	NaN
MAG004	coM.004-NODE_3_length_395860_cov_749.971_228	coM.004-NODE_3_length_395860_cov_749.971_228	1	25.8969	NaN	26.3601	NaN	NaN	NaN	PF00529;PF16576	Barrel-sandwich domain of CusB or HlyD membrane-fusion;HlyD membrane-fusion protein of T1SS			IPR006143;IPR032317	RND efflux pump, membrane fusion protein;RND efflux pump, membrane fusion protein, barrel-sandwich domain	GO:0055085	transmembrane transport			7	35.4	0.926498	NaN	0.887482	NaN	NaN	NaN
MAG004	coM.004-NODE_3_length_395860_cov_749.971_231	coM.004-NODE_3_length_395860_cov_749.971_231	1	NaN	21.8959	NaN	NaN	NaN	21.1329	PF01135	Protein-L-isoaspartate(D-aspartate) O-methyltransferase (PCMT)	cd02440	AdoMet_MTases							1	6.8	NaN	0.426279	NaN	NaN	NaN	NaN
MAG004	coM.004-NODE_3_length_395860_cov_749.971_239	coM.004-NODE_3_length_395860_cov_749.971_239	1	NaN	22.9528	23.7801	NaN	NaN	NaN	PF00657	GDSL-like Lipase/Acylhydrolase			IPR001087	GDSL lipase/esterase					4	16.3	NaN	0.685559	NaN	NaN	NaN	NaN
MAG004	coM.004-NODE_3_length_395860_cov_749.971_240	coM.004-NODE_3_length_395860_cov_749.971_240	1	NaN	NaN	23.1833	NaN	NaN	NaN	PF03349	Outer membrane protein transport protein (OMPP1/FadL/TodX)			IPR005017	Outer membrane protein transport protein (OMPP1/FadL/TodX)					2	10.5	NaN	NaN	0.368044	NaN	NaN	NaN
MAG004	coM.004-NODE_3_length_395860_cov_749.971_245	coM.004-NODE_3_length_395860_cov_749.971_245	1	28.5186	30.1245	28.488	30.2228	27.4779	28.2696	PF13371;PF13432;PF13620	Carboxypeptidase regulatory-like domain;Tetratricopeptide repeat									12	53.6	0.0803152	0.182057	0.827999	0.0792765	1.29503	0.0938816
MAG004	coM.004-NODE_3_length_395860_cov_749.971_246	coM.004-NODE_3_length_395860_cov_749.971_246	1	31.5415	25.9921	32.4396	28.2286	31.7983	29.0578	PF00593;PF07715;PF13620	Carboxypeptidase regulatory-like domain;TonB dependent receptor;TonB-dependent Receptor Plug Domain			IPR000531;IPR012910	TonB-dependent receptor, plug domain;TonB-dependent receptor-like, beta-barrel	GO:0006810	transport			43	60.4	0.776076	1.55013	0.254802	0.267233	0.235434	0.203035
MAG004	coM.004-NODE_3_length_395860_cov_749.971_249	coM.004-NODE_3_length_395860_cov_749.971_249	1	30.0707	28.0225	29.896	29.6136	29.6608	29.5029	PF01515	Phosphate acetyl/butaryl transferase			IPR002505	Phosphate acetyl/butaryl transferase	GO:0008152	metabolic process	ko00430;ko00620;ko00640;ko00680;ko00720	2.3.1.8	14	73.7	0.198311	0.183175	0.200194	0.16359	0.0704175	0.256386
MAG004	coM.004-NODE_3_length_395860_cov_749.971_25	coM.004-NODE_3_length_395860_cov_749.971_25	1	26.4172	24.6911	26.841	25.0752	25.3614	23.6976	PF08308	PEGA domain			IPR013229	PEGA					8	45.8	1.63265	0.2747	0.0836517	1.34449	1.85068	NaN
MAG004	coM.004-NODE_3_length_395860_cov_749.971_250	coM.004-NODE_3_length_395860_cov_749.971_250	1	28.2694	24.594	27.328	NaN	25.2985	NaN	PF00871	Acetokinase family			IPR000890	Aliphatic acid kinase, short-chain	GO:0008152;GO:0016310	metabolic process;phosphorylation	ko00430;ko00620;ko00640;ko00680;ko00720	2.7.2.1	7	30.6	0.337521	NaN	0.31716	NaN	0.180795	NaN
MAG004	coM.004-NODE_3_length_395860_cov_749.971_267	coM.004-NODE_3_length_395860_cov_749.971_267	2	29.3937	28.8696	28.2999	30.0895	28.389	29.8201	PF01571;PF08669	Aminomethyltransferase folate-binding domain;Glycine cleavage T-protein C-terminal barrel domain			IPR006222;IPR013977	Aminomethyltransferase, folate-binding domain;Glycine cleavage T-protein, C-terminal barrel domain			ko00260;ko00670	2.1.2.10	14	63.2	0.393971	0.110826	0.122113	0.0407145	0.235277	0.122129
MAG004	coM.004-NODE_3_length_395860_cov_749.971_268	coM.004-NODE_3_length_395860_cov_749.971_268	1	26.7315	29.4461	26.983	30.0971	26.704	28.8225	PF01597	Glycine cleavage H-protein	cd06848	GCS_H	IPR033753	Glycine cleavage system H-protein/Simiate					3	34.4	0.358612	0.301404	0.688595	0.115853	0.707071	0.4538
MAG004	coM.004-NODE_3_length_395860_cov_749.971_269	coM.004-NODE_3_length_395860_cov_749.971_269	4	30.4698	28.7216	30.7389	29.7233	30.2661	29.3774	PF02347	Glycine cleavage system P-protein	cd00613	GDC-P	IPR020581	Glycine cleavage system P protein	GO:0006546;GO:0055114	glycine catabolic process;oxidation-reduction process	ko00260	1.4.4.2	36	69.3	0.668107	0.473514	0.0923603	0.0766587	0.0460981	0.00914283
MAG004	coM.004-NODE_3_length_395860_cov_749.971_273	coM.004-NODE_3_length_395860_cov_749.971_273	1	NaN	24.0032	NaN	23.2239	NaN	24.4057	PF12697	Alpha/beta hydrolase family			IPR000073	Alpha/beta hydrolase fold-1					3	28.9	NaN	NaN	NaN	0.463946	NaN	0.289581
MAG004	coM.004-NODE_3_length_395860_cov_749.971_278	coM.004-NODE_3_length_395860_cov_749.971_278	1	25.8539	NaN	25.5628	NaN	NaN	NaN	PF00011	Hsp20/alpha crystallin family	cd06464	ACD_sHsps-like	IPR002068	Alpha crystallin/Hsp20 domain					6	41.9	2.04141	NaN	0.465703	NaN	NaN	NaN
MAG004	coM.004-NODE_3_length_395860_cov_749.971_28	coM.004-NODE_3_length_395860_cov_749.971_28	1	24.7107	27.0244	24.7445	27.7	24.7842	27.4219	PF01230	HIT domain	cd01276	PKCI_related	IPR001310	Histidine triad (HIT) protein					4	66.1	0.430605	0.308615	NaN	0.339056	0.130653	0.0562178
MAG004	coM.004-NODE_3_length_395860_cov_749.971_288	coM.004-NODE_3_length_395860_cov_749.971_288	1	NaN	23.733	NaN	24.2271	NaN	NaN	PF08448	PAS fold			IPR013656	PAS fold-4					2	37.2	NaN	0.529485	NaN	NaN	NaN	NaN
MAG004	coM.004-NODE_3_length_395860_cov_749.971_302	coM.004-NODE_3_length_395860_cov_749.971_302	1	25.02	NaN	24.4041	NaN	24.4308	NaN	PF00092;PF16697	Inner membrane component of T3SS, cytoplasmic domain;von Willebrand factor type A domain	cd00060;cd00198	FHA;vWFA	IPR000253;IPR002035;IPR032030	Forkhead-associated (FHA) domain;von Willebrand factor, type A;YscD, cytoplasmic domain					4	14.9	0.327694	NaN	NaN	NaN	NaN	NaN
MAG004	coM.004-NODE_3_length_395860_cov_749.971_311	coM.004-NODE_3_length_395860_cov_749.971_311	1	29.0924	25.9203	28.2142	27.1831	28.6906	28.0645	PF10459	Peptidase S46			IPR019500	Peptidase S46					29	60.9	0.391248	0.120799	0.0738548	0.0420403	0.110674	0.407964
MAG004	coM.004-NODE_3_length_395860_cov_749.971_321	coM.004-NODE_3_length_395860_cov_749.971_321	1	29.7266	28.8146	30.0131	29.9237	29.5899	28.8763	PF01293	Phosphoenolpyruvate carboxykinase	cd00484	PEPCK_ATP	IPR001272	Phosphoenolpyruvate carboxykinase, ATP-utilising	GO:0006094	gluconeogenesis	ko00010;ko00020;ko00620;ko00710	4.1.1.49	27	79.6	0.171512	0.253825	0.00461255	0.0230371	0.436606	0.299918
MAG004	coM.004-NODE_3_length_395860_cov_749.971_322	coM.004-NODE_3_length_395860_cov_749.971_322	1	29.7554	24.4464	28.562	24.0582	25.9366	24.1163	PF00155	Aminotransferase class I and II	cd00609	AAT_like	IPR004839	Aminotransferase, class I/classII	GO:0009058	biosynthetic process			17	56.5	1.38719	0.26555	0.165883	0.0488782	0.140693	0.285331
MAG004	coM.004-NODE_3_length_395860_cov_749.971_323	coM.004-NODE_3_length_395860_cov_749.971_323	1	29.0625	27.263	28.3909	28.4265	29.0008	27.6373											19	49.3	0.0689807	0.129278	0.502757	0.203876	0.0861191	0.287396
MAG004	coM.004-NODE_3_length_395860_cov_749.971_324	coM.004-NODE_3_length_395860_cov_749.971_324	1	25.8788	NaN	26.3282	NaN	26.0355	24.9656	PF00326	Prolyl oligopeptidase family			IPR001375	Peptidase S9, prolyl oligopeptidase, catalytic domain	GO:0006508	proteolysis			2	19	0.206652	NaN	0.164174	NaN	0.169109	0.702241
MAG004	coM.004-NODE_3_length_395860_cov_749.971_41	coM.004-NODE_3_length_395860_cov_749.971_41	1	22.949	25.1284	NaN	24.2902	NaN	NaN	PF00887	Acyl CoA binding protein			IPR000582	Acyl-CoA-binding protein, ACBP					3	47.1	NaN	1.08438	NaN	0.757628	NaN	NaN
MAG004	coM.004-NODE_3_length_395860_cov_749.971_42	coM.004-NODE_3_length_395860_cov_749.971_42	1	NaN	25.8272	NaN	25.7555	NaN	26.247	PF11845	Protein of unknown function (DUF3365)			IPR021796	Protein of unknown function DUF3365					4	32.5	NaN	0.537924	NaN	0.401817	NaN	0.00746775
MAG004	coM.004-NODE_3_length_395860_cov_749.971_44	coM.004-NODE_3_length_395860_cov_749.971_44	1	27.7784	23.638	26.8018	24.3038	26.2842	24.255	PF00675;PF05193	Insulinase (Peptidase family M16);Peptidase M16 inactive domain			IPR007863;IPR011765	Peptidase M16, C-terminal;Peptidase M16, N-terminal					9	26.6	0.489592	0.404699	0.614293	NaN	0.601138	0.552609
MAG004	coM.004-NODE_3_length_395860_cov_749.971_45	coM.004-NODE_3_length_395860_cov_749.971_45	1	29.5688	25.9657	29.2026	27.6883	29.1193	26.7565	PF00675;PF05193	Insulinase (Peptidase family M16);Peptidase M16 inactive domain			IPR007863;IPR011765	Peptidase M16, C-terminal;Peptidase M16, N-terminal					17	50	0.125151	0.45679	0.409033	0.164912	0.159803	0.0110674
MAG004	coM.004-NODE_3_length_395860_cov_749.971_48	coM.004-NODE_3_length_395860_cov_749.971_48	1	32.505	30.7219	32.0807	31.0402	31.8487	30.0951	PF01558;PF01855;PF02775;PF10371;PF13484;PF17147	4Fe-4S double cluster binding domain;Domain of unknown function;Pyruvate ferredoxin/flavodoxin oxidoreductase;Pyruvate flavodoxin/ferredoxin oxidoreductase, thiamine diP-bdg;Pyruvate:ferredoxin oxidoreductase core domain II;Thiamine pyrophosphate enzyme, C-terminal TPP binding domain	cd03377;cd07034	TPP_PFOR_PNO;TPP_PYR_PFOR_IOR-alpha_like	IPR002880;IPR011766;IPR019456;IPR019752;IPR033412	Pyruvate flavodoxin/ferredoxin oxidoreductase, N-terminal;Pyruvate/ketoisovalerate oxidoreductase, catalytic domain;Pyruvate:ferredoxin oxidoreductase, core domain II;Pyruvate-flavodoxin oxidoreductase, EKR domain;Thiamine pyrophosphate enzyme, C-terminal TPP-binding	GO:0055114	oxidation-reduction process			68	73.5	0.397757	0.769011	0.0772454	0.106806	0.200979	0.0935404
MAG004	coM.004-NODE_3_length_395860_cov_749.971_49	coM.004-NODE_3_length_395860_cov_749.971_49	2	29.4211	27.7053	28.5221	27.9	28.1243	28.0051	PF01180	Dihydroorotate dehydrogenase	cd04739	DHOD_like	IPR005720	Dihydroorotate dehydrogenase domain	GO:0055114	oxidation-reduction process			13	53.6	0.185713	0.45568	0.118967	0.102884	0.269879	0.211042
MAG004	coM.004-NODE_3_length_395860_cov_749.971_52	coM.004-NODE_3_length_395860_cov_749.971_52	1	NaN	25.3733	NaN	26.0885	NaN	25.0646	PF01641	SelR domain			IPR002579	Peptide methionine sulphoxide reductase MrsB	GO:0055114	oxidation-reduction process			4	44.3	NaN	0.667914	NaN	0.08631	NaN	1.4383
MAG004	coM.004-NODE_3_length_395860_cov_749.971_74	coM.004-NODE_3_length_395860_cov_749.971_74	1	27.6582	24.6464	27.6353	26.1321	27.9064	24.9812	PF01268	Formate--tetrahydrofolate ligase	cd00477	FTHFS	IPR000559	Formate-tetrahydrofolate ligase, FTHFS			ko00670;ko00720	6.3.4.3	12	36.8	0.893902	0.158185	0.0314638	0.0501123	0.360205	NaN
MAG004	coM.004-NODE_3_length_395860_cov_749.971_75	coM.004-NODE_3_length_395860_cov_749.971_75	1	25.7032	20.824	25.2592	22.7131	24.8004	23.965	PF00207;PF01835	Alpha-2-macroglobulin family;MG2 domain	cd00688	ISOPREN_C2_like	IPR001599;IPR002890	Alpha-2-macroglobulin;Alpha-2-macroglobulin, N-terminal					9	9.1	0.311136	NaN	0.57741	0.203523	0.301412	0.977807
MAG004	coM.004-NODE_3_length_395860_cov_749.971_84	coM.004-NODE_3_length_395860_cov_749.971_84	1	28.8432	27.162	28.3445	28.1652	28.6925	29.1247	PF12706	Beta-lactamase superfamily domain			IPR001279	Metallo-beta-lactamase					9	65.8	0.854724	0.135406	0.15829	0.194712	0.241008	0.0282337
MAG004	coM.004-NODE_3_length_395860_cov_749.971_87	coM.004-NODE_3_length_395860_cov_749.971_87	1	24.7994	NaN	23.9845	23.1677	24.1285	23.7528	PF13561	Enoyl-(Acyl carrier protein) reductase									4	36.8	0.921784	NaN	0.280667	NaN	0.248596	0.180116
MAG004	coM.004-NODE_3_length_395860_cov_749.971_93	coM.004-NODE_3_length_395860_cov_749.971_93	1	28.2534	25.6975	28.6304	28.1907	27.5739	27.6465	PF11534	Hexameric tyrosine-coordinated heme protein (HTHP)			IPR021111	Hexameric tyrosine-coordinated heme protein (HTHP)					5	80.8	0.527362	0.250129	0.0829585	0.271445	0.238528	0.987221
MAG004	coM.004-NODE_3_length_395860_cov_749.971_96	coM.004-NODE_3_length_395860_cov_749.971_96	1	26.5595	24.8454	24.0837	24.7061	23.4551	23.3673	PF07992;PF14721	Apoptosis-inducing factor, mitochondrion-associated, C-term;Pyridine nucleotide-disulphide oxidoreductase			IPR023753;IPR029324	FAD/NAD(P)-binding domain;Mitochondrial apoptosis-inducing factor, C-terminal domain	GO:0055114	oxidation-reduction process			6	27.6	1.02196	0.252158	0.299172	0.0377906	0.14005	NaN
MAG004	coM.004-NODE_37413_length_4091_cov_910.279_1	coM.004-NODE_37413_length_4091_cov_910.279_1	1	NaN	23.3302	NaN	23.5272	NaN	24.7339	PF07675	Cleaved Adhesin Domain			IPR011628	Cleaved adhesin					2	5.2	NaN	0.280939	NaN	NaN	NaN	0.114084
MAG004	coM.004-NODE_411_length_83794_cov_703.344_11	coM.004-NODE_411_length_83794_cov_703.344_11	1	22.4944	22.3097	NaN	22.8028	NaN	22.4945	PF07920	Protein of unknown function (DUF1684)			IPR012467	Protein of unknown function DUF1684					3	21	NaN	0.236654	NaN	0.106581	NaN	0.709342
MAG004	coM.004-NODE_411_length_83794_cov_703.344_15	coM.004-NODE_411_length_83794_cov_703.344_15	1	28.4702	26.3293	28.2619	27.6414	28.1991	27.0686	PF00441;PF02770;PF02771	Acyl-CoA dehydrogenase, C-terminal domain;Acyl-CoA dehydrogenase, middle domain;Acyl-CoA dehydrogenase, N-terminal domain			IPR006091;IPR009075;IPR013786	Acyl-CoA dehydrogenase/oxidase C-terminal;Acyl-CoA dehydrogenase/oxidase, N-terminal;Acyl-CoA oxidase/dehydrogenase, central domain	GO:0055114	oxidation-reduction process			18	62.3	0.00983541	0.163064	0.173889	0.172871	0.133365	0.217671
MAG004	coM.004-NODE_411_length_83794_cov_703.344_16	coM.004-NODE_411_length_83794_cov_703.344_16	1	27.1118	NaN	26.829	23.9185	25.4151	22.3669											20	14	0.906896	NaN	0.00325171	0.530582	0.595285	NaN
MAG004	coM.004-NODE_411_length_83794_cov_703.344_17	coM.004-NODE_411_length_83794_cov_703.344_17	1	25.767	24.3388	26.059	24.0285	25.3375	22.8667	PF00364;PF01039;PF02785	Biotin carboxylase C-terminal domain;Biotin-requiring enzyme;Carboxyl transferase domain	cd06850	biotinyl_domain	IPR000089;IPR005482;IPR034733	Acetyl-CoA carboxylase;Biotin carboxylase, C-terminal;Biotin/lipoyl attachment			ko00061;ko00254;ko00620;ko00640;ko00720	6.4.1.2	8	10.5	0.954629	NaN	0.522733	0.2805	0.183213	0.550318
MAG004	coM.004-NODE_411_length_83794_cov_703.344_2	coM.004-NODE_411_length_83794_cov_703.344_2	1	32.3957	29.8388	31.7151	30.8719	32.1594	30.5336	PF00155	Aminotransferase class I and II	cd00609	AAT_like	IPR004839	Aminotransferase, class I/classII	GO:0009058	biosynthetic process			22	73.7	0.428751	0.49069	0.247502	0.130733	0.0974853	0.237853
MAG004	coM.004-NODE_411_length_83794_cov_703.344_38	coM.004-NODE_411_length_83794_cov_703.344_38	1	NaN	28.8732	28.0761	28.388	28.4447	27.4823	PF00012	Hsp70 protein	cd10234	HSPA9-Ssq1-like_NBD	IPR013126	Heat shock protein 70 family					1	2.6	NaN	NaN	0.18652	0.0962661	0.00220647	0.0411286
MAG004	coM.004-NODE_411_length_83794_cov_703.344_39	coM.004-NODE_411_length_83794_cov_703.344_39	1	23.9296	NaN	23.0041	23.464	23.1176	NaN	PF01025	GrpE	cd00446	GrpE	IPR000740	GrpE nucleotide exchange factor	GO:0006457	protein folding			3	25.5	0.857141	NaN	NaN	NaN	NaN	NaN
MAG004	coM.004-NODE_411_length_83794_cov_703.344_4	coM.004-NODE_411_length_83794_cov_703.344_4	1	25.3422	23.073	24.9699	24.2765	23.9361	23.5504	PF01262;PF05222	Alanine dehydrogenase/PNT, C-terminal domain;Alanine dehydrogenase/PNT, N-terminal domain	cd05305	L-AlaDH	IPR007698;IPR007886;IPR008141	Alanine dehydrogenase;Alanine dehydrogenase/pyridine nucleotide transhydrogenase, NAD(H)-binding domain;Alanine dehydrogenase/pyridine nucleotide transhydrogenase, N-terminal	GO:0042853	L-alanine catabolic process	ko00250;ko00430	1.4.1.1	2	11.6	0.380403	NaN	0.123045	NaN	0.031333	NaN
MAG004	coM.004-NODE_411_length_83794_cov_703.344_5	coM.004-NODE_411_length_83794_cov_703.344_5	1	23.6781	NaN	24.5225	NaN	22.7228	NaN	PF00676;PF02779;PF02780	Dehydrogenase E1 component;Transketolase, C-terminal domain;Transketolase, pyrimidine binding domain			IPR001017;IPR005475;IPR033248	Dehydrogenase, E1 component;Transketolase, C-terminal domain;Transketolase-like, pyrimidine-binding domain	GO:0008152	metabolic process			5	13	0.174727	NaN	0.496402	NaN	NaN	NaN
MAG004	coM.004-NODE_411_length_83794_cov_703.344_53	coM.004-NODE_411_length_83794_cov_703.344_53	1	25.6819	NaN	24.9424	24.5023	NaN	24.6051	PF01883;PF10609	Iron-sulfur cluster assembly protein;NUBPL iron-transfer P-loop NTPase	cd02037	MRP-like	IPR002744;IPR019591;IPR033756	Flagellum site-determining protein YlxH/ Fe-S cluster assembling factor NBP35;MIP18 family-like;Mrp/NBP35 ATP-binding protein					5	20.4	1.19262	NaN	NaN	NaN	NaN	NaN
MAG004	coM.004-NODE_411_length_83794_cov_703.344_59	coM.004-NODE_411_length_83794_cov_703.344_59	1	24.1371	21.7736	23.4982	NaN	22.4573	20.9084	PF00984;PF03720;PF03721	UDP-glucose/GDP-mannose dehydrogenase family, central domain;UDP-glucose/GDP-mannose dehydrogenase family, NAD binding domain;UDP-glucose/GDP-mannose dehydrogenase family, UDP binding domain			IPR001732;IPR014026;IPR014027	UDP-glucose/GDP-mannose dehydrogenase, C-terminal;UDP-glucose/GDP-mannose dehydrogenase, dimerisation;UDP-glucose/GDP-mannose dehydrogenase, N-terminal	GO:0055114	oxidation-reduction process			3	9.8	1.29147	0.120715	1.13823	NaN	0.101295	NaN
MAG004	coM.004-NODE_411_length_83794_cov_703.344_8	coM.004-NODE_411_length_83794_cov_703.344_8	1	21.8018	21.7101	NaN	22.0534	20.3559	22.0854	PF01875	Memo-like protein	cd07361	MEMO_like	IPR002737	MEMO1 family					2	19.6	0.128609	0.276722	NaN	0.451253	NaN	0.785608
MAG004	coM.004-NODE_42_length_176108_cov_828.62_104	coM.004-NODE_42_length_176108_cov_828.62_104	1	25.8503	24.073	26.434	NaN	25.6122	NaN	PF13505	Outer membrane protein beta-barrel domain			IPR027385	Outer membrane protein beta-barrel					9	48.6	0.743732	NaN	0.713583	NaN	0.0848038	NaN
MAG004	coM.004-NODE_42_length_176108_cov_828.62_106	coM.004-NODE_42_length_176108_cov_828.62_106	1	28.509	31.3412	28.0296	31.4683	29.5546	31.3286	PF00160	Cyclophilin type peptidyl-prolyl cis-trans isomerase/CLD	cd01920	cyclophilin_EcCYP_like	IPR002130	Cyclophilin-type peptidyl-prolyl cis-trans isomerase domain	GO:0000413	protein peptidyl-prolyl isomerization			12	68.6	0.260474	0.433841	0.0846417	0.31871	0.103425	0.594126
MAG004	coM.004-NODE_42_length_176108_cov_828.62_108	coM.004-NODE_42_length_176108_cov_828.62_108	1	27.7509	26.906	27.214	28.5855	26.7688	28.7053	PF00121	Triosephosphate isomerase	cd00311	TIM	IPR000652	Triosephosphate isomerase	GO:0008152	metabolic process	ko00010;ko00051;ko00562;ko00710	5.3.1.1	11	74.1	0.909776	0.372123	0.180693	0.0924601	0.0984078	0.511377
MAG004	coM.004-NODE_42_length_176108_cov_828.62_109	coM.004-NODE_42_length_176108_cov_828.62_109	1	28.9872	29.2431	27.7421	30.0984	28.1266	30.7101	PF00162	Phosphoglycerate kinase			IPR001576	Phosphoglycerate kinase	GO:0006096	glycolytic process	ko00010;ko00710	2.7.2.3	20	66.8	0.271875	0.171663	0.220058	0.0908416	0.108742	0.114057
MAG004	coM.004-NODE_42_length_176108_cov_828.62_115	coM.004-NODE_42_length_176108_cov_828.62_115	1	25.088	NaN	25.7002	24.9817	24.2792	23.9035	PF13353	4Fe-4S single cluster domain	cd01335	Radical_SAM							5	25.3	0.904525	NaN	NaN	NaN	NaN	NaN
MAG004	coM.004-NODE_42_length_176108_cov_828.62_121	coM.004-NODE_42_length_176108_cov_828.62_121	1	31.162	28.2382	30.6732	29.1418	31.187	28.9504	PF02550;PF13336	Acetyl-CoA hydrolase/transferase C-terminal domain;Acetyl-CoA hydrolase/transferase N-terminal domain			IPR003702;IPR026888	Acetyl-CoA hydrolase/transferase;Acetyl-CoA hydrolase/transferase C-terminal domain	GO:0006084	acetyl-CoA metabolic process			23	65	0.238369	0.30646	0.0660647	0.377753	0.212727	0.0638245
MAG004	coM.004-NODE_42_length_176108_cov_828.62_122	coM.004-NODE_42_length_176108_cov_828.62_122	1	30.4603	27.3146	29.9642	28.6082	30.1207	27.8252	PF01262;PF05222	Alanine dehydrogenase/PNT, C-terminal domain;Alanine dehydrogenase/PNT, N-terminal domain	cd05305	L-AlaDH	IPR007698;IPR007886;IPR008141	Alanine dehydrogenase;Alanine dehydrogenase/pyridine nucleotide transhydrogenase, NAD(H)-binding domain;Alanine dehydrogenase/pyridine nucleotide transhydrogenase, N-terminal	GO:0042853	L-alanine catabolic process	ko00250;ko00430	1.4.1.1	13	65.3	0.325526	0.58521	0.286627	0.0698424	0.0769543	0.542568
MAG004	coM.004-NODE_42_length_176108_cov_828.62_130	coM.004-NODE_42_length_176108_cov_828.62_130	1	27.4702	27.2283	27.6351	28.2638	27.3612	28.2445	PF03091	CutA1 divalent ion tolerance protein			IPR004323	Divalent ion tolerance protein, CutA	GO:0010038	response to metal ion			8	72.4	0.915062	0.558769	0.371398	0.0200053	0.146735	0.0457398
MAG004	coM.004-NODE_42_length_176108_cov_828.62_132	coM.004-NODE_42_length_176108_cov_828.62_132	1	25.0987	25.403	25.2395	24.4555	25.4216	NaN	PF12836	Helix-hairpin-helix motif									2	32.1	1.2584	0.189907	0.589774	NaN	0.740116	NaN
MAG004	coM.004-NODE_42_length_176108_cov_828.62_135	coM.004-NODE_42_length_176108_cov_828.62_135	1	24.8874	23.9513	23.1889	25.1599	23.3274	24.8822	PF00215	Orotidine 5'-phosphate decarboxylase / HUMPS family	cd04725	OMP_decarboxylase_like	IPR001754	Orotidine 5'-phosphate decarboxylase domain	GO:0006207	'de novo' pyrimidine nucleobase biosynthetic process	ko00240	4.1.1.23	5	63.9	0.851406	0.812063	0.0943483	0.446169	0.408162	0.319902
MAG004	coM.004-NODE_42_length_176108_cov_828.62_137	coM.004-NODE_42_length_176108_cov_828.62_137	1	24.1866	NaN	23.7012	NaN	23.3971	22.9893	PF00175;PF00970;PF10418	Iron-sulfur cluster binding domain of dihydroorotate dehydrogenase B;Oxidoreductase FAD-binding domain;Oxidoreductase NAD-binding domain	cd06218	DHOD_e_trans	IPR001433;IPR008333;IPR019480	Dihydroorotate dehydrogenase, electron transfer subunit, iron-sulphur cluster binding domain;Oxidoreductase FAD/NAD(P)-binding;Oxidoreductase, FAD-binding domain	GO:0055114	oxidation-reduction process			3	20.1	0.11386	NaN	NaN	NaN	0.388251	NaN
MAG004	coM.004-NODE_42_length_176108_cov_828.62_31	coM.004-NODE_42_length_176108_cov_828.62_31	1	27.498	24.9454	28.0457	26.6958	26.6429	26.2004	PF13801	Heavy-metal resistance	cd09916	CpxP_like	IPR012899;IPR025961	Heavy-metal resistance protein;LTXXQ motif family protein					4	36.3	0.926214	0.0298993	0.367743	0.569499	0.880974	0.0480461
MAG004	coM.004-NODE_42_length_176108_cov_828.62_36	coM.004-NODE_42_length_176108_cov_828.62_36	1	23.5585	NaN	NaN	NaN	23.4112	NaN	PF00456;PF02779;PF02780	Transketolase, C-terminal domain;Transketolase, pyrimidine binding domain;Transketolase, thiamine diphosphate binding domain	cd02012;cd07033	TPP_PYR_DXS_TK_like;TPP_TK	IPR005474;IPR005475;IPR033248	Transketolase, C-terminal domain;Transketolase, N-terminal;Transketolase-like, pyrimidine-binding domain			ko00730;ko00900	2.2.1.7	3	11.7	0.318	NaN	NaN	NaN	0.229039	NaN
MAG004	coM.004-NODE_42_length_176108_cov_828.62_37	coM.004-NODE_42_length_176108_cov_828.62_37	1	29.9834	25.7892	30.3698	24.9852	28.218	NaN											10	65.8	0.929764	NaN	0.309458	NaN	0.345695	NaN
MAG004	coM.004-NODE_42_length_176108_cov_828.62_54	coM.004-NODE_42_length_176108_cov_828.62_54	1	25.383	24.5124	24.7222	25.1621	22.9038	24.5328	PF01071;PF02843;PF02844	Phosphoribosylglycinamide synthetase, ATP-grasp (A) domain;Phosphoribosylglycinamide synthetase, C domain;Phosphoribosylglycinamide synthetase, N domain			IPR020560;IPR020561;IPR020562	Phosphoribosylglycinamide synthetase, ATP-grasp (A) domain;Phosphoribosylglycinamide synthetase, C-domain;Phosphoribosylglycinamide synthetase, N-terminal	GO:0009113	purine nucleobase biosynthetic process	ko00230	6.3.4.13	6	22.3	0.242616	0.0666512	0.532334	0.340323	0.269527	0.188771
MAG004	coM.004-NODE_42_length_176108_cov_828.62_60	coM.004-NODE_42_length_176108_cov_828.62_60	1	23.9398	22.5132	NaN	24.6207	NaN	26.2563	PF03061	Thioesterase superfamily	cd03443	PaaI_thioesterase	IPR006683	Thioesterase domain					1	14.3	NaN	0.386318	NaN	0.664495	NaN	0.0310767
MAG004	coM.004-NODE_42_length_176108_cov_828.62_61	coM.004-NODE_42_length_176108_cov_828.62_61	1	29.6196	27.5522	29.0417	28.8003	29.4292	29.1566	PF00557	Metallopeptidase family M24			IPR000994	Peptidase M24					15	55.2	0.262851	0.16234	0.0207133	0.22267	0.103653	0.180684
MAG004	coM.004-NODE_42_length_176108_cov_828.62_78	coM.004-NODE_42_length_176108_cov_828.62_78	1	26.7578	27.9364	25.297	28.9667	26.7684	28.3602	PF05163	DinB family			IPR007837	DNA damage-inducible protein DinB					10	81.4	0.11837	0.60364	0.33497	0.297052	0.358396	0.166118
MAG004	coM.004-NODE_42_length_176108_cov_828.62_89	coM.004-NODE_42_length_176108_cov_828.62_89	1	29.5886	27.0375	28.9939	28.3385	29.3231	27.7848	PF01212	Beta-eliminating lyase			IPR001597	Aromatic amino acid beta-eliminating lyase/threonine aldolase	GO:0006520	cellular amino acid metabolic process			20	60.2	0.264798	0.197672	0.363833	0.0691438	0.239818	0.246499
MAG004	coM.004-NODE_42_length_176108_cov_828.62_90	coM.004-NODE_42_length_176108_cov_828.62_90	1	23.2382	NaN	23.3656	NaN	23.3115	NaN	PF00246	Zinc carboxypeptidase			IPR000834	Peptidase M14, carboxypeptidase A	GO:0006508	proteolysis			4	14	0.206201	NaN	NaN	NaN	0.349891	NaN
MAG004	coM.004-NODE_42296_length_3694_cov_1155.41_3	coM.004-NODE_42296_length_3694_cov_1155.41_3	1	28.6751	26.0718	28.0556	26.2545	29.1898	25.4546	PF13252	Protein of unknown function (DUF4043)			IPR025267	Protein of unknown function DUF4043					10	41.5	0.779536	0.223205	0.531245	0.451121	0.14921	0.472015
MAG004	coM.004-NODE_458_length_80304_cov_786.645_14	coM.004-NODE_458_length_80304_cov_786.645_14	1	NaN	25.4907	NaN	25.7953	NaN	22.7424	PF03259	Roadblock/LC7 domain			IPR004942	Roadblock/LAMTOR2 domain					4	51.2	NaN	0.0901761	NaN	0.142783	NaN	NaN
MAG004	coM.004-NODE_458_length_80304_cov_786.645_27	coM.004-NODE_458_length_80304_cov_786.645_27	1	NaN	22.9852	NaN	24.5222	NaN	22.8677	PF00578	AhpC/TSA family			IPR000866	Alkyl hydroperoxide reductase subunit C/ Thiol specific antioxidant	GO:0055114	oxidation-reduction process	ko00480	1.11.1.15	2	20	NaN	0.280235	NaN	0.196151	NaN	0.458455
MAG004	coM.004-NODE_458_length_80304_cov_786.645_41	coM.004-NODE_458_length_80304_cov_786.645_41	1	28.275	26.5115	27.9421	24.4939	25.9333	24.808	PF13432;PF14559	Tetratricopeptide repeat									10	47.6	0.446251	0.76373	0.478237	0.131904	0.61005	0.112681
MAG004	coM.004-NODE_458_length_80304_cov_786.645_42	coM.004-NODE_458_length_80304_cov_786.645_42	1	25.7818	NaN	25.6546	NaN	22.958	NaN	PF14332	Domain of unknown function (DUF4388)			IPR025497	Domain of unknown function DUF4388					4	26	1.47404	NaN	1.13078	NaN	NaN	NaN
MAG004	coM.004-NODE_458_length_80304_cov_786.645_43	coM.004-NODE_458_length_80304_cov_786.645_43	1	29.3976	26.4506	28.7984	27.6601	28.389	27.7403	PF03544	Gram-negative bacterial TonB protein C-terminal			IPR006260	TonB, C-terminal	GO:0006810	transport			7	38.5	0.330391	0.407377	0.37077	0.0450182	0.131024	0.120954
MAG004	coM.004-NODE_458_length_80304_cov_786.645_45	coM.004-NODE_458_length_80304_cov_786.645_45	1	24.1342	NaN	NaN	NaN	NaN	NaN	PF02472	Biopolymer transport protein ExbD/TolR			IPR003400	Biopolymer transport protein ExbD/TolR	GO:0006810	transport			2	28	0.875956	NaN	NaN	NaN	NaN	NaN
MAG004	coM.004-NODE_458_length_80304_cov_786.645_46	coM.004-NODE_458_length_80304_cov_786.645_46	1	26.7672	NaN	NaN	NaN	26.2928	NaN	PF01618	MotA/TolQ/ExbB proton channel family			IPR002898	MotA/TolQ/ExbB proton channel	GO:0006810	transport			3	23.8	0.235684	NaN	NaN	NaN	0.856439	NaN
MAG004	coM.004-NODE_458_length_80304_cov_786.645_48	coM.004-NODE_458_length_80304_cov_786.645_48	1	25.6403	25.2955	26.9319	26.9734	24.7141	25.5883	PF00069;PF03544	Gram-negative bacterial TonB protein C-terminal;Protein kinase domain	cd00156;cd14014	REC;STKc_PknB_like	IPR000719;IPR001789;IPR006260	Protein kinase domain;Signal transduction response regulator, receiver domain;TonB, C-terminal	GO:0000160;GO:0006468;GO:0006810	phosphorelay signal transduction system;protein phosphorylation;transport			9	18.5	0.582216	0.695773	0.952987	0.069895	0.299053	0.643158
MAG004	coM.004-NODE_458_length_80304_cov_786.645_53	coM.004-NODE_458_length_80304_cov_786.645_53	2	29.0205	27.7659	27.8889	28.2919	28.6065	28.2881	PF00464	Serine hydroxymethyltransferase	cd00378	SHMT	IPR001085	Serine hydroxymethyltransferase	GO:0006545;GO:0035999	glycine biosynthetic process;tetrahydrofolate interconversion	ko00260;ko00460;ko00630;ko00670;ko00680	2.1.2.1	14	54.4	0.499308	0.182406	0.527917	0.0885637	0.184579	0.305452
MAG004	coM.004-NODE_458_length_80304_cov_786.645_71	coM.004-NODE_458_length_80304_cov_786.645_71	1	28.1096	28.4258	27.4019	29.3432	25.8616	29.1212	PF07610	Protein of unknown function (DUF1573)			IPR011467	Protein of unknown function DUF1573					12	65.3	0.243838	0.205776	0.633418	0.044124	0.280438	0.268916
MAG004	coM.004-NODE_458_length_80304_cov_786.645_77	coM.004-NODE_458_length_80304_cov_786.645_77	1	28.3102	26.4605	28.5104	27.3087	27.0575	25.9297											10	83.2	1.41748	0.595318	0.166533	0.142313	0.1859	0.652557
MAG004	coM.004-NODE_458_length_80304_cov_786.645_9	coM.004-NODE_458_length_80304_cov_786.645_9	1	29.0164	24.4226	28.9537	26.3687	29.2992	24.6875	PF00027;PF00206;PF10415	Cyclic nucleotide-binding domain;Fumarase C C-terminus;Lyase	cd00038;cd01357	Aspartase;CAP_ED	IPR000595;IPR018951;IPR022761	Cyclic nucleotide-binding domain;Fumarase C, C-terminal;Fumarate lyase, N-terminal	GO:0006099	tricarboxylic acid cycle	ko00020;ko00620;ko00720	4.2.1.2	17	42.7	0.0762478	0.364041	0.143667	0.750341	0.345867	0.29461
MAG004	coM.004-NODE_52474_length_3112_cov_891.038_1	coM.004-NODE_52474_length_3112_cov_891.038_1	1	24.2452	23.6419	NaN	24.9642	24.4235	25.6247	PF01345	Domain of unknown function DUF11			IPR001434	Domain of unknown function DUF11					3	5.9	NaN	0.259144	NaN	0.585863	NaN	0.123494
MAG004	coM.004-NODE_53_length_161190_cov_758.647_1	coM.004-NODE_53_length_161190_cov_758.647_1	1	25.121	NaN	24.5382	NaN	24.6374	NaN											2	16.5	0.258252	NaN	0.175398	NaN	0.484582	NaN
MAG004	coM.004-NODE_53_length_161190_cov_758.647_10	coM.004-NODE_53_length_161190_cov_758.647_10	1	24.2157	NaN	NaN	NaN	NaN	NaN											2	22.9	0.189007	NaN	NaN	NaN	NaN	NaN
MAG004	coM.004-NODE_53_length_161190_cov_758.647_104	coM.004-NODE_53_length_161190_cov_758.647_104	1	NaN	26.7832	24.1388	25.9964	NaN	25.2461	PF00034	Cytochrome c			IPR009056	Cytochrome c-like domain					3	23.4	NaN	0.299616	NaN	0.509951	NaN	0.81808
MAG004	coM.004-NODE_53_length_161190_cov_758.647_106	coM.004-NODE_53_length_161190_cov_758.647_106	1	25.8383	24.0123	24.72	24.1471	NaN	24.1924	PF01980	Uncharacterised protein family UPF0066	cd09281	UPF0066	IPR023370	YaeB-like, N-terminal domain					4	45.3	1.68367	0.802906	0.0557323	0.137608	NaN	NaN
MAG004	coM.004-NODE_53_length_161190_cov_758.647_108	coM.004-NODE_53_length_161190_cov_758.647_108	1	24.8422	NaN	NaN	24.5142	NaN	24.2474	PF00692	dUTPase	cd07557	trimeric_dUTPase	IPR029054;IPR033704	dUTPase, trimeric;dUTPase-like					2	39.2	NaN	NaN	NaN	0.0133683	NaN	NaN
MAG004	coM.004-NODE_53_length_161190_cov_758.647_12	coM.004-NODE_53_length_161190_cov_758.647_12	1	26.0814	25.035	26.0091	25.4677	26.2573	25.5298											2	8.4	0.520806	0.345823	0.273277	0.133829	0.621862	0.410768
MAG004	coM.004-NODE_53_length_161190_cov_758.647_129	coM.004-NODE_53_length_161190_cov_758.647_129	1	27.1626	25.1639	27.2778	26.9266	27.2366	26.8879	PF01112	Asparaginase			IPR000246	Peptidase T2, asparaginase 2					8	34.7	0.868662	0.366831	0.253193	0.159859	0.375983	0.282424
MAG004	coM.004-NODE_53_length_161190_cov_758.647_130	coM.004-NODE_53_length_161190_cov_758.647_130	1	23.4416	25.4842	NaN	26.1524	NaN	25.877											2	48.5	NaN	0.297639	NaN	0.0952586	NaN	NaN
MAG004	coM.004-NODE_53_length_161190_cov_758.647_15	coM.004-NODE_53_length_161190_cov_758.647_15	1	23.2087	NaN	NaN	NaN	NaN	NaN	PF00282	Pyridoxal-dependent decarboxylase conserved domain			IPR002129	Pyridoxal phosphate-dependent decarboxylase	GO:0019752	carboxylic acid metabolic process			2	10.2	0.345332	NaN	NaN	NaN	NaN	NaN
MAG004	coM.004-NODE_53_length_161190_cov_758.647_30	coM.004-NODE_53_length_161190_cov_758.647_30	1	27.5027	28.1191	27.2459	28.2052	28.626	28.7467											5	15.9	0.160182	0.0552697	0.370225	0.246956	0.188907	0.408907
MAG004	coM.004-NODE_53_length_161190_cov_758.647_31	coM.004-NODE_53_length_161190_cov_758.647_31	1	27.187	26.142	26.4505	26.8983	27.1339	27.5131	PF00082	Subtilase family			IPR000209	Peptidase S8/S53 domain	GO:0006508	proteolysis			8	10.3	0.419092	0.486232	0.172925	0.394953	0.16851	0.0380239
MAG004	coM.004-NODE_53_length_161190_cov_758.647_46	coM.004-NODE_53_length_161190_cov_758.647_46	1	26.1964	25.3015	25.1645	26.442	26.4053	27.2723	PF01327	Polypeptide deformylase	cd00487	Pep_deformylase	IPR023635	Peptide deformylase					6	46.7	0.785943	0.247779	0.194829	0.150215	0.445078	0.406977
MAG004	coM.004-NODE_53_length_161190_cov_758.647_49	coM.004-NODE_53_length_161190_cov_758.647_49	1	22.7641	NaN	23.7123	NaN	22.8111	22.3524	PF00133;PF08264	Anticodon-binding domain of tRNA;tRNA synthetases class I (I, L, M and V)	cd00818;cd07961	Anticodon_Ia_Ile_ABEc;IleRS_core	IPR002300;IPR013155;IPR033709	Aminoacyl-tRNA synthetase, class Ia;Isoleucyl tRNA synthetase type 2, anticodon-binding domain;Methionyl/Valyl/Leucyl/Isoleucyl-tRNA synthetase, anticodon-binding	GO:0006418	tRNA aminoacylation for protein translation	ko00970	6.1.1.5	4	6	0.4141	NaN	0.210873	NaN	0.00255174	0.00247621
MAG004	coM.004-NODE_53_length_161190_cov_758.647_54	coM.004-NODE_53_length_161190_cov_758.647_54	1	26.1892	27.3606	26.281	27.7185	26.1631	27.0759											4	26.8	0.311352	0.0462652	0.0252719	0.132893	0.565312	NaN
MAG004	coM.004-NODE_53_length_161190_cov_758.647_55	coM.004-NODE_53_length_161190_cov_758.647_55	1	25.8208	24.5453	25.6867	24.1198	25.4468	24.1451	PF05567	Neisseria PilC beta-propeller domain			IPR008707	PilC beta-propeller domain					6	7.4	0.750465	0.249553	0.140207	NaN	0.421504	0.194636
MAG004	coM.004-NODE_53_length_161190_cov_758.647_63	coM.004-NODE_53_length_161190_cov_758.647_63	1	26.3545	27.3591	26.4043	27.6545	26.9533	27.6667	PF07963	Prokaryotic N-terminal methylation motif			IPR012902	Prokaryotic N-terminal methylation site					2	13.6	0.419533	0.457797	0.0171258	0.689045	0.608616	0.128422
MAG004	coM.004-NODE_53_length_161190_cov_758.647_67	coM.004-NODE_53_length_161190_cov_758.647_67	1	22.8122	NaN	23.0391	23.274	22.3902	NaN	PF01041	DegT/DnrJ/EryC1/StrS aminotransferase family	cd00616	AHBA_syn	IPR000653	DegT/DnrJ/EryC1/StrS aminotransferase					3	21.4	0.4474	NaN	NaN	0.124953	NaN	NaN
MAG004	coM.004-NODE_53_length_161190_cov_758.647_69	coM.004-NODE_53_length_161190_cov_758.647_69	1	23.471	25.6091	22.5255	26.8202	NaN	26.2095											5	36.1	0.599839	1.34343	NaN	0.565069	NaN	1.12719
MAG004	coM.004-NODE_53_length_161190_cov_758.647_77	coM.004-NODE_53_length_161190_cov_758.647_77	1	28.0719	29.3225	28.1648	30.4078	26.9123	29.9725											9	48.2	0.610566	0.279992	0.253395	0.202978	0.0922999	0.562405
MAG004	coM.004-NODE_5447_length_19364_cov_910.425_4	coM.004-NODE_5447_length_19364_cov_910.425_4	1	28.8922	24.9143	28.5855	25.1672	28.5438	25.6121											14	44.9	0.962798	0.327499	0.520675	0.559318	0.305927	0.125169
MAG004	coM.004-NODE_5937_length_18146_cov_931.619_3	coM.004-NODE_5937_length_18146_cov_931.619_3;coM.034-NODE_1068_length_53860_cov_54.0941_30	2	24.5156	NaN	24.5279	NaN	25.2803	NaN	PF00670;PF05221	S-adenosyl-L-homocysteine hydrolase;S-adenosyl-L-homocysteine hydrolase, NAD binding domain	cd00401	SAHH	IPR000043;IPR015878	Adenosylhomocysteinase-like;S-adenosyl-L-homocysteine hydrolase, NAD binding domain			ko00270	3.3.1.1	4	10.1	0.274369	NaN	NaN	NaN	0.421247	NaN
MAG004	coM.004-NODE_5982_length_18043_cov_1027.03_2	coM.004-NODE_5982_length_18043_cov_1027.03_2	1	28.7347	30.8199	28.1949	30.6048	29.3229	31.5908	PF07705;PF13620	Carboxypeptidase regulatory-like domain;CARDB			IPR011635	CARDB domain					24	26.4	0.563194	0.200831	0.510004	0.275604	0.150703	0.0979641
MAG004	coM.004-NODE_5982_length_18043_cov_1027.03_3	coM.004-NODE_5982_length_18043_cov_1027.03_3	1	25.8914	27.4662	25.6075	28.1964	26.7562	28.8359	PF00629;PF07610	MAM domain, meprin/A5/mu;Protein of unknown function (DUF1573)			IPR000998;IPR011467	MAM domain;Protein of unknown function DUF1573					16	27.6	0.881504	0.352683	1.50524	0.0585956	0.667039	0.149858
MAG004	coM.004-NODE_631_length_69348_cov_696.383_1	coM.004-NODE_631_length_69348_cov_696.383_1	1	25.5137	28.567	26.4015	29.7012	24.9837	27.9389	PF13380	CoA binding domain			IPR003781	CoA-binding					9	68.4	0.592629	0.511207	0.261012	0.337276	1.03773	0.806395
[truncated: 5,287 more rows]

## Sheet: MP-dbCAN
Supplementary Data S2 (cont.): The identified proteins predicted as carbohydrate-active enzymes (CAZymes). The CAZymes were automatically annotated through the dbCAN meta server (May 2020), which integrates three tools/databases (i.e. HMMER, DIAMOND, Hotpep). The CAZymes assignment includes the enzyme classes Glycoside Hydrolysis (GHs), GlycosylTransferases (GTs), Polysaccharide Lyases (PLs), Car…
[truncated: 215 more rows]

[truncated: 1 more sheets: Metabolic recon.]
