# Supplementary material for: Nitrous oxide respiring bacteria in biogas digestates for reduced agricultural emissions
Source: ISME J. 2021 Sep 6;16(2):580–90. doi: 10.1038/s41396-021-01101-x (PMC8776835; doi:10.1038/s41396-021-01101-x)
Supplement: Supplementary file 5 — Supplementary Data S3 [file 41396_2021_1101_MOESM5_ESM.txt]

((MAG124:0.44137215813537755693,(MAG014:0.53831272688055331610,MAG025:0.32814185214828583970):0.15113683347319509243):0.723761441007868,((MAG118:0.45568514725007414068,MAG123:0.56243095496213368900):0.03481794735833637633,(((MAG063:0.11187056738177229842,((MAG070:0.04994902948419890909,(MAG150:0.03882088830421872444,MAG143:0.02451547047674721910):0.00642926577619875542):0.06837576587910573767,(MAG119:0.12793367608116576473,MAG046:0.07674172778141512274):0.01994995176662894484):0.04815858069695588828):0.39353522223449682871,((MAG081:0.71026958461911338105,(MAG113:0.47578691998472166791,MAG090:0.44724985956416873911):0.11797388974123128313):0.07937197574868141980,((MAG043:0.10666529166900562409,MAG144:0.08936273945031132648):0.60484240046010362413,(MAG109:0.62205841895754987458,MAG008:0.58720813747633893165):0.15522810674801548747):0.08043731566646991626):0.09314428104554126064):0.07024381941334716106,((((((MAG117:0.17482883232000537288,(MAG156:0.23813216513467402868,MAG115:0.19871188309616952261):0.02771455032969994195):0.05674711902343618219,(MAG149:0.37209041013681098953,MAG062:0.31633489883519499974):0.04153089154805658656):0.04003073794639482735,((MAG015:0.16217576213425963227,MAG170:0.16067063670244180473):0.23090667319915103572,(((MAG061:0.33871477498712521115,(MAG229:0.25674870206485911339,MAG038:0.28200775303905228908):0.14928954677123484895):0.07249323368756685482,((MAG219:0.16506466572927408487,MAG097:0.15025899203682588356):0.15466685005305685907,(MAG054:0.20669750040903514532,MAG152:0.20663366831163651471):0.13787988878520648917):0.06692487756492122852):0.16202867510345769775,(((MAG140:0.18310775910812596146,MAG116:0.18057274289178676385):0.11870384873383732494,MAG147:0.32316133085586007390):0.07917646872829355031,((((MAG129:0.07632349341338741378,MAG264:0.06516697107360472363):0.25440785987997804884,((MAG078:0.13756015494508117003,MAG258:0.16416162535151673785):0.08044442077586935747,((MAG267:0.25155583640637019238,(MAG160:0.18358100548455863477,MAG101:0.20953870637343904870):0.05960570312925525527):0.03566117588683166001,((MAG195:0.24189367614199225320,(MAG212:0.21125440859583638487,MAG266:0.13892968889026766077):0.10112017352388434632):0.05199969794638587689,(MAG151:0.24257085655643167987,MAG167:0.25055438180531214298):0.07525762656865007949):0.02546072139742256921):0.05445805959417161085):0.03986950675521360593):0.02481015765324889183,((MAG002:0.05040533980029016092,MAG136:0.06735184511012839992):0.35850846197609259614,((MAG057:0.06993964279448343369,MAG120:0.05216088028884235950):0.25953729378703177533,(MAG112:0.18686774991384030864,MAG125:0.14857596173800813322):0.03238630066745282199):0.03936748825134802482):0.03734449000957246190):0.03128673114576520364,(MAG250:0.20649335705684493392,((MAG276:0.18871692756236088662,(MAG155:0.29042749089294517262,MAG145:0.17798734321993045504):0.04861425902276145239):0.17021507644428390815,(MAG045:0.24786802107538849493,(MAG121:0.16501977380248794569,((MAG203:0.11031003665894327515,MAG133:0.13011920341192159678):0.03873537036209276363,MAG215:0.16204074946299740212):0.08358474884166634811):0.07923767064592178444):0.03123464479992382747):0.04372510008517492552):0.04228066038793522330):0.03053511664284274188):0.04412376789442360586):0.03105271847568413443):0.02728577719008784888):0.04938481276669217518,(((MAG209:0.46338685204185231514,(MAG104:0.08738163971861216683,MAG204:0.14390661184991135335):0.21763733185807199177):0.15330613918288266140,(MAG192:0.31795280163515865501,MAG079:0.26871535480671715490):0.12582619371490186277):0.05535127453882915383,MAG077:0.58479774867212885869):0.04791014926328603096):0.03951220974297507682,((MAG064:0.22050522590189980399,MAG096:0.16467627986873045742):0.27532762673272670462,(MAG179:0.22456549621198790279,(MAG126:0.19288063303458763409,(MAG084:0.10424021113703922647,(MAG196:0.11355633480260973744,MAG180:0.06704477442922560093):0.03534712344306402410):0.13018742877673875058):0.06352835509611139131):0.21272396227921078204):0.03388014799032387087):0.02273710272310754468,((((MAG165:0.00294059563835622883,MAG105:0.00000100000050002909):0.27961803010482189080,(MAG107:0.26851351583964877534,(MAG058:0.11426464890773728456,MAG030:0.15411204757706301050):0.10947952396244785278):0.07893541138473030017):0.25848804497608068864,(MAG013:0.45015506582507319733,MAG132:0.51598041105642877824):0.06365254543690912481):0.09099115293407615546,(((((MAG065:0.44385511927419074585,MAG020:0.40477635536112882564):0.10328786226765115930,(MAG060:0.50006481081370890429,((MAG161:0.14515000256544377533,MAG023:0.11123200528532316278):0.29748598491085598283,((MAG033:0.12375126906850149322,(MAG005:0.02833462759277321705,(MAG142:0.02924706038501241265,MAG051:0.04766689846735219088):0.01345015358489705729):0.09621507957910833964):0.10150730375185505749,(MAG027:0.25156229337670027446,MAG158:0.18056278713160583971):0.04335679452705237802):0.17378710947489436900):0.03115089305346117887):0.02423881264563019361):0.03876658712441863330,MAG004:0.46450527420309933868):0.04299630893656902070,(((MAG172:0.14868362347723676486,MAG087:0.13090743885653377543):0.33942250451134631239,(((MAG031:0.09102552803265767656,(MAG053:0.09786987530174716399,MAG018:0.08560989226427968835):0.03814180579335983007):0.26835884561904699286,((MAG239:0.19152708604970308803,MAG055:0.15630236608120692821):0.08781183957388839778,(MAG082:0.07497489156857395365,MAG074:0.08180023225326361891):0.18258056100917810505):0.18172512410968899577):0.08706341862974253942,(MAG088:0.25218693248926882244,MAG102:0.30524381175179293724):0.23854811350544830040):0.05237347849102609587):0.15394160792503319701,((MAG185:0.63405131556479243926,(MAG235:0.37722046193944142045,((MAG056:0.14774577691973442284,MAG148:0.13727452283894106544):0.18695465130165619949,MAG024:0.20708588675542582980):0.12261661958088870827):0.06633860144342969278):0.06027571769464887264,((MAG248:0.24001585917264267600,MAG059:0.28923711846287480931):0.25196126734633939037,(MAG260:0.29036994391181641939,MAG268:0.25532551055082014502):0.20073489434950689270):0.11948594002666770852):0.03565992463342129715):0.04170372646094578500):0.04036926770027638584,((MAG114:0.65965074091080411200,(MAG243:0.48322641037981545198,(MAG245:0.41277135625351590864,MAG169:0.34925835354002993105):0.22339581950176998215):0.06950684834117304423):0.06469431597166284964,((MAG040:0.40884346517557940137,((MAG080:0.27925351580278962027,((((MAG178:0.27112515724359520508,(MAG131:0.17833840847893225878,(MAG007:0.15488981552435748812,(MAG091:0.10952628493537526488,MAG216:0.17030106076262782611):0.10688472278418041650):0.00975582398841706028):0.06047575158012041818):0.03386601619086369863,(((MAG190:0.07262842007955119805,MAG069:0.07030053884666262465):0.06658015792303761948,(MAG075:0.05807513212764253696,(MAG103:0.07610556388245043324,MAG067:0.09107412205425473306):0.03411732128662810226):0.06480392419913307001):0.05732766941443691311,(MAG205:0.08678621634003855223,MAG009:0.16256861654128840211):0.06423181558302600014):0.05811055569565194701):0.02981429873147606671,((MAG042:0.08535015521447514297,(MAG016:0.08545415421413136980,MAG085:0.08842255409050474302):0.02773878350229499329):0.12260313010478075813,MAG128:0.21037697856117204553):0.03504312529577437163):0.05286635434331250077,(MAG003:0.19810376376488633698,(MAG072:0.21333744543789509573,(MAG100:0.13067795613347590877,MAG041:0.14824143942865664059):0.08098015946347847382):0.02916842789940015529):0.02981715705781190148):0.07395636281338996421):0.16789711835745835256,MAG135:0.43456204870570808163):0.07481072555742714070):0.07530855800815187961,(MAG110:0.51961060481661658361,(MAG028:0.08710338176947476918,(MAG034:0.09747126186731479291,MAG001:0.07930516792816072469):0.05340318078488050929):0.39627567371556987608):0.06140725798912171490):0.04697123214911915617):0.02510103253727903258):0.01406984810812444801):0.03833527323649552065):0.03950539027231907835):0.04673833461689431978):0.723761441007868);
